# Supplementary material for: Single cell atlas identifies lipid-processing and immunomodulatory endothelial cells in healthy and malignant breast
Source: Nat Commun. 2022 Sep 20;13:5511. doi: 10.1038/s41467-022-33052-y (PMC9489707; doi:10.1038/s41467-022-33052-y)
Supplement: Supplementary file 3 — Supplementary Data 1 [file 41467_2022_33052_MOESM3_ESM.xlsx]

## Sheet: breast taxonomy
Supplementary Data 1: Clinical characteristics of patients
Patients used for the validation of the construction of the (EC) taxonomy and validation
		age (y)	gender	affected side	surgery type	Cancer stage	histological grade	pT	pN	LVI	PNI	Ki67%	ER (Allred score*)	PR (Allred score*)	HER2	used for analysis type
																scRNA-seq	IHC	H&E	RNA scope
	#1	74	female	left	TE	II	3	2	1	+	-	<5	5+3	2+3	-	+	+	+	+
	#2	51	female	right	TE	II	2	2	1mi	-	+	5 to 10	5+3	4+2	-	+	+	+	+
	#3	48	female	left	ME	III	2	3	2	-	+	5	5+3	5+3	-	+	+	+	+
	#4	43	female	right	ME	II	2	2	1	+	-	25	5+3	2+2	-	+	+	+	+
	#5	64	female	right	ME	II	2	2	0	+	-	5 to 10	5+3	3+3	-	+	+	+	+
	#6	77	female	right	TE	II	2	2	0	+	-	10	5+3	5+3	-	+	+	+	+
	#7	78	female	left	ME	III	2	3	1mi	+	+	17	2+2	2+2	-	+	+	+	+
	#8	56	female	left	ME	II	2	2	0	-	-	5	5+3	5+3	-	+	+	+	+
	#9	47	female	right	TE	II	2	2	0	+	-	20 to 25	2+2	2+3	-	+	+	+	+
		TE - tumorectomy
		ME - mastectomy
		pT - pathological tumor size stage
		pN - pathological nodal stage
		mi - microscopic invasion
		LVI - lymphovascular invasion
		PNI - perineural invasion
		ER - estrogen receptor
		PR - progesteron receptor
		HER2 - human epidermal growth factor receptor 2
		IHC - immunohistochemistry
		H&E - hematoxyline and eosine
		*Allred score is a routinely used immunohistochemistry score in breast cancer based on the percentage of positive cells (first number) and the intensity (last number) of that staining
		Proportion of positive staining score (PS)			Staining intensity score (IS)
		0: no staining			0: no staining
		1: <1% of cells is positive			1: weak positive staining
		2: 1-10% of cells is positive			2: moderate positive staining
		3: 11-33% of cells is positive			3: strong positive staining
		4: 34-66% of cells is positive
		5: 67-100% of cells is positive			Allred score = PS + IS

## Sheet: validation of clinical cohort
Supplementary Data 1: Clinical characteristics of patients
Patients used for the validation of the role of LIPECs in breast cancer
		group	gender	BMI(a)	age (y)(a)	cancer stage(a)	histological grade(a)	pT	pN	ER	PR	HER2	analysis type
													FABP4 (IHC)
	#1	control - not diabetic	female	24.4	83	I	3	1c	0	+	-	-	+
	#2			21.0	60	II	2	2	0	+	+	-	+
	#3			17.9	42	I	1	1b	0	+	+	-	+
	#4			23.9	63	II	2	1a	0	+	+	-	+
	#5			28.6	47	III	2	3	2a	+	+	-	+
	#6			24.2	71	II	3	2	0	+	+	-	+
	#7			30.4	65	III	2	3	1	+	+	-	+
	#8			21.3	64	III	2	2	3a	+	+	-	+
	#1	control - diabetic	female	25.7	88	I	2	1c	0	+	+	-	+
	#2			20.8	55	II	2	1c	1a	+	+	-	+
	#3			33.7	80	II	3	2	0	+	+	-	+
	#4			24.4	89	III	3	2	2a	+	+	-	+
	#5			22.7	73	II	3	2	1a	+	+	-	+
	#6			25.7	82	II	3	2	1a	+	+	-	+
	#7			28.5	74	III	2	2	3a	+	+	-	+
	#8			29.7	74	I	1	1c	0	+	+	-	+
	#1	treated with metformin		24.3	73	III	3	2	3a	+	+	-	+
	#2			24.9	66	I	2	1a	0	+	+	-	+
	#3			31.6	54	II	2	2	1a	+	+	-	+
	#4			40.4	68	II	1	2	0	+	+	-	+
	#5		female	27.2	54	I	2	1c	0	+	+	-	+
	#6			33.6	46	I	3	1c	0	+	+	-	+
	#7			27.2	68	II	2	1c	1a	+	+	-	+
	#8			28.7	66	I	1	1b	0	+	-	-	+
	#9			25.0	82	I	2	1c	0	+	+	-	+
		(a) differences between patient groups for BMI - age - cancer stage and histological grade were tested by non-parametric ANOVA. Only the age of the diabetic control was different from the other groups.
		BMI - body mass index
		pT - pathological Tumor size stage
		pN - pathological Nodal stage
		ER - estrogen receptor
		PR - progesteron receptor
		HER2 - human epidermal growth factor receptor 2
		IHC - immunohistochemistry
		H&E - hematoxyline and eosine
