# Supplementary material for: Single cell atlas identifies lipid-processing and immunomodulatory endothelial cells in healthy and malignant breast
Source: Nat Commun. 2022 Sep 20;13:5511. doi: 10.1038/s41467-022-33052-y (PMC9489707; doi:10.1038/s41467-022-33052-y)
Supplement: Supplementary file 4 — Supplementary Data 2 [file 41467_2022_33052_MOESM4_ESM.xlsx]

## Sheet: quality metrics
Supplementary Data 2: Key quality metrics of the scRNA-seq process and parameters for visualization and clustering of scRNA-seq data.
Key quality metrics of the sequencing process (CellRanger output (web summaries))
	experiment	patient	Sample type a	Sample condition b	number of reads c	saturation d	Number of cells e	UMIs/cell f	genes/cell g
	human breast tissue samples	patient #1	TEC	tumor	10653959	77.5%	192	4399	1730
			pNEC*	peritumoral	363618	39.9%	97	292	210
			ME	tumor	29300270	78.6%	446	4190	1370
			TME	peritumoral	25400124	64.1%	1037	3205	1023
		patient #2	pNEC	peritumoral	45771498	83.7%	714	5367	1749
			ME*	peritumoral	5130917	32.5%	1553	1033	434
			TEC	tumor	129634912	88.2%	980	5992	1945
			TME	tumor	6343464	76.3%	231	2440	797
		patient #3	TEC	tumor	12068590	50.9%	1260	2016	858
			TME	tumor	73705077	80.5%	1738	3288	1157
			pNEC	peritumoral	29018287	82.7%	808	2394	1032
			ME	peritumoral	8813625	48.6%	1144	1871	767
		patient #4	TEC	tumor	55200280	87.9%	665	2762	1167
			pNEC	peritumoral	37056636	86.6%	755	2293	947
			ME	peritumoral	44132931	84.3%	645	3605	1068
			TME	tumor	162484346	86.8%	1245	5506	1537
		patient #5	TEC	tumor	34717769	83.8%	766	2445	1061
			TME	tumor	17630111	80.5%	514	2797	762
			pNEC	peritumoral	84146006	83.4%	1249	5022	1678
			ME	peritumoral	85362596	82.7%	936	6412	2000
		patient #6	TME	tumor	119495051	88.8%	604	7357	2054
			ME	peritumoral	124027812	90.2%	830	5096	1414
		patient #7	TEC	tumor	67180210	77.6%	710	4754	1638
			TME	tumor	53893483	64.8%	909	5745	1887
			pNEC	peritumoral	69564543	83.3%	463	5774	1818
			ME	peritumoral	111262715	82.5%	997	5628	1765
		patient #8	TEC	tumor	62292426	86.9%	931	2410	1012
			TME	tumor	132033992	88.6%	1698	3481	1097
			pNEC	peritumoral	61574283	88.3%	739	2805	1148
			ME	peritumoral	71033554	88.4%	948	3621	1172
		patient #9	TEC	tumor	22569921	88.2%	390	1809	789
			TME	tumor	108764423	89.1%	1398	3327	974
			pNEC	peritumoral	64263764	89.1%	579	2537	1085
			ME	peritumoral	150126649	89.5%	1702	3074	1007
	a specifies the type (enriched ECs (TEC/pNEC or TME) b specifies whether the sample was derived from tumor or peritumoral tissue c the total number of reads per sample d sequencing saturation equals the fraction of reads originating from an already-observed UMI						e the number of detected cells per sample f the mediam number of UMIs detected per cell g the median number of genes detected per cell * sample did not meet quality control (number of genes/cell <500)
	TEC - tumor endothelial cell
	pNEC - peritumoral normal endothelial cell
	TME - tumor microenviroment
	ME - microenviroment

## Sheet: EC_selection
Supplementary Data 2: Key quality metrics of the scRNA-seq process and parameters for visualization and clustering of scRNA-seq data
Parameters for in silico EC selection, used for data pre-treatment, dimensionality reduction and clustering steps in BIOMEX
	step in BIOMEX workflow	parameter	value
	data pre-treatment	normalization type	standard
		percentage of mitochondrial expression to filter out the observations	0.1
		average expression for a feature to be considered expressed	0.003
	highly variable gene selection	mean lower threshold	0.05
		mean higher threshold	8
		dispersion threshold	0.5
		number of bins	20
	dimensionality reduction	scaling	autoscaling
		number of PCs	15
		method	UMAP
		minimum distance	0.3
		number of nearest neigbours	10
		learning rate	1
		number of iterations	200
		random seed	1234
	clustering	method	graph-based (dimensionality reduction, PCA step)
		number of PCs	15
		clustering type	Seurat
		number of neigbhours to use	10
		resolution	1
		random seed	1234

## Sheet: (p)(T)ME_selection
Supplementary Data 2: Key quality metrics of the scRNA-seq process and parameters for visualization and clustering of scRNA-seq data
Parameters for in silico TME selection, used for data pre-treatment, dimensionality reduction and clustering steps in BIOMEX
	step in BIOMEX workflow	parameter	full TME (pooled)	myoepithelial	perivascular	stromal cells (other)	NK/T cells	myeloid cells
	data pre-processing	normalization type	standard	standard	standard	standard	standard	standard
		percentage of mitochondrial expression to filter out the observations	0.1	0.1	0.1	0.1	0.1	0.1
		average expression for a feature to be considered expressed	0.003	0.003	0.003	0.003	0.003	0.003
	highly variable gene selection	mean lower threshold	0.0125	0.08	0.1	0.05	0.005	0.12
		mean higher threshold	8	8	8	8	8	8
		dispersion threshold	0.5	0.5	0.5	0.5	0.5	0.5
		number of bins	20	20	20	20	20	20
	dimensionality reduction	scaling	autoscaling	autoscaling	autoscaling	autoscaling	autoscaling	autoscaling
		number of PCs	40	10	10	10	10	10
		method	UMAP	UMAP	UMAP	UMAP	UMAP	UMAP
		minimum distance	0.3	0.3	0.3	0.3	0.3	0.3
		number of nearest neighbours	10	10	10	10	10	10
		learning rate	1	1	1	1	1	1
		number of iterations	200	200	200	200	200	200
		random seed	1234	1234	1234	1234	1234	1234
	clustering	method	graph-based (dimensionality reduction, PCA step)	graph-based (dimensionality reduction, PCA step)	graph-based (dimensionality reduction, PCA step)	graph-based (dimensionality reduction, PCA step)	graph-based (dimensionality reduction, PCA step)	graph-based (dimensionality reduction, PCA step)
		number of PCs	40	10	10	10	10	10
		clustering type	Seurat	Seurat	Seurat	Seurat	Seurat	Seurat
		number of neighbors to use	10	10	10	10	10	10
		resolution	0.8	0.8	0.8	0.8	0.6	0.6
		random seed	1234	1234	1234	1234	1234	1234
