# Supplementary material for: Single cell atlas identifies lipid-processing and immunomodulatory endothelial cells in healthy and malignant breast
Source: Nat Commun. 2022 Sep 20;13:5511. doi: 10.1038/s41467-022-33052-y (PMC9489707; doi:10.1038/s41467-022-33052-y)
Supplement: Supplementary file 5 — Supplementary Data 3 [file 41467_2022_33052_MOESM5_ESM.xlsx]

## Sheet: EC clusters specific phenotype
Supplementary Data 3: EC subclusters & putative function, list of marker genes, GSEA metabolic gene sets and GSVA results
EC subclusters & putative function
	EC clusters	Canonical marker gene(s)	Cluster specific marker gene(s) (a)	References	Proposed phenotype (b)
	EC3	HEY1	CXCL12, AMD1, FN1	Fischer et al., 20041; Kalucka et al., 20202; Kim et al., 20173; Xu and Shi, 20144	Small arterial (artery i)
	EC2		CLU, ELN, IGFBP3	Fischer et al., 20041; Jarajapu et al., 20125; Kalucka et al., 20202; Kim et al., 20173	Large sized arterial (artery ii)
	EC11	KDR, CD36	ID2, SPP1	Kalucka et al., 20202; Zhao et al., 20186	regular capillary (capillary i)
	EC12		CA4, FABP4, LPL, CLDN5, FABP5	Ellis et al., 20197; Goveia et al., 20208; Hageman et al., 19919; Iso et al., 201310; Kalucka et al., 20202; Zhao et al., 20186	LIPEC (capillary ii)
	EC10	ACKR1, CD36	ICAM1, CCL2, SELE	Bischoff et al., 199711; Clark et al., 200712; Thiriot et al., 201713	intermediate cell phenotype (capillary venous)
	EC7	ACKR1	LAMA5	Thiriot et al., 201713	antigen presenting, leukocyte extravasation (vein ii)
	EC8		HLA-DQA2, HLA-DQA1, VCAM1, PLAT	Burger et al., 198114; Thiriot et al., 201713	antigen presenting, leukocyte extravasation, chemotaxis (vein iii)
	EC9		EDN1, CYTL1	Thiriot et al., 201713	dominantly derived from 1 patient (vein iv)
	EC6	ACKR1, RGCC	POSTN, VCAN, NR2F2, C7, CYP1B1, NR2F2, APLNR	del Toro et al., 201015; Goveia et al., 20208; Soikkeli et al., 201016; Thiriot et al., 201713; Zhao et al., 20186	ECM remodelling (vein i, activated postcapillary vein)*
	EC4	KDR, RGCC, EDNRB, VWA1, ESM1, INSR	COL4A2, COL4A1, MCAM, INSR, NOTCH4	del Toro et al., 201015; Goveia et al., 20208; Kalucka et al., 20202; Zhao et al., 20186	Angiogenesis, ECM remodelling (angiogenic ECs)
	EC5	RGCC, VWA1	PLCG2, MTRNR2L	del Toro et al., 201015; Goveia et al., 20208; Kalucka et al., 20202; Zhao et al., 20186	intermediate cell phenotype (transitioning Ecs)
	EC1	CCL21, PROX1	LYVE, PDPN, TFF3	Aranguren et al., 201317; Nykänen Antti et al., 201018; Wilting et al., 200219; Yamazaki et al., 200920	lymphatic Ecs
	(a) based on interpretation and literature search of cluster specific marker genes
	(b) based on top 50 marker genes , known canonical marker genes and previously established gene signatures from in-house generated EC taxonomies
	* not considered a classical vein due to marker genes compatible with activated status.
	LIPEC -Lipid processing Ecs
	ECM - extracellular matrix
	GSEA - gene set enrichment analysis
	GSVA - gene set variation analysis
	References
1	Fischer, A., Schumacher, N., Maier, M., Sendtner, M. & Gessler, M. The Notch target genes Hey1 and Hey2 are required for embryonic vascular development. Genes Dev 18, 901-911, doi:10.1101/gad.291004 (2004).
2	Kalucka, J. et al. Single-Cell Transcriptome Atlas of Murine Endothelial Cells. Cell 180, 764-779.e720, doi:https://doi.org/10.1016/j.cell.2020.01.015 (2020).
3	Kim, C. et al. Chemoresistance Evolution in Triple-Negative Breast Cancer Delineated by Single-Cell Sequencing. Cell 173, 879-893.e813, doi:10.1016/j.cell.2018.03.041 (2018).
4	Xu, J. & Shi, G.-P. Vascular wall extracellular matrix proteins and vascular diseases. Biochimica et Biophysica Acta (BBA) - Molecular Basis of Disease 1842, 2106-2119, doi:https://doi.org/10.1016/j.bbadis.2014.07.008 (2014).
5	Jarajapu, Y. P. R. et al. Protection of blood retinal barrier and systemic vasculature by insulin-like growth factor binding protein-3. PLoS One 7, e39398-e39398, doi:10.1371/journal.pone.0039398 (2012).
6	Zhao, Q. et al. Single-Cell Transcriptome Analyses Reveal Endothelial Cell Heterogeneity in Tumors and Changes following Antiangiogenic Treatment. Cancer Res 78, 2370-2382, doi:10.1158/0008-5472.CAN-17-2728 (2018).
7	Ellis, L. V. et al. Epithelial Vegfa specifies a distinct endothelial population in the mouse lung. bioRxiv, 840033, doi:10.1101/840033 (2019).
8	Goveia, J. et al. An Integrated Gene Expression Landscape Profiling Approach to Identify Lung Tumor Endothelial Cell Heterogeneity and Angiogenic Candidates. Cancer Cell 37, 21-36.e13, doi:https://doi.org/10.1016/j.ccell.2019.12.001 (2020).
9	Hageman, G. S., Zhu, X. L., Waheed, A. & Sly, W. S. Localization of carbonic anhydrase IV in a specific capillary bed of the human eye. Proc Natl Acad Sci U S A 88, 2716-2720, doi:10.1073/pnas.88.7.2716 (1991).
10	Iso, T. et al. Capillary endothelial fatty acid binding proteins 4 and 5 play a critical role in fatty acid uptake in heart and skeletal muscle. Arterioscler Thromb Vasc Biol 33, 2549-2557, doi:10.1161/ATVBAHA.113.301588 (2013).
11	Bischoff, J., Brasel, C., Kräling, B. & Vranovska, K. E-Selectin Is Upregulated in Proliferating Endothelial Cells In Vitro. Microcirculation 4, 279-287, doi:10.3109/10739689709146791 (1997).
12	Clark, P. R., Manes, T. D., Pober, J. S. & Kluger, M. S. Increased ICAM-1 Expression Causes Endothelial Cell Leakiness, Cytoskeletal Reorganization and Junctional Alterations. Journal of Investigative Dermatology 127, 762-774, doi:https://doi.org/10.1038/sj.jid.5700670 (2007).
13	Thiriot, A. et al. Differential DARC/ACKR1 expression distinguishes venular from non-venular endothelial cells in murine tissues. BMC Biology 15, 45, doi:10.1186/s12915-017-0381-7 (2017).
14	Burger, D. R. et al. Endothelial cell presentation of antigen to human T cells. Human Immunology 3, 209-230, doi:https://doi.org/10.1016/0198-8859(81)90019-7 (1981).
15	del Toro, R. et al. Identification and functional analysis of endothelial tip cell-enriched genes. Blood 116, 4025-4033, doi:10.1182/blood-2010-02-270819 (2010).
16	Soikkeli, J. et al. Metastatic Outgrowth Encompasses COL-I, FN1, and POSTN Up-Regulation and Assembly to Fibrillar Networks Regulating Cell Adhesion, Migration, and Growth. Am J Pathol 177, 387-403, doi:https://doi.org/10.2353/ajpath.2010.090748 (2010).
17	Aranguren, X. L. et al. COUP-TFII orchestrates venous and lymphatic endothelial identity by homo- or hetero-dimerisation with PROX1. J Cell Sci 126, 1164-1175, doi:10.1242/jcs.116293 (2013).
18	Nykänen Antti, I. et al. Targeting Lymphatic Vessel Activation and CCL21 Production by Vascular Endothelial Growth Factor Receptor-3 Inhibition Has Novel Immunomodulatory and Antiarteriosclerotic Effects in Cardiac Allografts. Circulation 121, 1413-1422, doi:10.1161/CIRCULATIONAHA.109.910703 (2010).
19	Wilting, J. et al. The transcription factor Prox1 is a marker for lymphatic endothelial cells in normal and diseased human tissues. The FASEB Journal 16, 1271-1273, doi:10.1096/fj.01-1010fje (2002).
20	Yamazaki, T., Yoshimatsu, Y., Morishita, Y., Miyazono, K. & Watabe, T. COUP-TFII regulates the functions of Prox1 in lymphatic endothelial cells through direct interaction. Genes Cells 14, 425-434, doi:10.1111/j.1365-2443.2008.01279.x (2009).

## Sheet: EC clusters top 50 marker genes
Supplementary Data 3: EC subclusters & putative function, list of marker genes, GSEA metabolic gene sets and GSVA results
Top 50 marker genes
Marker genes for each cluster were calculated by pairwise differential analysis of all clusters against all other clusters separately (using BIOMEX, see Methods for more detail).
Adjusted p-value = Benjamini-Hochberg adjusted p-values
Percentage detected = the percentage of cells within a cluster that expresses the gene
	Artery i						Artery ii						Capillary i						Capillary ii (LIPECs)						Capillary venous						Activated PCV						Vein ii						Vein iii						Vein iv
	Rank	Feature	P-value	Adjusted P-value	Percentage detected	Mean log expression	Rank	Feature	P-value	Adjusted P-value	Percentage detected	Mean log expression	Rank	Feature	P-value	Adjusted P-value	Percentage detected	Mean log expression	Rank	Feature	P-value	Adjusted P-value	Percentage detected	Mean log expression	Rank	Feature	P-value	Adjusted P-value	Percentage detected	Mean log expression	Rank	Feature	P-value	Adjusted P-value	Percentage detected	Mean log expression	Rank	Feature	P-value	Adjusted P-value	Percentage detected	Mean log expression	Rank	Feature	P-value	Adjusted P-value	Percentage detected	Mean log expression	Rank
	1	SLC9A3R2	2.47914e-32	2.57831e-30	96.2145	3.34889	1	IGFBP3	1.29876e-27	2.09101e-25	63.0528	1.83761	1	MT1E	2.01991e-22	1.27254e-20	69.7979	2.04222	1	FABP4	3.47321e-33	9.93337e-31	99.7745	5.70925	1	JUNB	4.87813e-24	4.58544e-22	99.8175	3.6006	1	VCAN	6.58127e-15	1.23728e-12	46.0265	0.840852	1	MT-ND1	6.02971e-20	6.93417e-18	100	4.46263	1	HLA-DRB5	6.00421e-18	2.7019e-16	90.4179	2.41515	1
	2	HERPUD1	1.25275e-21	6.51429e-20	78.2334	2.03312	2	SRGN	6.1891e-19	4.98223e-17	85.3067	2.86667	2	MT2A	2.55537e-21	8.04941e-20	91.4388	3.62863	2	CA4	4.37931e-27	6.26241e-25	77.5648	2.59308	2	ZFP36	1.65447e-20	5.3563e-19	99.8175	3.6468	2	SLCO2A1	1.83606e-13	1.7259e-11	53.6424	0.910437	2	LIFR	4.9887e-19	2.8685e-17	65.0099	1.64274	2	HLA-DQA2	3.71937e-16	8.36859e-15	45.3619	0.814963	2
	3	CXCL12	1.48881e-18	5.16122e-17	67.3502	1.60517	3	TM4SF1	4.34042e-18	2.32936e-16	86.1626	2.97446	3	MT1M	1.04728e-19	2.19928e-18	66.8252	1.79818	3	CD36	3.90244e-26	3.72032e-24	95.9414	3.69393	3	MT1X	1.70946e-20	5.3563e-19	92.1533	2.5488	3	NEAT1	1.1402e-12	7.14523e-11	96.9095	3.06994	3	MT-ATP6	2.87289e-18	1.10127e-16	99.8012	4.31308	3	IL6	8.94897e-16	1.34235e-14	45.2599	1.12489	3
	4	SSUH2	2.4631e-18	6.40405e-17	55.205	1.25825	4	ICAM2	1.55548e-17	6.26083e-16	73.8944	2.06687	4	ID2	3.06389e-15	4.82563e-14	59.0963	1.41724	4	BTNL9	1.07186e-22	7.66382e-21	81.5107	2.49595	4	SOCS3	7.5836e-20	1.78215e-18	97.4453	2.46564	4	CD93	2.93766e-11	1.3807e-09	67.9912	1.19669	4	LAMB2	9.7136e-14	2.79266e-12	36.7793	0.823607	4	HLA-DQB1	2.58995e-15	2.64329e-14	62.3853	1.19239	4
	5	HEY1	6.03566e-18	1.12727e-16	63.2492	1.43965	5	FN1	3.05435e-17	8.79742e-16	50.9272	1.38693	5	EDNRB	1.79314e-14	2.25936e-13	46.849	1.03237	5	CLDN5	1.61111e-19	9.21557e-18	86.9222	3.37116	5	UBC	1.07132e-17	2.01409e-16	100	3.89267	5	POSTN	3.69586e-11	1.38964e-09	26.4901	0.595002	5	ACACB	9.51465e-12	2.18837e-10	29.8211	0.615987	5	HLA-DQA1	2.93699e-15	2.64329e-14	52.3955	0.984336	5
	6	GLUL	6.50346e-18	1.12727e-16	66.4038	1.57645	6	SRP14	3.27854e-17	8.79742e-16	92.8673	3.44405	6	SGK1	3.04164e-12	3.19372e-11	52.6754	1.1126	6	FABP5	7.71128e-19	3.67571e-17	79.4814	2.71677	6	IRF1	2.13946e-17	3.35183e-16	91.2409	1.89296	6	APLNR	6.2981e-11	1.97341e-09	44.5916	0.746613	6	FBXO31	1.39739e-11	2.67833e-10	26.6402	0.552211	6	IFIT3	5.36268e-11	3.66328e-10	39.2457	0.753963	6
	7	IL32	4.10521e-16	6.09916e-15	66.0883	1.54211	7	SEMA3G	6.54786e-17	1.50601e-15	50.4993	1.26147	7	CD320	3.63963e-12	3.27566e-11	64.2093	1.40262	7	CD300LG	3.78899e-18	1.54808e-16	62.6832	1.69278	7	FOS	1.26099e-15	1.69333e-14	98.3577	3.22619	7	TMEM2	5.79948e-10	1.55758e-08	42.4945	0.679023	7	LAMA5	1.84933e-10	3.03819e-09	25.0497	0.522333	7	VCAM1	5.69844e-11	3.66328e-10	27.7268	0.507757	7
	8	PPP1R14A	1.18997e-15	1.54695e-14	57.571	1.24759	8	FBLN2	4.95146e-16	9.96482e-15	54.6362	1.39997	8	SCARB1	5.12175e-12	4.03338e-11	51.3674	1.00686	8	LGALS1	1.10844e-17	3.96266e-16	72.1533	2.24342	8	EGR1	5.70119e-15	6.58734e-14	86.4964	1.72665	8	ITGA6	4.43993e-09	9.69678e-08	62.1413	1.03664	8	GRASP	1.60419e-09	2.30602e-08	17.6938	0.383324	8	PLAT	6.92739e-11	3.89666e-10	47.9103	0.913519	8
	9	S100A6	9.1492e-15	1.05724e-13	94.795	3.23681	9	RHOB	2.22075e-14	3.97268e-13	62.1969	1.68479	9	SPARCL1	2.36148e-11	1.65304e-10	98.8109	3.72381	9	RBP7	3.53738e-17	1.1241e-15	82.2999	2.87044	9	SOD2	6.30703e-15	6.58734e-14	69.8905	1.31131	9	BHLHE40	4.64207e-09	9.69678e-08	50	0.833356	9	RAPGEF3	2.56189e-09	3.27353e-08	28.6282	0.618393	9	IFI44L	8.90685e-11	4.45343e-10	51.1723	1.00258	9
	10	STMN1	1.80683e-14	1.8791e-13	69.0852	1.56394	10	CXCL2	1.70116e-13	2.73886e-12	32.525	1.01132	10	MT1A	3.68202e-11	2.31967e-10	36.6231	0.843457	10	LPL	4.47004e-17	1.27843e-15	45.3213	1.25888	10	FOSB	2.9336e-14	2.75758e-13	91.2409	1.89905	10	KLF2	5.99553e-09	1.12716e-07	59.713	1.1334	10	IGFBP2	1.27667e-08	1.46817e-07	17.0974	0.345561	10	IER3	1.12731e-10	5.0729e-10	38.2263	0.711688	10
	11	ID1	6.97332e-14	6.59295e-13	65.9306	1.60838	11	IGF2	1.96586e-13	2.87731e-12	44.6505	1.05191	11	APOLD1	4.77897e-11	2.73705e-10	67.3008	1.56049	11	GPX3	2.53217e-16	6.58364e-15	56.257	1.52119	11	ANXA1	3.68941e-13	3.15277e-12	87.2263	1.75657	11	SERPINE1	1.36854e-08	2.33896e-07	27.4834	0.467671	11	ITPKC	2.3733e-08	2.48118e-07	18.2903	0.386003	11	MX1	2.95839e-09	1.21025e-08	38.736	0.668959	11
	12	AMD1	3.22145e-13	2.79192e-12	50.1577	1.07937	12	TMEM100	2.82618e-13	3.79179e-12	33.9515	0.813651	12	SPP1	6.48718e-11	3.40577e-10	24.6136	0.655956	12	GPIHBP1	7.40524e-16	1.76492e-14	57.6099	1.48601	12	ICAM1	6.4153e-13	5.02532e-12	67.5182	1.11063	12	THBD	1.61201e-08	2.52548e-07	53.0905	0.914877	12	LAMA3	2.25947e-07	2.16532e-06	10.338	0.212796	12	IFIT1	5.19185e-09	1.94694e-08	28.3384	0.498241	12
	13	IFI27	7.16108e-13	5.72887e-12	99.2114	3.88169	13	FBLN5	1.41325e-12	1.75026e-11	33.3809	0.757632	13	TMEM88	1.08077e-09	5.23758e-09	47.0868	0.877876	13	TIMP4	8.19654e-16	1.80324e-14	43.8557	1.20593	13	SLC2A3	7.31299e-13	5.28786e-12	89.4161	1.7059	13	NID1	2.681e-08	3.87714e-07	33.0022	0.485916	13	LRP5	2.60834e-07	2.30738e-06	13.9165	0.279177	13	PTGDS	1.2439e-08	4.3058e-08	18.6544	0.407673	13
	14	PLS3	8.72901e-13	6.4844e-12	55.6782	1.18314	14	ADAMTS1	2.63297e-12	3.02791e-11	46.6476	1.2468	14	SOX17	1.50187e-08	6.75843e-08	37.2176	0.746667	14	VWF	2.71281e-15	5.54189e-14	87.7114	2.93679	14	CCL2	1.66037e-12	1.11482e-11	46.8978	1.00142	14	ADAMTS9	6.60607e-08	8.87101e-07	50.3311	0.885411	14	DICER1	3.88309e-07	3.18968e-06	13.7177	0.274024	14	BIRC3	3.4824e-08	1.11934e-07	20.0815	0.336666	14
	15	TSC22D1	1.0657e-12	7.38886e-12	84.858	2.37012	15	ENPP2	3.25473e-12	3.49341e-11	42.368	1.08609	15	TNMD	3.25317e-08	1.36633e-07	25.0892	0.436727	15	MGLL	3.92667e-15	7.48686e-14	62.1195	1.71905	15	SELE	2.96348e-12	1.85712e-11	47.0803	0.884721	15	CYP1B1	1.61465e-07	2.02369e-06	25.4967	0.448672	15	FAM110D	5.42544e-07	4.15951e-06	11.1332	0.218472	15	TMTC1	1.24824e-07	3.74473e-07	23.7513	0.365514	15
	16	ID3	1.31637e-12	8.55638e-12	70.8202	1.73653	16	LTBP4	5.21084e-12	5.24341e-11	36.234	0.846194	16	OSBPL1A	4.87779e-08	1.92063e-07	33.7693	0.560422	16	C2orf40	2.04312e-13	3.65208e-12	37.3168	0.908973	16	GADD45B	5.35652e-12	3.14696e-11	86.1314	1.69572	16	STAB1	2.44188e-07	2.86921e-06	31.457	0.475459	16	CNTNAP3B	1.47029e-06	1.05677e-05	16.6998	0.347	16	METTL7A	2.00457e-07	5.63787e-07	24.7706	0.379075	16
	17	IFI6	2.03551e-12	1.24525e-11	70.1893	1.7631	17	GJA5	1.10252e-11	1.04415e-10	29.3866	0.668435	17	CABP1	2.06557e-07	7.65477e-07	20.5707	0.312562	17	APOD	2.74286e-13	4.61446e-12	50.1691	1.42294	17	ATF3	1.00943e-11	5.58158e-11	70.8029	1.16909	17	ECE1	9.18269e-07	1.0155e-05	47.351	0.737606	17	AHSA2	1.67459e-06	1.13281e-05	9.54274	0.206847	17	TNFAIP3	4.76542e-07	1.26143e-06	16.9215	0.28369	17
	18	AQP7	1.78227e-11	1.02976e-10	44.0063	0.839836	18	JAG1	1.83853e-11	1.64446e-10	35.6633	0.822211	18	LNX1	4.2272e-06	1.47952e-05	20.9275	0.341924	18	ABLIM3	5.04948e-13	8.02306e-12	37.3168	0.901023	18	LDLR	2.03973e-10	1.06519e-09	61.8613	0.7963	18	STC1	1.43469e-06	1.49845e-05	32.2296	0.736438	18	AFF1	5.92355e-06	3.78449e-05	12.326	0.242814	18	GBP1	1.03576e-06	2.58941e-06	24.4648	0.394364	18
	19	FCN3	3.06746e-11	1.67903e-10	37.224	0.813014	19	PCSK5	2.66073e-11	2.25462e-10	31.0984	0.697055	19	ARHGAP18	4.46465e-06	1.48039e-05	22.5922	0.368182	19	KIF25	2.59697e-12	3.90912e-11	30.2142	0.746309	19	BTG2	2.5851e-10	1.27894e-09	82.2993	1.39161	19	FLNA	2.32652e-06	2.30203e-05	41.7219	0.640699	19	TPT1-AS1	7.69331e-06	4.65648e-05	10.1392	0.198525	19	SAMHD1	1.57047e-06	3.71954e-06	20.5912	0.30875	19
	20	GJA4	4.03488e-11	2.09814e-10	40.8517	0.813605	20	FAM107A	5.80511e-11	4.67311e-10	44.9358	1.07737	20	MT1F	7.1893e-06	2.26463e-05	13.3175	0.220444	20	FMO2	7.34694e-12	1.05061e-10	35.6257	0.830304	20	DNAJB1	4.67441e-09	2.19697e-08	53.1022	0.687878	20	EPHB4	2.59717e-06	2.44134e-05	28.4768	0.400982	20	MGEA5	8.20801e-06	4.7196e-05	16.501	0.320866	20	AKR1C2	1.75491e-06	3.94855e-06	9.78593	0.171174	20
	21	ALPL	1.61785e-10	8.01219e-10	35.9621	0.676765	21	IFNGR1	8.19825e-11	6.00365e-10	52.0685	1.26933	21	DNASE1L3	9.35463e-06	2.80639e-05	23.9001	0.437373	21	AREG	1.19986e-11	1.6341e-10	28.8613	0.793656	21	GJA1	1.70332e-08	7.6244e-08	62.2263	0.858002	21	PLEC	4.715e-06	4.22105e-05	36.4238	0.529943	21	GOLGA8A	8.62267e-06	4.72194e-05	8.94632	0.18422	21	CPE	5.88116e-06	1.26025e-05	6.82977	0.125873	21
	22	CLIC3	3.23126e-10	1.46706e-09	29.4953	0.630453	22	SAT1	8.20374e-11	6.00365e-10	64.4793	2.09487	22	SERPINI1	1.10787e-05	3.17252e-05	14.1498	0.243932	22	ADGRF5	1.34821e-11	1.75267e-10	48.2525	1.21643	22	CSRNP1	1.79012e-08	7.64871e-08	65.3285	0.856205	22	FAM118A	6.06519e-06	5.18298e-05	19.7572	0.29387	22	SUN1	9.50553e-06	4.9688e-05	22.0676	0.440043	22	LRIG1	1.65558e-05	3.38642e-05	9.37819	0.146021	22
	23	HLA-C	3.24446e-10	1.46706e-09	98.265	3.74	23	CFH	9.16944e-11	6.4186e-10	33.5235	0.755436	23	KYNU	1.16566e-05	3.1929e-05	13.4364	0.208594	23	TIMP3	1.57071e-11	1.95314e-10	66.6291	1.90495	23	NFKBIZ	3.32555e-08	1.35914e-07	56.0219	0.739343	23	DLL1	1.25187e-05	0.000102327	22.0751	0.323599	23	NPHP3	1.82455e-05	9.12275e-05	9.14513	0.184403	23	PTGS2	2.56383e-05	5.01619e-05	5.70846	0.106481	23
	24	JUN	3.5805e-10	1.55155e-09	76.183	2.24171	24	SERPINE2	1.41235e-10	9.47448e-10	25.535	0.604019	24	ITIH5	3.14366e-05	8.25211e-05	15.22	0.253571	24	LITAF	2.19606e-11	2.61697e-10	35.2875	0.846749	24	ACTB	4.13699e-08	1.62032e-07	99.2701	3.30995	24	MT-ND6	2.49644e-05	0.000195555	32.34	0.460619	24	PXN	2.39713e-05	0.000114862	20.0795	0.413654	24	CXCL10	4.30426e-05	8.0705e-05	3.0581	0.0867875	24
	25	ISG15	6.78665e-10	2.82324e-09	53.1546	1.27644	25	ELN	1.0464e-09	6.7388e-09	29.1013	0.659125	25	PLAU	4.17855e-05	0.000105299	12.3662	0.188262	25	FAM213A	9.75426e-11	1.11589e-09	43.1793	1.06298	25	PLIN2	8.14752e-08	3.06347e-07	46.1679	0.625847	25	LAPTM4B	4.44337e-05	0.000334141	29.1391	0.400157	25	ANKS1A	4.27488e-05	0.000196644	10.338	0.210613	25	OASL	6.6462e-05	0.000119632	7.44139	0.119732	25
	26	IER2	9.12413e-10	3.64965e-09	59.1483	1.471	26	ANXA3	1.47564e-09	9.13761e-09	32.525	0.709558	26	MT1G	4.74319e-05	0.000114931	8.91795	0.155311	26	NRP1	5.63085e-10	6.19393e-09	47.5761	1.16873	26	LRG1	1.44504e-07	5.22439e-07	27.3723	0.379357	26	SPAG9	8.63969e-05	0.000624716	29.8013	0.406786	26	KAT2A	5.73233e-05	0.000253545	11.5308	0.23008	26	DDX58	7.97336e-05	0.000138001	10.8053	0.150779	26
	27	CFAP36	1.17537e-09	4.52736e-09	42.429	0.816179	27	GMNN	7.85722e-09	4.68523e-08	23.6805	0.5093	27	ENAH	6.2162e-05	0.000145045	21.6409	0.34	27	TSPAN13	7.29407e-10	7.72631e-09	48.478	1.17498	27	UGCG	2.68628e-07	9.35225e-07	43.0657	0.536849	27	TEK	0.000119133	0.000829517	28.5872	0.384879	27	ZKSCAN1	9.60489e-05	0.000409097	11.9284	0.239612	27	CXCL11	0.000212908	0.000352041	2.54842	0.055879	27
	28	MAP4	3.93445e-09	1.46137e-08	45.1104	0.835353	28	TSPAN2	1.22567e-08	7.04762e-08	22.1113	0.441321	28	LRMP	6.49706e-05	0.000146184	14.1498	0.223728	28	CEBPD	1.44996e-09	1.48103e-08	34.3856	0.821906	28	MIDN	5.02263e-07	1.68617e-06	55.1095	0.744167	28	CHD4	0.000137593	0.000923836	25.0552	0.345549	28	USP24	0.000159015	0.000653099	5.96421	0.120632	28	CDH23	0.000219048	0.000352041	4.9949	0.076398	28
	29	NR4A1	9.43083e-09	3.38209e-08	42.7445	0.862218	29	ARL15	1.35462e-08	7.5205e-08	27.6748	0.569644	29	PRKAR2A	0.000104805	0.00022768	17.1225	0.265412	29	CYP4B1	2.35406e-09	2.32159e-08	19.9549	0.473648	29	DLC1	5.51189e-07	1.78661e-06	50.7299	0.641708	29	PABPC4	0.000153637	0.000995992	17.8808	0.240753	29	PACS2	0.000170466	0.000675985	7.35586	0.151283	29	C1QTNF9	0.000233374	0.000362132	7.33945	0.112467	29
	30	ADAMTS6	1.14804e-08	3.97987e-08	32.9653	0.652609	30	SULF1	2.24309e-08	1.20379e-07	19.4009	0.404297	30	NDRG2	0.00020554	0.000431635	21.6409	0.336043	30	ATP2B4	2.72932e-09	2.60195e-08	24.9154	0.591769	30	HEXIM1	8.6102e-07	2.69786e-06	41.6058	0.484817	30	QKI	0.000214358	0.00134331	28.5872	0.393635	30	HGSNAT	0.000187513	0.000718799	10.5368	0.204922	30	ERAP2	0.000302512	0.000453768	12.946	0.188706	30
	31	AIF1L	2.31954e-08	7.7817e-08	33.5962	0.616253	31	PLLP	4.04231e-08	2.09939e-07	23.2525	0.45767	31	GSTO2	0.000224459	0.000456159	9.98811	0.165725	31	CAT	4.35775e-09	3.92438e-08	37.0913	0.860542	31	ADAMTS4	9.80519e-07	2.97319e-06	27.3723	0.36293	31	ANGPTL4	0.000277303	0.00168171	12.6932	0.190567	31	KSR1	0.000248439	0.000921627	5.96421	0.118883	31	KCNE1	0.000414616	0.000601862	5.50459	0.0828036	31
	32	HBEGF	2.72961e-08	8.87124e-08	35.9621	0.738028	32	NOV	5.55347e-08	2.79409e-07	19.8288	0.46121	32	OSMR	0.000394022	0.00077573	12.7229	0.201739	32	FADS3	4.39091e-09	3.92438e-08	22.9989	0.542822	32	ADRB2	1.80621e-06	5.30574e-06	38.6861	0.47703	32	CDC42BPB	0.000694634	0.00408098	20.6402	0.269759	32	SLC25A29	0.00030707	0.00110353	5.36779	0.105805	32	TRIM25	0.000555878	0.000781704	8.66463	0.128419	32
	33	TNFSF10	5.11373e-08	1.6116e-07	57.7287	1.19051	33	LGALS3BP	7.75014e-08	3.78113e-07	23.8231	0.519844	33	EML1	0.00047975	0.000915887	10.2259	0.158824	33	PPARG	5.20807e-09	4.51366e-08	33.7091	0.773563	33	INTS6	2.5e-06	7.12123e-06	41.0584	0.491581	33	EEA1	0.000744078	0.00414512	21.5232	0.283832	33	FAM160B2	0.000354492	0.00123535	5.5666	0.110882	33	TMEM135	0.000826542	0.0011271	5.60652	0.0787872	33
	34	TMSB4X	5.29453e-08	1.6195e-07	100	4.84935	34	MYL9	2.00536e-07	9.49595e-07	31.8117	0.705602	34	SLC14A1	0.000495825	0.000918735	7.8478	0.132441	34	LIPE	6.7797e-09	5.70293e-08	21.8715	0.514816	34	IFRD1	3.01923e-06	8.34727e-06	37.9562	0.447648	34	CELF1	0.000770141	0.00414512	24.1722	0.331913	34	DOCK1	0.000655898	0.00221774	8.3499	0.164565	34	DDX60L	0.00173989	0.00230279	9.684	0.13894	34
	35	NTRK2	6.1569e-08	1.8124e-07	19.0852	0.370807	35	MMRN2	2.09556e-07	9.63958e-07	39.3723	0.911117	35	SLC22A23	0.000717827	0.00129209	8.32342	0.136097	35	TFPI2	7.79313e-09	6.3681e-08	20.4059	0.464073	35	HELZ2	4.90546e-06	1.31747e-05	29.7445	0.322288	35	TMEM165	0.000771699	0.00414512	27.0419	0.354741	35	UBR2	0.000680485	0.00221774	7.35586	0.142931	35	PLAGL1	0.00234786	0.00301867	5.30071	0.0743038	35
	36	CD58	6.27369e-08	1.8124e-07	29.9685	0.532547	36	TAGLN	2.46906e-07	1.08856e-06	18.5449	0.456436	36	CACHD1	0.000840368	0.00147064	9.51249	0.156801	36	FHL1	8.18427e-09	6.48825e-08	27.7339	0.618809	36	CSF3	2.18159e-05	5.69639e-05	13.1387	0.178533	36	ABRACL	0.0010808	0.00564419	20.3091	0.250388	36	CATSPER2	0.000694248	0.00221774	3.57853	0.0782842	36	SELENBP1	0.00444694	0.00555868	4.58716	0.0621424	36
	37	NEBL	7.66071e-08	2.15328e-07	22.2397	0.385884	37	GUCY1A3	2.50165e-07	1.08856e-06	17.1184	0.336415	37	IL27RA	0.000992396	0.00168976	13.912	0.212882	37	ROBO4	8.39389e-09	6.48825e-08	36.4149	0.86728	37	TYMP	2.30748e-05	5.86224e-05	30.4745	0.334241	37	ARID1A	0.00135832	0.00672897	16.8874	0.219251	37	CC2D1A	0.000995243	0.00309332	8.3499	0.164327	37	CEP120	0.00792898	0.00964335	3.77166	0.0529795	37
	38	EMP3	1.03355e-07	2.82867e-07	27.1293	0.545338	38	CD46	2.97338e-07	1.25977e-06	33.2382	0.69548	38	CDH11	0.00137626	0.0022817	6.77765	0.111705	38	HSD17B13	1.03911e-08	7.82066e-08	20.2931	0.438161	38	PER1	3.19412e-05	7.90125e-05	42.8832	0.480007	38	HBB	0.00136011	0.00672897	14.128	0.203327	38	SEC16A	0.00117853	0.0035666	5.5666	0.106583	38	C3orf14	0.00820983	0.00972217	4.79103	0.0621451	38
	39	ACE	1.07853e-07	2.87607e-07	28.8644	0.509289	39	FBLIM1	3.22755e-07	1.3324e-06	16.2625	0.326259	39	RGL1	0.00182699	0.00295129	9.03686	0.138404	39	CDH5	1.62441e-08	1.19123e-07	43.4047	1.07315	39	HSPA1B	3.56459e-05	8.59158e-05	28.1022	0.307838	39	CD109	0.00185799	0.00895646	16.9978	0.220103	39	TTC37	0.00126371	0.00372634	8.94632	0.176696	39	MFN1	0.0150379	0.0170794	4.68909	0.0643505	39
	40	MAST4	2.86509e-07	7.44924e-07	35.0158	0.664394	40	RNF144B	4.8101e-07	1.93606e-06	15.4066	0.311985	40	DCLK2	0.00190762	0.0030045	6.42093	0.10276	40	DSG2	1.67376e-08	1.19674e-07	21.3078	0.487698	40	KCNQ1OT1	3.95393e-05	9.29173e-05	27.1898	0.337638	40	TRIM47	0.0020409	0.00959225	14.3488	0.184732	40	GALNT10	0.00150559	0.00431261	6.75944	0.13576	40	CYB5D1	0.0151817	0.0170794	4.48522	0.0615058	40
	41	PGRMC2	3.45847e-07	8.77271e-07	29.653	0.533468	41	FLNB	5.3391e-07	2.09657e-06	29.1013	0.627436	41	INMT	0.00215229	0.00330717	7.60999	0.122764	41	CAPN2	2.03831e-08	1.42184e-07	34.4983	0.782739	41	B3GNT5	6.08978e-05	0.000139619	17.7007	0.189241	41	GALNT1	0.00298001	0.0136644	16.1148	0.206229	41	SYNE3	0.00153754	0.00431261	5.76541	0.114758	41	ZDHHC2	0.0173265	0.0190169	4.07747	0.0566813	41
	42	ATP13A3	5.97508e-07	1.47954e-06	19.2429	0.337537	42	C19orf33	6.75717e-07	2.59025e-06	15.4066	0.33408	42	SLC44A4	0.00310499	0.00465748	7.13436	0.0981852	42	CPD	3.52533e-08	2.40058e-07	26.0428	0.595692	42	C2CD4B	6.84779e-05	0.00015326	14.9635	0.164546	42	SLC20A1	0.00332355	0.0148768	19.0949	0.25835	42	RNPC3	0.00196931	0.00539215	6.56064	0.135723	42	TBC1D8B	0.0416489	0.0446238	2.34455	0.0322255	42
	43	SLC6A6	6.58781e-07	1.59333e-06	17.8233	0.323729	43	ITSN2	7.78083e-07	2.91329e-06	27.8174	0.559888	43	NCKIPSD	0.00708325	0.0103435	6.06421	0.0821226	43	CD82	4.67194e-08	3.10738e-07	18.602	0.402738	43	EGR2	7.10629e-05	0.000155347	13.8686	0.164218	43	RREB1	0.00570971	0.024529	12.6932	0.171199	43	VPS13D	0.0020691	0.00553363	6.16302	0.114067	43	UNC13D	0.0467211	0.0488942	2.24261	0.0308825	43
	44	PHLDA3	1.94238e-06	4.59108e-06	19.0852	0.32374	44	LIMA1	8.40117e-07	3.07407e-06	34.8074	0.752138	44	SORBS1	0.00722403	0.0103435	5.70749	0.0819716	44	SMTN	4.79758e-08	3.11842e-07	25.4791	0.566591	44	EGR3	0.000101222	0.000216248	15.146	0.158607	44	TTC3	0.00574083	0.024529	23.9514	0.331645	44	SEC16B	0.00212153	0.00554492	3.18091	0.0633176	44	PLBD2	0.0488735	0.0499843	2.24261	0.03176	44
	45	S100A4	2.73085e-06	6.31129e-06	17.1924	0.327893	45	LPCAT2	1.29338e-06	4.62742e-06	19.8288	0.413497	45	CDK9	0.00782963	0.0109615	11.1772	0.163407	45	TCN2	1.53665e-07	9.76627e-07	35.8512	0.863893	45	C6orf62	0.000133202	0.000278245	31.2044	0.329144	45	APOL1	0.00637992	0.0266539	23.5099	0.31553	45	PRMT7	0.0022446	0.00573621	4.17495	0.0811446	45	DTX2	0.112581	0.112581	2.14067	0.0303687	45
	46	KAZALD1	4.43015e-06	1.0016e-05	12.776	0.214218	46	CDC42BPA	1.58149e-06	5.53522e-06	18.2596	0.384837	46	SYT7	0.0151102	0.0206944	3.9239	0.0605499	46	XAF1	1.95408e-07	1.21493e-06	33.2582	0.795526	46	ZNF791	0.000197238	0.000403052	26.2774	0.282611	46	CLEC3B	0.00665593	0.0272025	14.3488	0.182852	46	DUS1L	0.00276942	0.00692355	3.97614	0.0870379							46
	47	VPS37B	5.56523e-06	1.23145e-05	22.3975	0.416302	47	ITPR2	2.84274e-06	9.73789e-06	14.9786	0.310068	47	FAM214A	0.0321464	0.0430899	7.60999	0.123702	47	ARHGEF7	3.67405e-07	2.2357e-06	19.053	0.444236	47	RNF122	0.000227309	0.000454618	14.5985	0.157185	47	IRF2BPL	0.00730922	0.0292369	14.4592	0.188758	47	PIGL	0.00299461	0.00732725	3.37972	0.0725731							47
	48	ATP6V1C2	8.78792e-06	1.90405e-05	12.6183	0.191774	48	COL8A1	2.9981e-06	1.00561e-05	11.8402	0.228747	48	ME3	0.0674765	0.0885629	5.58859	0.0778433	48	CDH13	4.37775e-07	2.57781e-06	21.646	0.48827	48	RALGDS	0.000460284	0.00090139	27.9197	0.301007	48	NCOR2	0.00797968	0.0312537	13.9073	0.176313	48	NADK	0.00347437	0.00832401	5.96421	0.119823							48
	49	IFI27L2	1.19524e-05	2.53684e-05	23.6593	0.421804	49	VEGFC	3.42464e-06	1.12524e-05	15.2639	0.315464	49	TP53INP1	0.0713436	0.0917275	3.56718	0.0595853	49	ISOC1	4.41653e-07	2.57781e-06	16.7982	0.343563	49	G0S2	0.000712829	0.00136747	6.56934	0.0909823	49	PLXNB2	0.00825652	0.0316781	12.0309	0.154844	49	DVL1	0.0040517	0.00950909	4.17495	0.0801061							49
	50	HSPA1A	1.26875e-05	2.63899e-05	24.2902	0.461562	50	PIK3C2B	9.42507e-06	3.03487e-05	14.1227	0.275084	50	NUBPL	0.0741933	0.0934836	3.32937	0.049261	50	EHD2	5.13246e-07	2.93577e-06	29.9887	0.703226	50	NSUN6	0.000903552	0.00169868	24.635	0.257969	50	POGZ	0.0084551	0.0317912	17.1082	0.228621	50	HOXB4	0.00416471	0.00957542	4.57256	0.0847514							50
		GSEA - gene set enrichment analysis
		GSVA - gene set variation analysis
[truncated: 23 more columns]

## Sheet: EC_GO enrichment analysis
Supplementary Data 3: EC subclusters & putative function, list of marker genes, GSEA metabolic gene sets and GSVA results
Gene ontology (GO) term enrichment analysis using top 100 differentially expressed genes per cluster, using a p-value cut-off of < 0.01, and a q-value (Benjamini-Hochberg) cut-off of < 0.05. Top 25 results. (- Supplementary Figure S3)
		artery i
	Rank	ID	Description	GeneRatio	BgRatio	P-value	p.adjust	qvalue	geneID	Count
	1	GO:0048514	blood vessel morphogenesis	18/97	444/10659	8.10772e-08	5.65378e-05	4.86463e-05	FN1/RHOB/TMEM100/SAT1/ENPP2/HEY1/GJA5/JAG1/ANXA3/SULF1/MMRN2/SOX17/ID1/CDH5/EFNB2/COL8A1/VEGFC/HEG1	18
	2	GO:0001525	angiogenesis	17/97	380/10659	4.71763e-08	4.93464e-05	4.24587e-05	FN1/RHOB/TMEM100/SAT1/ENPP2/HEY1/GJA5/JAG1/ANXA3/SULF1/MMRN2/SOX17/ID1/CDH5/EFNB2/COL8A1/VEGFC	17
	3	GO:0098609	cell-cell adhesion	16/97	493/10659	8.48625e-06	0.00177532	0.00152752	CLDN5/ICAM2/CXCL12/IGF2/CD9/JAG1/SERPINE2/ANXA3/PODXL/MYL9/LGALS1/CD46/FBLIM1/CDH5/CD58/EFNB2	16
	4	GO:0030855	epithelial cell differentiation	15/97	391/10659	2.22028e-06	0.000721288	0.000620611	CLDN5/TMEM100/HEY1/JAG1/VIM/PODXL/JAG2/SOX17/ID1/TAGLN/FLNB/TXNIP/CDH5/HEG1/ZFP36	15
	5	GO:0030155	regulation of cell adhesion	15/97	478/10659	2.49338e-05	0.00372582	0.00320577	CXCL12/FBLN2/FN1/IGF2/FAM107A/CD9/JAG1/SERPINE2/PODXL/JAG2/MMRN2/LGALS1/CD46/EFNB2/COL8A1	15
	6	GO:0003158	endothelium development	1997-11-01	101/10659	1.609e-09	3.36602e-06	2.89619e-06	CLDN5/RHOB/TMEM100/HEY1/GJA5/JAG1/GJA4/SOX17/ID1/CDH5/HEG1	11
	7	GO:0034329	cell junction assembly	1997-11-01	197/10659	1.61711e-06	0.000676598	0.000582159	CLDN5/FN1/GJA5/FAM107A/CD9/GJA4/FBLIM1/ACE/DST/CDH5/HEG1	11
	8	GO:0034330	cell junction organization	1997-11-01	231/10659	7.54149e-06	0.00175298	0.0015083	CLDN5/FN1/GJA5/FAM107A/CD9/GJA4/FBLIM1/ACE/DST/CDH5/HEG1	11
	9	GO:1901342	regulation of vasculature development	1997-11-01	242/10659	1.17172e-05	0.0022284	0.00191736	RHOB/TMEM100/ENPP2/HEY1/ANXA3/SULF1/MMRN2/ID1/CDH5/EFNB2/VEGFC	11
	10	GO:0003007	heart morphogenesis	1997-09-01	169/10659	2.21381e-05	0.00356253	0.00306527	CLDN5/TMEM100/ADAMTS1/HEY1/GJA5/JAG1/ELN/SOX17/HEG1	9
	11	GO:0045446	endothelial cell differentiation	1997-08-01	86/10659	1.04041e-06	0.000544136	0.000468186	CLDN5/TMEM100/HEY1/JAG1/SOX17/ID1/CDH5/HEG1	8
	12	GO:0002576	platelet degranulation	1997-08-01	96/10659	2.41349e-06	0.000721288	0.000620611	SRGN/FN1/CLU/IGF2/CD9/A2M/LGALS3BP/VEGFC	8
	13	GO:0002064	epithelial cell development	1997-08-01	144/10659	4.7909e-05	0.00668171	0.00574908	CLDN5/JAG1/VIM/PODXL/ID1/FLNB/CDH5/HEG1	8
	14	GO:0007043	cell-cell junction assembly	1997-07-01	89/10659	1.5576e-05	0.00271542	0.0023364	CLDN5/GJA5/CD9/GJA4/ACE/CDH5/HEG1	7
	15	GO:0045216	cell-cell junction organization	1997-07-01	109/10659	5.81028e-05	0.00759693	0.00653656	CLDN5/GJA5/CD9/GJA4/ACE/CDH5/HEG1	7
	16	GO:0045601	regulation of endothelial cell differentiation	1997-05-01	29/10659	5.61941e-06	0.00146948	0.00126437	CLDN5/TMEM100/JAG1/ID1/CDH5	5
		artery ii
	Rank	ID	Description	GeneRatio	BgRatio	P-value	p.adjust	qvalue	geneID	Count
	1	GO:0060337	type I interferon signaling pathway	1999-08-01	72/10659	3.05279e-07	0.000327359	0.000283197	IFI27/IFI6/HLA-C/IRF1/ISG15/EGR1/IFIT3/MX1	8
	2	GO:0071357	cellular response to type I interferon	1999-08-01	72/10659	3.05279e-07	0.000327359	0.000283197	IFI27/IFI6/HLA-C/IRF1/ISG15/EGR1/IFIT3/MX1	8
	3	GO:0034340	response to type I interferon	1999-08-01	75/10659	4.2059e-07	0.000327359	0.000283197	IFI27/IFI6/HLA-C/IRF1/ISG15/EGR1/IFIT3/MX1	8
	4	GO:0001667	ameboidal-type cell migration	14/99	313/10659	1.06208e-06	0.000619987	0.000536348	GLUL/ID1/RHOB/JUN/SEMA3G/ANXA3/EDN1/TMSB4X/NR4A1/HBEGF/PTP4A3/FN1/PPARG/SOX17	14
	5	GO:0043392	negative regulation of DNA binding	1999-06-01	42/10659	2.20602e-06	0.000977867	0.000845949	HEY1/ID1/ID3/JUN/TMSB4X/ID2	6
	6	GO:0051100	negative regulation of binding	1999-09-01	127/10659	2.55433e-06	0.000977867	0.000845949	HEY1/STMN1/ID1/ID3/JUN/TMSB4X/ACE/ACTB/ID2	9
	7	GO:0048514	blood vessel morphogenesis	16/99	444/10659	2.93151e-06	0.000977867	0.000845949	HEY1/GLUL/ID1/RHOB/JUNB/JUN/ANXA3/EDN1/NR4A1/ADGRF5/NTRK2/FN1/SAT1/PPARG/JAG1/SOX17	16
	8	GO:0009612	response to mechanical stimulus	1999-09-01	148/10659	8.99483e-06	0.0022813	0.00197355	CXCL12/JUNB/JUN/IRF1/FOS/FOSB/EDN1/BTG2/PPARG	9
	9	GO:0009615	response to virus	1999-11-01	235/10659	1.08231e-05	0.0022813	0.00197355	CXCL12/STMN1/IFI27/IFI6/FCN3/IRF1/ISG15/IFNGR1/IFIT3/IFI44L/MX1	11
	10	GO:0010631	epithelial cell migration	1999-11-01	235/10659	1.08231e-05	0.0022813	0.00197355	GLUL/ID1/RHOB/JUN/ANXA3/EDN1/TMSB4X/NR4A1/HBEGF/PTP4A3/PPARG	11
	11	GO:0090132	epithelium migration	1999-11-01	235/10659	1.08231e-05	0.0022813	0.00197355	GLUL/ID1/RHOB/JUN/ANXA3/EDN1/TMSB4X/NR4A1/HBEGF/PTP4A3/PPARG	11
	12	GO:0090130	tissue migration	1999-11-01	237/10659	1.1724e-05	0.0022813	0.00197355	GLUL/ID1/RHOB/JUN/ANXA3/EDN1/TMSB4X/NR4A1/HBEGF/PTP4A3/PPARG	11
	13	GO:0071248	cellular response to metal ion	1999-08-01	122/10659	1.67858e-05	0.00301498	0.00260825	FABP4/JUNB/JUN/FOS/FOSB/EDN1/MT2A/ID2	8
	14	GO:0051101	regulation of DNA binding	1999-07-01	91/10659	2.06062e-05	0.00343682	0.00297318	HEY1/ID1/ID3/JUN/TMSB4X/PPARG/ID2	7
	15	GO:0051384	response to glucocorticoid	1999-07-01	92/10659	2.21353e-05	0.00344572	0.00298088	ALPL/ZFP36/FOS/FOSB/ANXA3/EDN1/FAM107A	7
	16	GO:0001558	regulation of cell growth	1999-12-01	306/10659	2.49932e-05	0.00364744	0.00315539	CXCL12/SEMA3G/LTBP4/EDN1/HBEGF/FN1/FAM107A/ITSN2/PPARG/SOX17/SGK1/KAZALD1	12
	17	GO:0043542	endothelial cell migration	1999-09-01	172/10659	2.99998e-05	0.00412055	0.00356468	GLUL/ID1/RHOB/ANXA3/EDN1/TMSB4X/NR4A1/PTP4A3/PPARG	9
	18	GO:0048545	response to steroid hormone	1999-11-01	270/10659	3.93449e-05	0.00498974	0.00431661	ALPL/ZFP36/FOS/FOSB/ANXA3/EDN1/NR4A1/PLPP1/FAM107A/PGRMC2/PPARG	11
	19	GO:0031960	response to corticosteroid	1999-07-01	101/10659	4.06017e-05	0.00498974	0.00431661	ALPL/ZFP36/FOS/FOSB/ANXA3/EDN1/FAM107A	7
	20	GO:0001525	angiogenesis	13/99	380/10659	4.69561e-05	0.00531015	0.00459379	HEY1/GLUL/ID1/RHOB/JUN/ANXA3/EDN1/NR4A1/FN1/SAT1/PPARG/JAG1/SOX17	13
	21	GO:0071241	cellular response to inorganic substance	1999-08-01	141/10659	4.77573e-05	0.00531015	0.00459379	FABP4/JUNB/JUN/FOS/FOSB/EDN1/MT2A/ID2	8
	22	GO:0007507	heart development	13/99	399/10659	7.73444e-05	0.00820905	0.00710162	HEY1/ID1/ID3/JUN/EDN1/ADAMTS6/NEBL/PCSK5/PPARG/JAG1/SOX17/HEXIM1/ID2	13
		capillary i
	Rank	ID	Description	GeneRatio	BgRatio	P-value	p.adjust	qvalue	geneID	Count
	1	GO:0071276	cellular response to cadmium ion	8/96	27/10651	6.24580694642344e-11	1.14306624798475e-07	9.2503e-08	MT1E/MT2A/MT1M/MT1X/MT1A/JUN/FOS/MT1F	8
	2	GO:0061687	detoxification of inorganic compound	6/96	10/10651	9.3387765358231e-11	1.14306624798475e-07	9.2503e-08	MT1E/MT2A/MT1M/MT1X/MT1A/MT1F	6
	3	GO:0097501	stress response to metal ion	6/96	11/10651	2.03964612464772e-10	1.66435123771254e-07	1.34688e-07	MT1E/MT2A/MT1M/MT1X/MT1A/MT1F	6
	4	GO:0046686	response to cadmium ion	9/96	48/10651	3.36482885435362e-10	2.05927525886441e-07	1.66648e-07	MT1E/MT2A/MT1M/MT1X/MT1A/CAT/JUN/FOS/MT1F	9
	5	GO:0071294	cellular response to zinc ion	6/96	13/10651	7.46646664423189e-10	3.65558206901593e-07	2.95829e-07	MT1E/MT2A/MT1M/MT1X/MT1A/MT1F	6
	6	GO:0001935	endothelial cell proliferation	11/96	116/10651	6.41553575216714e-09	2.61753858688419e-06	2.11825e-06	SCARB1/FLT1/KDR/TNMD/JUN/PPARG/NRP1/CXCL12/RGCC/NR4A1/ATOH8	11
	7	GO:0071248	cellular response to metal ion	11/96	122/10651	1.09572312098588e-08	3.4582910432007e-06	2.79863e-06	MT1E/MT2A/MT1M/MT1X/ID2/MT1A/FABP4/JUN/FOS/JUNB/MT1F	11
	8	GO:0071280	cellular response to copper ion	6/96	19/10651	1.13016047163421e-08	3.4582910432007e-06	2.79863e-06	MT1E/MT2A/MT1M/MT1X/MT1A/MT1F	6
	9	GO:0001936	regulation of endothelial cell proliferation	10/96	102/10651	2.36297731900246e-08	6.42729830768668e-06	5.20131e-06	FLT1/KDR/TNMD/JUN/PPARG/NRP1/CXCL12/RGCC/NR4A1/ATOH8	10
	10	GO:0050673	epithelial cell proliferation	15/96	284/10651	3.18308888232252e-08	7.79220158392553e-06	6.30587e-06	ID2/EDNRB/SCARB1/FLT1/KDR/TNMD/JUN/ZFP36/PPARG/NRP1/CXCL12/RGCC/NR4A1/ATOH8/HES1	15
	11	GO:0010035	response to inorganic substance	17/96	383/10651	4.55870077215113e-08	1.01451813547509e-05	8.21002e-06	MT1E/MT2A/MT1M/MT1X/CD36/ID2/MT1A/TXNIP/CAT/FABP4/KDR/JUN/FOS/PDGFD/JUNB/MT1F/CAPN2	17
	12	GO:0071241	cellular response to inorganic substance	11/96	141/10651	4.99069394530659e-08	1.01808006783573e-05	8.23885e-06	MT1E/MT2A/MT1M/MT1X/ID2/MT1A/FABP4/JUN/FOS/JUNB/MT1F	11
	13	GO:0006882	cellular zinc ion homeostasis	6/96	24/10651	5.40647094847405e-08	1.01808006783573e-05	8.23885e-06	MT1E/MT2A/MT1M/MT1X/MT1A/MT1F	6
	14	GO:0055069	zinc ion homeostasis	6/96	25/10651	7.06229198113951e-08	1.23489219784497e-05	9.99341e-06	MT1E/MT2A/MT1M/MT1X/MT1A/MT1F	6
	15	GO:0046688	response to copper ion	6/96	29/10651	1.84002163615298e-07	3.00291531020166e-05	2.43012e-05	MT1E/MT2A/MT1M/MT1X/MT1A/MT1F	6
	16	GO:0010038	response to metal ion	13/96	241/10651	2.25101420288131e-07	3.4440517304084e-05	2.78711e-05	MT1E/MT2A/MT1M/MT1X/ID2/MT1A/TXNIP/CAT/FABP4/JUN/FOS/JUNB/MT1F	13
	17	GO:0050678	regulation of epithelial cell proliferation	13/96	244/10651	2.59681673573592e-07	3.73941609945973e-05	3.02614e-05	EDNRB/FLT1/KDR/TNMD/JUN/ZFP36/PPARG/NRP1/CXCL12/RGCC/NR4A1/ATOH8/HES1	13
	18	GO:0010043	response to zinc ion	6/96	31/10651	2.81091704514411e-07	3.82284718139599e-05	3.09365e-05	MT1E/MT2A/MT1M/MT1X/MT1A/MT1F	6
	19	GO:0098754	detoxification	8/96	84/10651	8.05655706973196e-07	0.000103802377403704	8.40024e-05	MT1E/MT2A/MT1M/MT1X/CD36/MT1A/CAT/MT1F	8
	20	GO:0040008	regulation of growth	17/96	478/10651	1.06653560315494e-06	0.000130543957826164	0.000105643	MT1E/MT2A/MT1M/MT1X/MT1A/SGK1/SPP1/SOX17/FAM107A/HBEGF/PPARG/NRP1/CXCL12/IGFBP7/MT1F/INSR/SOCS3	17
	21	GO:1903725	regulation of phospholipid metabolic process	7/96	64/10651	1.58289931205326e-06	0.00018452083409078	0.000149324	SCARB1/FLT1/ADGRF5/CAPN2/SOCS3/PIK3R3/DGKZ	7
	22	GO:0009636	response to toxic substance	14/96	339/10651	1.88763967079723e-06	0.000210042814277801	0.000169978	MT1E/MT2A/MT1M/MT1X/CD36/MT1A/TXNIP/CAT/KDR/JUN/FOS/PDGFD/MT1F/CAPN2	14
	23	GO:0048514	blood vessel morphogenesis	16/96	445/10651	2.00322398707488e-06	0.00021321270958084	0.000172543	APOLD1/FLT1/SOX17/KDR/TNMD/JUN/PPARG/NRP1/JUNB/ADGRF5/RGCC/ESM1/NR4A1/COL15A1/HES1/PIK3R3	16
	24	GO:0019216	regulation of lipid metabolic process	13/96	294/10651	2.14559293255351e-06	0.000218850479120458	0.000177106	CD36/CD74/ID2/SCARB1/FLT1/PLPP1/PPARG/ADGRF5/IGFBP7/CAPN2/SOCS3/PIK3R3/DGKZ	13
	25	GO:0060333	interferon-gamma-mediated signaling pathway	7/96	75/10651	4.66594524228938e-06	0.000456889358124976	0.000369739	MT2A/HLA-DRA/HLA-DRB5/HLA-C/PPARG/IFNGR1/SOCS3	7
		capillary ii
	Rank	ID	Description	GeneRatio	BgRatio	P-value	p.adjust	qvalue	geneID	Count
	2	GO:0001525	angiogenesis	17/94	380/10651	2.93E-08	3.38e-05	2.73E-05	APOD/RGCC/NRP1/PPARG/ROBO4/ANXA3/NOTCH4/CDH5/ENPP2/RHOB/CDH13/HIPK2/NPR1/ADM/COL4A1/PML/MMRN2	17
	1	GO:0046503	glycerolipid catabolic process	7/94	35/10651	1.83E-08	3.38e-05	2.73E-05	FABP4/FABP5/LPL/MGLL/LIPE/ENPP2/SCARB1	7
	3	GO:0048514	blood vessel morphogenesis	18/94	445/10651	5.11E-08	3.93e-05	3.17E-05	APOD/ADGRF5/RGCC/NRP1/PPARG/ROBO4/ANXA3/NOTCH4/CDH5/ENPP2/RHOB/CDH13/HIPK2/NPR1/ADM/COL4A1/PML/MMRN2	18
	4	GO:0019433	triglyceride catabolic process	5/94	15/10651	1.35E-07	7.76e-05	6.27E-05	FABP4/FABP5/LPL/MGLL/LIPE	5
	5	GO:0045765	regulation of angiogenesis	12/94	219/10651	4.58E-07	0.000199763	0.000161379	RGCC/NRP1/PPARG/ANXA3/CDH5/ENPP2/RHOB/HIPK2/NPR1/ADM/PML/MMRN2	12
	8	GO:0006641	triglyceride metabolic process	7/94	58/10651	6.93E-07	0.000199763	0.000161379	FABP4/FABP5/LPL/MGLL/CAT/LIPE/SCARB1	7
	6	GO:0046461	neutral lipid catabolic process	5/94	20/10651	6.72E-07	0.000199763	0.000161379	FABP4/FABP5/LPL/MGLL/LIPE	5
	7	GO:0046464	acylglycerol catabolic process	5/94	20/10651	6.72E-07	0.000199763	0.000161379	FABP4/FABP5/LPL/MGLL/LIPE	5
	9	GO:1901342	regulation of vasculature development	12/94	242/10651	1.32E-06	0.000339086	0.000273932	RGCC/NRP1/PPARG/ANXA3/CDH5/ENPP2/RHOB/HIPK2/NPR1/ADM/PML/MMRN2	12
	11	GO:0001667	ameboidal-type cell migration	13/94	314/10651	3.49E-06	0.000710769	0.000574198	RGCC/NRP1/PPARG/ANXA3/ENPP2/SEMA3G/SCARB1/RHOB/CDH13/ARHGEF7/PML/MMRN2/ANXA6	13
	10	GO:0006639	acylglycerol metabolic process	7/94	73/10651	3.37E-06	0.000710769	0.000574198	FABP4/FABP5/LPL/MGLL/CAT/LIPE/SCARB1	7
	12	GO:0006638	neutral lipid metabolic process	7/94	74/10651	3.70E-06	0.000710769	0.000574198	FABP4/FABP5/LPL/MGLL/CAT/LIPE/SCARB1	7
	13	GO:0009611	response to wounding	15/94	426/10651	4.29E-06	0.000760573	0.000614433	CD36/LGALS1/VWF/APOD/NRP1/NOTCH4/TFPI2/A2M/DST/EHD2/SCARB1/ADAMTS18/INHBB/ADM/ANXA6	15
	14	GO:0010884	positive regulation of lipid storage	4/94	14/10651	6.32E-06	0.000817891	0.000660738	CD36/LPL/ACACB/SCARB1	4
	15	GO:0010885	regulation of cholesterol storage	4/94	14/10651	5.32E-06	0.000817891	0.000660738	CD36/LPL/PPARG/SCARB1	4
	16	GO:0010878	cholesterol storage	4/94	16/10651	9.55E-06	0.00129448	0.00104575	CD36/LPL/PPARG/SCARB1	4
	17	GO:0071404	cellular response to low-density lipoprotein particle stimulus	4/94	16/10651	9.55E-06	0.00129448	0.00104575	CD36/LPL/PPARG/CDH13	4
	18	GO:0010883	regulation of lipid storage	5/94	35/10651	1.27E-05	0.00162184	0.001310208	CD36/LPL/PPARG/ACACB/SCARB1	5
	19	GO:0010035	response to inorganic substance	13/94	383/10651	2.94E-05	0.00343203	0.002772584	FABP4/CD36/MT2A/MT1E/MT1M/AREG/TXNIP/CAT/ATP2B4/CAPN2/RHOB/SIRPA/CRHBP	13
	20	GO:0045926	negative regulation of growth	9/94	181/10651	2.98E-05	0.00343203	0.002772584	MT2A/MT1E/MT1M/NRP1/FHL1/PPARG/SEMA3G/NPR1/PML	9
	21	GO:0009636	response to toxic substance	12/94	339/10651	4.07E-05	0.00443986	0.003586764	CD36/GPX3/MT2A/MT1E/MT1M/AREG/TXNIP/CAT/CAPN2/RHOB/SIRPA/CRHBP	12
	22	GO:0043062	extracellular structure organization	11/94	288/10651	4.39E-05	0.00443986	0.003586764	CD36/LPL/GPIHBP1/VWF/RGCC/A2M/CAPN2/ITGA1/ICAM2/SCARB1/COL4A1	11
	23	GO:0055094	response to lipoprotein particle	4/94	23/10651	4.43E-05	0.00443986	0.003586764	CD36/LPL/PPARG/CDH13	4
	24	GO:0044242	cellular lipid catabolic process	8/94	150/10651	5.14E-05	0.00493347	0.003985528	FABP4/FABP5/LPL/MGLL/LIPE/ENPP2/ACACB/SCARB1	8
	25	GO:0071402	cellular response to lipoprotein particle stimulus	4/94	25/10651	6.24E-05	0.00575691	0.004650751	CD36/LPL/PPARG/CDH13	4
		capillary venous
	Rank	ID	Description	GeneRatio	BgRatio	P-value	p.adjust	qvalue	geneID	Count
	1	GO:0032496	response to lipopolysaccharide	16/97	213/10651	7.07791022533688e-11	1.32420328482471e-07	1.00122e-07	JUNB/ZFP36/FOS/IL6/ICAM1/CCL2/SELE/JUN/VIM/TFPI/AKAP12/GJA1/THBD/EDN1/LITAF/SCARB1	16
	2	GO:0002237	response to molecule of bacterial origin	16/97	218/10651	1.00280445651246e-10	1.32420328482471e-07	1.00122e-07	JUNB/ZFP36/FOS/IL6/ICAM1/CCL2/SELE/JUN/VIM/TFPI/AKAP12/GJA1/THBD/EDN1/LITAF/SCARB1	16
	3	GO:0009617	response to bacterium	19/97	345/10651	2.12921317780653e-10	1.87441733419568e-07	1.41723e-07	JUNB/ZFP36/FOS/MT2A/IL6/ICAM1/CCL2/SELE/JUN/VIM/TFPI/AKAP12/GJA1/THBD/EDN1/LRG1/ADAMTS9/LITAF/SCARB1	19
	4	GO:0071276	cellular response to cadmium ion	7/97	27/10651	3.19358436639778e-09	2.10856407791414e-06	1.59427e-06	MT1X/FOS/MT2A/MT1A/JUN/MT1M/MT1E	7
	5	GO:0071346	cellular response to interferon-gamma	12/97	140/10651	4.54358731188554e-09	2.39992281813794e-06	1.81457e-06	SOCS3/HLA-DRA/IRF1/HLA-DRB5/MT2A/ICAM1/CCL2/VIM/HLA-DQB1/EDN1/HLA-DQA1/CCL23	12
	6	GO:0034341	response to interferon-gamma	12/97	151/10651	1.07593972296173e-08	4.73592801390322e-06	3.5808e-06	SOCS3/HLA-DRA/IRF1/HLA-DRB5/MT2A/ICAM1/CCL2/VIM/HLA-DQB1/EDN1/HLA-DQA1/CCL23	12
	7	GO:0061687	detoxification of inorganic compound	5/97	10/10651	1.37259834857079e-08	5.17861748367924e-06	3.91552e-06	MT1X/MT2A/MT1A/MT1M/MT1E	5
	8	GO:0097501	stress response to metal ion	5/97	11/10651	2.49831991298549e-08	8.15949769027679e-06	6.16934e-06	MT1X/MT2A/MT1A/MT1M/MT1E	5
	9	GO:0006954	inflammatory response	19/97	463/10651	2.7805936846835e-08	8.15949769027679e-06	6.16934e-06	ACKR1/SOCS3/FOS/CLU/ANXA1/IL6/ICAM1/CCL2/SELE/JUN/LDLR/GJA1/NFKBIZ/MGLL/C7/CCL23/NEAT1/PER1/TMSB4X	19
	10	GO:0009636	response to toxic substance	16/97	339/10651	5.93982931513997e-08	1.56870892212847e-05	1.18609e-05	MT1X/FOS/ADIRF/EGR1/SOD2/MT2A/ANXA1/IL6/ICAM1/MT1A/JUN/MT1M/ACTB/MT1E/EDN1/CYP1B1	16
	11	GO:0071294	cellular response to zinc ion	5/97	13/10651	6.85981058636487e-08	1.64697815987178e-05	1.24527e-05	MT1X/MT2A/MT1A/MT1M/MT1E	5
	12	GO:0071248	cellular response to metal ion	10/97	122/10651	1.45637099826981e-07	3.20522983869214e-05	2.42345e-05	JUNB/MT1X/FOS/MT2A/FOSB/MT1A/JUN/MT1M/MT1E/EDN1	10
	13	GO:0046688	response to copper ion	6/97	29/10651	1.95769540531553e-07	3.97713351187563e-05	3.00708e-05	MT1X/MT2A/ICAM1/MT1A/MT1M/MT1E	6
	14	GO:0046686	response to cadmium ion	7/97	48/10651	2.26595017198199e-07	4.27455314586032e-05	3.23196e-05	MT1X/FOS/MT2A/MT1A/JUN/MT1M/MT1E	7
	15	GO:0070555	response to interleukin-1	11/97	166/10651	2.9578953230846e-07	5.20786769884428e-05	3.93763e-05	UBC/EGR1/ANXA1/IL6/ICAM1/CCL2/SELE/TFPI/AKAP12/EDN1/CCL23	11
	16	GO:0060333	interferon-gamma-mediated signaling pathway	8/97	75/10651	3.61079133716169e-07	5.96006245090251e-05	4.50636e-05	SOCS3/HLA-DRA/IRF1/HLA-DRB5/MT2A/ICAM1/HLA-DQB1/HLA-DQA1	8
	17	GO:0071241	cellular response to inorganic substance	10/97	141/10651	5.66053432981877e-07	8.70816869737975e-05	6.58419e-05	JUNB/MT1X/FOS/MT2A/FOSB/MT1A/JUN/MT1M/MT1E/EDN1	10
	18	GO:0071280	cellular response to copper ion	5/97	19/10651	5.93513958927813e-07	8.70816869737975e-05	6.58419e-05	MT1X/MT2A/MT1A/MT1M/MT1E	5
	19	GO:0050727	regulation of inflammatory response	12/97	235/10651	1.36708028853387e-06	0.000190024160106207	0.000143676	SOCS3/CLU/ANXA1/IL6/SELE/LDLR/NFKBIZ/MGLL/C7/NEAT1/PER1/TMSB4X	12
	20	GO:0010035	response to inorganic substance	15/97	383/10651	1.73357108131048e-06	0.000220722302628719	0.000166887	JUNB/MT1X/FOS/SOD2/MT2A/FOSB/ANXA1/IL6/ICAM1/MT1A/JUN/MT1M/MT1E/EDN1/CYP1B1	15
	21	GO:0051384	response to glucocorticoid	8/97	92/10651	1.75508078576414e-06	0.000220722302628719	0.000166887	ZFP36/FOS/FOSB/ANXA1/IL6/ICAM1/FAM107A/EDN1	8
	22	GO:0006882	cellular zinc ion homeostasis	5/97	24/10651	2.09263781632248e-06	0.000251211657859439	0.000189939	MT1X/MT2A/MT1A/MT1M/MT1E	5
	23	GO:0002250	adaptive immune response	12/97	246/10651	2.20889326841181e-06	0.00025363857051633	0.000191774	HLA-DRA/IRF1/CD74/HLA-DRB5/CLU/ANXA1/IL6/ICAM1/HLA-DQB1/NFKBIZ/HLA-DQA1/C7	12
	24	GO:0055069	zinc ion homeostasis	5/97	25/10651	2.59700634786926e-06	0.000285778906863446	0.000216075	MT1X/MT2A/MT1A/MT1M/MT1E	5
	25	GO:0031960	response to corticosteroid	8/97	101/10651	3.56345353699812e-06	0.000376443231648481	0.000284626	ZFP36/FOS/FOSB/ANXA1/IL6/ICAM1/FAM107A/EDN1	8
		vein ii
	Rank	ID	Description	GeneRatio	BgRatio	P-value	p.adjust	qvalue	geneID	Count
	1	GO:0043062	extracellular structure organization	14/87	288/10651	7.49460373175343e-08	0.0001566546296928	0.000128668	VWF/LAMB2/FBLN2/ADAMTS9/COL15A1/LAMA5/SCARB1/TNXB/IL6/ITGA6/VCAN/LAMA3/VCAM1/TNFRSF1B	14
	2	GO:0030198	extracellular matrix organization	13/87	256/10651	1.38509840577189e-07	0.0001566546296928	0.000128668	VWF/LAMB2/FBLN2/ADAMTS9/COL15A1/LAMA5/TNXB/IL6/ITGA6/VCAN/LAMA3/VCAM1/TNFRSF1B	13
	3	GO:0048514	blood vessel morphogenesis	16/87	445/10651	5.06615307462284e-07	0.000381987941826562	0.000313746	EDN1/ADAMTS9/COL15A1/MMRN2/LAMA5/RAPGEF3/IL6/LRP5/NRP1/LDLR/THSD7A/NPR1/ROBO4/RASIP1/STAB1/MCAM	16
	4	GO:0071346	cellular response to interferon-gamma	9/87	140/10651	1.94650341288865e-06	0.00097408755810976	0.000800067	HLA-DRB5/HLA-DRA/EDN1/HLA-DQA1/HLA-DQA2/HLA-DQB1/FLNB/CCL23/VCAM1	9
	5	GO:0001525	angiogenesis	14/87	380/10651	2.15315552190486e-06	0.00097408755810976	0.000800067	EDN1/ADAMTS9/COL15A1/MMRN2/LAMA5/RAPGEF3/IL6/NRP1/THSD7A/NPR1/ROBO4/RASIP1/STAB1/MCAM	14
	6	GO:0034341	response to interferon-gamma	9/87	151/10651	3.64495571972917e-06	0.0013741483063379	0.00112866	HLA-DRB5/HLA-DRA/EDN1/HLA-DQA1/HLA-DQA2/HLA-DQB1/FLNB/CCL23/VCAM1	9
	7	GO:0045446	endothelial cell differentiation	7/87	86/10651	6.05756391027032e-06	0.00195745850929021	0.00160776	CLDN5/LAMA5/RAPGEF3/PDE2A/NRP1/MET/ATOH8	7
	8	GO:0048754	branching morphogenesis of an epithelial tube	7/87	100/10651	1.6457734083649e-05	0.00441525564590297	0.00362647	EDN1/SPRY1/LAMA5/LRP5/NRP1/MET/RASIP1	7
	9	GO:0003158	endothelium development	7/87	101/10651	1.75673301561126e-05	0.00441525564590297	0.00362647	CLDN5/LAMA5/RAPGEF3/PDE2A/NRP1/MET/ATOH8	7
	10	GO:0002250	adaptive immune response	10/87	246/10651	3.02299403319806e-05	0.0065805446731656	0.00540493	CLU/CD74/HLA-DRB5/HLA-DRA/HLA-DQA1/HLA-DQA2/HLA-DQB1/C7/IL6/TNFRSF1B	10
	11	GO:0060333	interferon-gamma-mediated signaling pathway	6/87	75/10651	3.20008803734844e-05	0.0065805446731656	0.00540493	HLA-DRB5/HLA-DRA/HLA-DQA1/HLA-DQA2/HLA-DQB1/VCAM1	6
	12	GO:0019886	antigen processing and presentation of exogenous peptide antigen via MHC class II	6/87	77/10651	3.71921138561261e-05	0.00695382209301841	0.00571152	CD74/HLA-DRB5/HLA-DRA/HLA-DQA1/HLA-DQA2/HLA-DQB1	6
	13	GO:0002495	antigen processing and presentation of peptide antigen via MHC class II	6/87	78/10651	4.0029832557193e-05	0.00695382209301841	0.00571152	CD74/HLA-DRB5/HLA-DRA/HLA-DQA1/HLA-DQA2/HLA-DQB1	6
	14	GO:0002504	antigen processing and presentation of peptide or polysaccharide antigen via MHC class II	6/87	79/10651	4.303868669419e-05	0.00695382209301841	0.00571152	CD74/HLA-DRB5/HLA-DRA/HLA-DQA1/HLA-DQA2/HLA-DQB1	6
	15	GO:0031589	cell-substrate adhesion	10/87	269/10651	6.44594901457011e-05	0.00934356087289553	0.00767434	VWF/LAMB2/FBLN2/ADAMTS9/MMRN2/LAMA5/ITGA6/NRP1/PXN/VCAM1	10
	16	GO:0061138	morphogenesis of a branching epithelium	7/87	124/10651	6.6090616253903e-05	0.00934356087289553	0.00767434	EDN1/SPRY1/LAMA5/LRP5/NRP1/MET/RASIP1	7
		vein iii
	Rank	ID	Description	GeneRatio	BgRatio	P-value	p.adjust	qvalue	geneID	Count
	1	GO:0009617	response to bacterium	20/94	345/10651	1.42244720488706e-11	1.22046e-08	8.99e-09	IL6/FOS/JUNB/ZFP36/TFPI/VCAM1/ICAM1/CCL2/SELE/EDN1/ISG15/GJA1/ADAMTS9/TNFAIP3/GBP4/LRG1/VIM/CSF3/CXCL2/PTGS2	20
	2	GO:0006954	inflammatory response	20/94	463/10651	2.63464409252725e-09	5.65131e-07	4.16e-07	ACKR1/CLU/IL6/FOS/SOCS3/TMSB4X/VCAM1/ICAM1/CCL2/SELE/ANXA1/NEAT1/BIRC3/GJA1/NFKBIZ/TNFAIP3/C7/CCL23/CXCL2/PTGS2	20
	3	GO:0001817	regulation of cytokine production	18/94	466/10651	1.02779550086215e-07	1.1726e-05	8.64e-06	ACKR1/CLU/CD74/IL6/IRF1/ZFP36/TMSB4X/ANXA1/CYP1B1/ISG15/BIRC3/POSTN/EGR1/GBP1/TNFAIP3/LRRC32/PTGS2/SULF1	18
	4	GO:0032496	response to lipopolysaccharide	16/94	213/10651	4.31812818511514e-11	2.77872e-08	2.05e-08	IL6/FOS/JUNB/ZFP36/TFPI/VCAM1/ICAM1/CCL2/SELE/EDN1/GJA1/TNFAIP3/VIM/CSF3/CXCL2/PTGS2	16
	5	GO:0002237	response to molecule of bacterial origin	16/94	218/10651	6.12619945629044e-11	3.15377e-08	2.32e-08	IL6/FOS/JUNB/ZFP36/TFPI/VCAM1/ICAM1/CCL2/SELE/EDN1/GJA1/TNFAIP3/VIM/CSF3/CXCL2/PTGS2	16
	6	GO:0071346	cellular response to interferon-gamma	15/94	140/10651	1.08452183212901e-12	2.79156e-09	2.06e-09	HLA-DRA/HLA-DRB5/HLA-DQB1/HLA-DQA1/HLA-DQA2/IRF1/SOCS3/VCAM1/ICAM1/CCL2/EDN1/GBP1/GBP4/CCL23/VIM	15
	7	GO:0034341	response to interferon-gamma	15/94	151/10651	3.30952054748566e-12	4.25935e-09	3.14e-09	HLA-DRA/HLA-DRB5/HLA-DQB1/HLA-DQA1/HLA-DQA2/IRF1/SOCS3/VCAM1/ICAM1/CCL2/EDN1/GBP1/GBP4/CCL23/VIM	15
	8	GO:0009615	response to virus	15/94	236/10651	1.9184914475247e-09	4.48927e-07	3.31e-07	CLU/IL6/IRF1/IFI27/IFIT3/IFI44L/MX1/IFIT1/ISG15/BIRC3/IFI6/GBP1/TNFAIP3/IFIT2/SAMHD1	15
	9	GO:0098542	defense response to other organism	15/94	274/10651	1.46712013454891e-08	2.22139e-06	1.64e-06	IL6/IRF1/IFI27/IFIT3/IFI44L/MX1/IFIT1/ISG15/BIRC3/IFI6/GBP1/TNFAIP3/IFIT2/SAMHD1/GBP4	15
	10	GO:0051607	defense response to virus	14/94	170/10651	2.34201028778398e-10	1.00472e-07	7.4e-08	IL6/IRF1/IFI27/IFIT3/IFI44L/MX1/IFIT1/ISG15/BIRC3/IFI6/GBP1/TNFAIP3/IFIT2/SAMHD1	14
	11	GO:0002250	adaptive immune response	14/94	246/10651	2.86200345383743e-08	4.09266e-06	3.01e-06	CLU/HLA-DRA/CD74/HLA-DRB5/IL6/HLA-DQB1/HLA-DQA1/HLA-DQA2/IRF1/ICAM1/ANXA1/NFKBIZ/TNFAIP3/C7	14
	12	GO:0034612	response to tumor necrosis factor	13/94	229/10651	9.63964451230531e-08	1.1726e-05	8.64e-06	ZFP36/TMSB4X/VCAM1/ICAM1/CCL2/SELE/EDN1/BIRC3/POSTN/GBP1/TNFAIP3/CCL23/PTGS2	13
	13	GO:0070555	response to interleukin-1	11/94	166/10651	2.13748718826139e-07	2.29246e-05	1.69e-05	IL6/TFPI/ICAM1/CCL2/SELE/ANXA1/EDN1/EGR1/GBP1/UBC/CCL23	11
	14	GO:0060337	type I interferon signaling pathway	10/94	72/10651	6.01431642007086e-10	1.93511e-07	1.43e-07	IRF1/IFI27/IFIT3/MX1/IFIT1/ISG15/EGR1/IFI6/IFIT2/SAMHD1	10
	15	GO:0071357	cellular response to type I interferon	10/94	72/10651	6.01431642007086e-10	1.93511e-07	1.43e-07	IRF1/IFI27/IFIT3/MX1/IFIT1/ISG15/EGR1/IFI6/IFIT2/SAMHD1	10
	16	GO:0034340	response to type I interferon	10/94	75/10651	9.09851766869498e-10	2.34196e-07	1.72e-07	IRF1/IFI27/IFIT3/MX1/IFIT1/ISG15/EGR1/IFI6/IFIT2/SAMHD1	10
	17	GO:0060333	interferon-gamma-mediated signaling pathway	10/94	75/10651	9.09851766869498e-10	2.34196e-07	1.72e-07	HLA-DRA/HLA-DRB5/HLA-DQB1/HLA-DQA1/HLA-DQA2/IRF1/SOCS3/VCAM1/ICAM1/GBP1	10
	18	GO:0051384	response to glucocorticoid	9/94	92/10651	1.04777493326186e-07	1.1726e-05	8.64e-06	IL6/FOS/ZFP36/ICAM1/ANXA1/EDN1/STC1/FOSB/PTGS2	9
	19	GO:0031960	response to corticosteroid	9/94	101/10651	2.36020515331627e-07	2.36313e-05	1.74e-05	IL6/FOS/ZFP36/ICAM1/ANXA1/EDN1/STC1/FOSB/PTGS2	9
	20	GO:0006690	icosanoid metabolic process	8/94	57/10651	3.15384842644412e-08	4.27263e-06	3.15e-06	CD74/ANXA1/PTGDS/EDN1/CYP1B1/FABP5/AKR1C2/PTGS2	8
	21	GO:0033559	unsaturated fatty acid metabolic process	8/94	64/10651	8.03242445766503e-08	1.03377e-05	7.61e-06	CD74/ANXA1/PTGDS/EDN1/CYP1B1/FABP5/AKR1C2/PTGS2	8
	22	GO:0006692	prostanoid metabolic process	7/94	30/10651	5.7377811529819e-09	1.05493e-06	7.77e-07	CD74/ANXA1/PTGDS/EDN1/FABP5/AKR1C2/PTGS2	7
	23	GO:0006693	prostaglandin metabolic process	7/94	30/10651	5.7377811529819e-09	1.05493e-06	7.77e-07	CD74/ANXA1/PTGDS/EDN1/FABP5/AKR1C2/PTGS2	7
	24	GO:0001516	prostaglandin biosynthetic process	6/94	20/10651	1.41094068042681e-08	2.22139e-06	1.64e-06	CD74/ANXA1/PTGDS/EDN1/FABP5/PTGS2	6
	25	GO:0046457	prostanoid biosynthetic process	6/94	20/10651	1.41094068042681e-08	2.22139e-06	1.64e-06	CD74/ANXA1/PTGDS/EDN1/FABP5/PTGS2	6
		vein iv
	Rank	ID	Description	GeneRatio	BgRatio	P-value	p.adjust	qvalue	geneID	Count
	1	GO:0006954	inflammatory response	17/91	463/10651	3.08823164196966e-07	0.00077854319694055	0.000615046	ACKR1/CLU/C7/JUN/ANXA1/AOC3/GJA1/CCL23/DNASE1L3/IL6/MGLL/TMSB4X/PER1/LDLR/TNFRSF1B/AFAP1L2/PDE2A	17
	2	GO:0048514	blood vessel morphogenesis	16/91	445/10651	9.55012827993015e-07	0.0012037936696852	0.000950992	EDN1/JUN/ANXA1/ANGPT2/GLUL/PLK2/GJA1/COL15A1/ITGA5/SAT1/IL6/ENPP2/LDLR/PML/SPINK5/LEPR	16
	3	GO:0001817	regulation of cytokine production	16/91	466/10651	1.75158196171207e-06	0.0013065530090076	0.00103217	ACKR1/CLU/CD74/ANXA1/SRGN/IL6/AKAP12/LRRC32/TMSB4X/PER1/PML/TNFRSF1B/LAPTM4B/AFAP1L2/NDRG2/TSPAN6	16
	4	GO:0001667	ameboidal-type cell migration	13/91	314/10651	2.4036436588375e-06	0.0013065530090076	0.00103217	EDN1/JUN/ANXA1/SCARB1/ANGPT2/GLUL/PLK2/ENPP2/AKAP12/TMSB4X/ATOH8/PML/PXN	13
	5	GO:0001525	angiogenesis	14/91	380/10651	3.73504760253512e-06	0.0013065530090076	0.00103217	EDN1/JUN/ANXA1/ANGPT2/GLUL/PLK2/COL15A1/ITGA5/SAT1/IL6/ENPP2/PML/SPINK5/LEPR	14
	6	GO:0010632	regulation of epithelial cell migration	10/91	187/10651	4.10310679195995e-06	0.0013065530090076	0.00103217	EDN1/JUN/ANXA1/SCARB1/ANGPT2/GLUL/PLK2/ENPP2/TMSB4X/ATOH8	10
	7	GO:0010631	epithelial cell migration	11/91	235/10651	4.77787346247513e-06	0.0013065530090076	0.00103217	EDN1/JUN/ANXA1/SCARB1/ANGPT2/GLUL/PLK2/ENPP2/TMSB4X/ATOH8/PXN	11
	8	GO:0050727	regulation of inflammatory response	11/91	235/10651	4.77787346247513e-06	0.0013065530090076	0.00103217	CLU/C7/ANXA1/DNASE1L3/IL6/MGLL/TMSB4X/PER1/LDLR/TNFRSF1B/PDE2A	11
	9	GO:0090132	epithelium migration	11/91	235/10651	4.77787346247513e-06	0.0013065530090076	0.00103217	EDN1/JUN/ANXA1/SCARB1/ANGPT2/GLUL/PLK2/ENPP2/TMSB4X/ATOH8/PXN	11
	10	GO:0090130	tissue migration	11/91	237/10651	5.1826775446553e-06	0.0013065530090076	0.00103217	EDN1/JUN/ANXA1/SCARB1/ANGPT2/GLUL/PLK2/ENPP2/TMSB4X/ATOH8/PXN	11
	11	GO:0010634	positive regulation of epithelial cell migration	8/91	121/10651	8.50708429236817e-06	0.00194966904555092	0.00154023	EDN1/JUN/ANXA1/SCARB1/PLK2/ENPP2/TMSB4X/ATOH8	8
	12	GO:0051048	negative regulation of secretion	8/91	129/10651	1.36323329209507e-05	0.00286392594114305	0.00226249	EDN1/CD74/ANXA1/SRGN/LRRC32/TMSB4X/PML/TNFRSF1B	8
	13	GO:0043542	endothelial cell migration	9/91	172/10651	1.52566135203222e-05	0.00295860943728711	0.00233729	EDN1/ANXA1/SCARB1/ANGPT2/GLUL/PLK2/TMSB4X/ATOH8/PXN	9
	14	GO:0010594	regulation of endothelial cell migration	8/91	134/10651	1.79996062908838e-05	0.00322665258227655	0.00254904	EDN1/ANXA1/SCARB1/ANGPT2/GLUL/PLK2/TMSB4X/ATOH8	8
	15	GO:0048146	positive regulation of fibroblast proliferation	5/91	40/10651	2.11785566426862e-05	0.00322665258227655	0.00254904	CD74/MYC/JUN/S100A6/PML	5
	16	GO:0001516	prostaglandin biosynthetic process	4/91	20/10651	2.1758466441373e-05	0.00322665258227655	0.00254904	EDN1/CD74/ANXA1/PTGDS	4
	17	GO:0046457	prostanoid biosynthetic process	4/91	20/10651	2.1758466441373e-05	0.00322665258227655	0.00254904	EDN1/CD74/ANXA1/PTGDS	4
	18	GO:0150076	neuroinflammatory response	5/91	41/10651	2.39583278570897e-05	0.00328250517494881	0.00259316	CLU/JUN/IL6/LDLR/TNFRSF1B	5
	19	GO:0071346	cellular response to interferon-gamma	8/91	140/10651	2.47392297992968e-05	0.00328250517494881	0.00259316	EDN1/HLA-DRA/HLA-DRB5/VIM/HLA-DQB1/HLA-DQA1/CCL23/PML	8
	20	GO:0050710	negative regulation of cytokine secretion	5/91	42/10651	2.70136474247481e-05	0.00340507025788949	0.00268999	ANXA1/SRGN/LRRC32/TMSB4X/PML	5
	21	GO:0030335	positive regulation of cell migration	13/91	399/10651	3.16795394486981e-05	0.00380305328334133	0.0030044	EDN1/CD74/JUN/ANXA1/SCARB1/FBXO31/PLK2/ITGA5/IL6/ENPP2/AKAP12/TMSB4X/ATOH8	13
	22	GO:0002791	regulation of peptide secretion	11/91	296/10651	4.15508653871411e-05	0.00447626363354828	0.00353623	CD74/ANXA1/GLUL/SRGN/GJA1/IL6/AKAP12/LRRC32/TMSB4X/PML/TNFRSF1B	11
	23	GO:2000147	positive regulation of cell motility	13/91	410/10651	4.20178669480346e-05	0.00447626363354828	0.00353623	EDN1/CD74/JUN/ANXA1/SCARB1/FBXO31/PLK2/ITGA5/IL6/ENPP2/AKAP12/TMSB4X/ATOH8	13
	24	GO:0034341	response to interferon-gamma	8/91	151/10651	4.26141718386191e-05	0.00447626363354828	0.00353623	EDN1/HLA-DRA/HLA-DRB5/VIM/HLA-DQB1/HLA-DQA1/CCL23/PML	8
	25	GO:0002250	adaptive immune response	10/91	246/10651	4.47940831162159e-05	0.00451703534143921	0.00356844	CLU/HLA-DRA/CD74/HLA-DRB5/C7/HLA-DQB1/HLA-DQA1/ANXA1/IL6/TNFRSF1B	10
		activated PCV
	Rank	ID	Description	GeneRatio	BgRatio	P-value	p.adjust	qvalue	geneID	Count
	1	GO:0048514	blood vessel morphogenesis	30/89	445/10651	7.51e-20	6.39e-17	4.6e-17	HSPG2/SOX4/COL4A2/CALCRL/COL4A1/ANXA1/APLNR/HES1/NRP2/KLF2/COL15A1/MMP2/ADAMTS9/SERPINE1/CYP1B1/ADAM15/STAB1/CTNNB1/PLXND1/MMRN2/EPHB4/FN1/MMP14/ETS1/DLL1/COL18A1/NRP1/JUN/GTF2I/KLF4	30
	2	GO:0001525	angiogenesis	28/89	380/10651	1.6e-19	1.02e-16	7.36e-17	HSPG2/COL4A2/CALCRL/COL4A1/ANXA1/APLNR/NRP2/KLF2/COL15A1/MMP2/ADAMTS9/SERPINE1/CYP1B1/ADAM15/STAB1/CTNNB1/PLXND1/MMRN2/EPHB4/FN1/MMP14/ETS1/DLL1/COL18A1/NRP1/JUN/GTF2I/KLF4	28
	3	GO:0030198	extracellular matrix organization	27/89	256/10651	6.26e-23	1.6e-19	1.15e-19	HSPG2/VCAN/COL4A2/COL4A1/HTRA1/POSTN/VWF/FSCN1/COL15A1/VWA1/ITGA6/MMP2/NID1/ADAMTS9/SERPINE1/CYP1B1/ADAM15/LAMA4/LAMB1/COL6A2/FN1/CCDC80/MMP14/ETS1/COL18A1/BGN/ICAM1	27
	4	GO:0043062	extracellular structure organization	27/89	288/10651	1.47e-21	1.88e-18	1.35e-18	HSPG2/VCAN/COL4A2/COL4A1/HTRA1/POSTN/VWF/FSCN1/COL15A1/VWA1/ITGA6/MMP2/NID1/ADAMTS9/SERPINE1/CYP1B1/ADAM15/LAMA4/LAMB1/COL6A2/FN1/CCDC80/MMP14/ETS1/COL18A1/BGN/ICAM1	27
	5	GO:0030155	regulation of cell adhesion	24/89	479/10651	5.63e-13	2.88e-10	2.07e-10	POSTN/ANXA1/HES1/ITGA6/NID1/SERPINE1/ABL2/MMRN1/CYP1B1/ADAM15/FLNA/CD81/LAMA4/PLXND1/MMRN2/MACF1/FN1/CCDC80/MMP14/ETS1/DLL1/NRP1/ICAM1/KLF4	24
	6	GO:0031589	cell-substrate adhesion	18/89	269/10651	6.02e-12	2.2e-09	1.58e-09	HSPG2/POSTN/VWF/ITGA6/NID1/ADAMTS9/SERPINE1/MMRN1/ADAM15/CTNNB1/FLNA/MMRN2/LAMB1/MACF1/FN1/CCDC80/MMP14/NRP1	18
	7	GO:0030335	positive regulation of cell migration	18/89	399/10651	3.79e-09	7.45e-07	5.36e-07	POSTN/ANXA1/NRP2/ITGA6/SERPINE1/IGFBP5/FLNA/LAMB1/TMSB4X/FN1/MMP14/ETS1/COL18A1/NRP1/AKAP12/JUN/SPAG9/ICAM1	18
	8	GO:2000147	positive regulation of cell motility	18/89	410/10651	5.82e-09	9.92e-07	7.13e-07	POSTN/ANXA1/NRP2/ITGA6/SERPINE1/IGFBP5/FLNA/LAMB1/TMSB4X/FN1/MMP14/ETS1/COL18A1/NRP1/AKAP12/JUN/SPAG9/ICAM1	18
	9	GO:0051272	positive regulation of cellular component movement	18/89	421/10651	8.82e-09	1.19e-06	8.52e-07	POSTN/ANXA1/NRP2/ITGA6/SERPINE1/IGFBP5/FLNA/LAMB1/TMSB4X/FN1/MMP14/ETS1/COL18A1/NRP1/AKAP12/JUN/SPAG9/ICAM1	18
	10	GO:0009611	response to wounding	18/89	426/10651	1.06e-08	1.35e-06	9.74e-07	POSTN/VWF/ANXA1/SERPINE1/MMRN1/ADAM15/PLAT/FLNA/F2RL3/CD81/PLEC/MACF1/ACTB/FN1/ETS1/NRP1/JUN/KLF4	18
	11	GO:0040017	positive regulation of locomotion	18/89	432/10651	1.32e-08	1.6e-06	1.15e-06	POSTN/ANXA1/NRP2/ITGA6/SERPINE1/IGFBP5/FLNA/LAMB1/TMSB4X/FN1/MMP14/ETS1/COL18A1/NRP1/AKAP12/JUN/SPAG9/ICAM1	18
	12	GO:0006954	inflammatory response	18/89	463/10651	3.84e-08	4.09e-06	2.94e-06	ACKR1/HSPG2/CALCRL/NEAT1/ANXA1/C7/SERPINE1/STAB1/CD81/SELE/FOS/TMSB4X/SOCS3/FN1/ETS1/JUN/ICAM1/KLF4	18
	13	GO:0045765	regulation of angiogenesis	17/89	219/10651	2.31e-12	9.83e-10	7.07e-10	HSPG2/COL4A2/ANXA1/APLNR/KLF2/ADAMTS9/SERPINE1/CYP1B1/STAB1/CTNNB1/PLXND1/MMRN2/ETS1/DLL1/NRP1/GTF2I/KLF4	17
	14	GO:1901342	regulation of vasculature development	17/89	242/10651	1.16e-11	3.69e-09	2.65e-09	HSPG2/COL4A2/ANXA1/APLNR/KLF2/ADAMTS9/SERPINE1/CYP1B1/STAB1/CTNNB1/PLXND1/MMRN2/ETS1/DLL1/NRP1/GTF2I/KLF4	17
	15	GO:0001667	ameboidal-type cell migration	16/89	314/10651	5.6e-09	9.92e-07	7.13e-07	ANXA1/NRP2/ADAMTS9/CYP1B1/STC1/PLXND1/MMRN2/EPHB4/TMSB4X/MACF1/FN1/ETS1/NRP1/AKAP12/JUN/KLF4	16
	16	GO:0010631	epithelial cell migration	14/89	235/10651	7.74e-09	1.16e-06	8.36e-07	ANXA1/NRP2/ADAMTS9/CYP1B1/STC1/PLXND1/MMRN2/EPHB4/TMSB4X/MACF1/ETS1/NRP1/JUN/KLF4	14
	17	GO:0090132	epithelium migration	14/89	235/10651	7.74e-09	1.16e-06	8.36e-07	ANXA1/NRP2/ADAMTS9/CYP1B1/STC1/PLXND1/MMRN2/EPHB4/TMSB4X/MACF1/ETS1/NRP1/JUN/KLF4	14
	18	GO:0090130	tissue migration	14/89	237/10651	8.63e-09	1.19e-06	8.52e-07	ANXA1/NRP2/ADAMTS9/CYP1B1/STC1/PLXND1/MMRN2/EPHB4/TMSB4X/MACF1/ETS1/NRP1/JUN/KLF4	14
	19	GO:0010810	regulation of cell-substrate adhesion	13/89	166/10651	1.01e-09	2.34e-07	1.68e-07	POSTN/ITGA6/NID1/SERPINE1/MMRN1/ADAM15/FLNA/MMRN2/MACF1/FN1/CCDC80/MMP14/NRP1	13
	20	GO:0043542	endothelial cell migration	12.89	172/10651	1.73e-08	2.01e-06	1.44e-06	ANXA1/NRP2/ADAMTS9/CYP1B1/STC1/PLXND1/MMRN2/EPHB4/TMSB4X/ETS1/NRP1/KLF4	12
	21	GO:0016525	negative regulation of angiogenesis	10/89	78/10651	7.83e-10	2e-07	1.44e-07	HSPG2/COL4A2/KLF2/ADAMTS9/SERPINE1/STAB1/CTNNB1/MMRN2/GTF2I/KLF4	10
	22	GO:2000181	negative regulation of blood vessel morphogenesis	10/89	78/10651	7.83e-10	2e-07	1.44e-07	HSPG2/COL4A2/KLF2/ADAMTS9/SERPINE1/STAB1/CTNNB1/MMRN2/GTF2I/KLF4	10
	23	GO:1901343	negative regulation of vasculature development	10/89	86/10651	2.09e-09	4.44e-07	3.19e-07	HSPG2/COL4A2/KLF2/ADAMTS9/SERPINE1/STAB1/CTNNB1/MMRN2/GTF2I/KLF4	10
	24	GO:0002040	sprouting angiogenesis	9/89	98/10651	1.13e-07	1.12e-05	8.09e-06	ANXA1/APLNR/KLF2/ADAMTS9/MMRN2/EPHB4/DLL1/NRP1/KLF4	9
	25	GO:1903670	regulation of sprouting angiogenesis	9/89	58/10651	2.35e-08	2.61e-06	1.88e-06	ANXA1/APLNR/KLF2/ADAMTS9/MMRN2/DLL1/NRP1/KLF4	8
		angiogenic
	Rank	ID	Description	GeneRatio	BgRatio	P-value	p.adjust	qvalue	geneID	Count
	1	GO:0048514	blood vessel morphogenesis	29/91	445/10651	1.84340793795305e-18	4.70253364971824e-15	3.56068796436195e-15	COL4A1/HSPG2/COL4A2/MMP2/NOTCH4/COL15A1/FLT1/CALCRL/KDR/HES1/RGCC/EFNA1/PLXND1/ADGRF5/CTNNB1/EFNB2/PLK2/ESM1/COL18A1/MCAM/ETS1/SOX4/THY1/KLF2/DLL4/ID1/DYSF/HDAC7/UNC5B	29
	2	GO:0001525	angiogenesis	26/91	380/10651	4.81569019373162e-17	6.14241284210468e-14	4.65094289763027e-14	COL4A1/HSPG2/COL4A2/MMP2/NOTCH4/COL15A1/FLT1/CALCRL/KDR/RGCC/EFNA1/PLXND1/CTNNB1/EFNB2/PLK2/ESM1/COL18A1/MCAM/ETS1/THY1/KLF2/DLL4/ID1/DYSF/HDAC7/UNC5B	26
	3	GO:0030198	extracellular matrix organization	22/91	256/10651	1.55906954617975e-16	1.32572880410151e-13	1.00382197096135e-13	COL4A1/HSPG2/COL4A2/VWA1/MMP2/COL15A1/KDR/RGCC/A2M/HTRA1/ITGA1/LAMB1/LAMA4/SPP1/BGN/COL18A1/ETS1/FSCN1/GAS6/ADAMTSL2/AGRN/NID1	22
	4	GO:0043062	extracellular structure organization	22/91	288/10651	1.88773746992628e-15	1.20390457144549e-12	9.11578488767033e-13	COL4A1/HSPG2/COL4A2/VWA1/MMP2/COL15A1/KDR/RGCC/A2M/HTRA1/ITGA1/LAMB1/LAMA4/SPP1/BGN/COL18A1/ETS1/FSCN1/GAS6/ADAMTSL2/AGRN/NID1	22
	5	GO:1901342	regulation of vasculature development	16/91	242/10651	1.75767954031474e-10	8.96768101468579e-08	6.7901935925843e-08	HSPG2/COL4A2/FLT1/KDR/RGCC/EFNA1/PLXND1/CTNNB1/EFNB2/PLK2/ETS1/KLF2/DLL4/ID1/PDGFD/HDAC7	16
	6	GO:0045765	regulation of angiogenesis	14/91	219/10651	4.20543151965695e-09	1.78800930110748e-06	1.35385383132816e-06	HSPG2/COL4A2/FLT1/KDR/RGCC/EFNA1/PLXND1/CTNNB1/PLK2/ETS1/KLF2/DLL4/ID1/HDAC7	14
	7	GO:0050678	regulation of epithelial cell proliferation	14/91	244/10651	1.68193556829407e-08	6.12945376388311e-06	4.64113047792425e-06	FLT1/KDR/HES1/RGCC/HTRA1/LAMB1/EDNRB/CTNNB1/CYBA/EFNB2/CXCL12/DLL4/ID1/DYSF	14
	8	GO:0000904	cell morphogenesis involved in differentiation	19/91	500/10651	3.1886405270774e-08	1.01677774807181e-05	7.69888864103557e-06	HSPG2/VWA1/NOTCH4/HES1/EFNA1/PLXND1/LAMB1/SPP1/HECW2/CTNNB1/EFNB2/CXCL12/COL18A1/MAP1B/THY1/ID1/GRB10/UNC5B/AGRN	19
	9	GO:0030335	positive regulation of cell migration	17/91	399/10651	3.61980243565606e-08	1.02601289037318e-05	7.76881575371798e-06	INSR/PODXL/FLT1/KDR/PLPP3/LAMB1/PLK2/CXCL12/COL18A1/MCAM/ETS1/THY1/GAS6/DYSF/PDGFD/HDAC7/HBEGF	17
	10	GO:2000147	positive regulation of cell motility	17/91	410/10651	5.38567777944492e-08	1.3738864015364e-05	1.04028618160857e-05	INSR/PODXL/FLT1/KDR/PLPP3/LAMB1/PLK2/CXCL12/COL18A1/MCAM/ETS1/THY1/GAS6/DYSF/PDGFD/HDAC7/HBEGF	17
	11	GO:0051272	positive regulation of cellular component movement	17/91	421/10651	7.9111803598658e-08	1.65308765312039e-05	1.25169318264289e-05	INSR/PODXL/FLT1/KDR/PLPP3/LAMB1/PLK2/CXCL12/COL18A1/MCAM/ETS1/THY1/GAS6/DYSF/PDGFD/HDAC7/HBEGF	17
	12	GO:0010631	epithelial cell migration	13/91	235/10651	8.80172431753851e-08	1.65308765312039e-05	1.25169318264289e-05	KDR/RGCC/EFNA1/PLXND1/PTP4A3/EFNB2/PLK2/ETS1/DLL4/ID1/PTPRG/HDAC7/HBEGF	13
	13	GO:0090132	epithelium migration	13/91	235/10651	8.80172431753851e-08	1.65308765312039e-05	1.25169318264289e-05	KDR/RGCC/EFNA1/PLXND1/PTP4A3/EFNB2/PLK2/ETS1/DLL4/ID1/PTPRG/HDAC7/HBEGF	13
	14	GO:0030155	regulation of cell adhesion	18/91	479/10651	9.23752956063089e-08	1.65308765312039e-05	1.25169318264289e-05	PODXL/KDR/HES1/RGCC/PLPP3/EFNA1/CD81/PLXND1/LAMA4/EFNB2/CD9/CXCL12/ETS1/ABL2/THY1/JAG2/DYSF/NID1	18
	15	GO:0090130	tissue migration	13/91	237/10651	9.72023316221316e-08	1.65308765312039e-05	1.25169318264289e-05	KDR/RGCC/EFNA1/PLXND1/PTP4A3/EFNB2/PLK2/ETS1/DLL4/ID1/PTPRG/HDAC7/HBEGF	13
	16	GO:0050673	epithelial cell proliferation	14/91	284/10651	1.12995878227142e-07	1.7228213823449e-05	1.30449451674385e-05	FLT1/KDR/HES1/RGCC/HTRA1/LAMB1/EDNRB/CTNNB1/CYBA/EFNB2/CXCL12/DLL4/ID1/DYSF	14
	17	GO:0040017	positive regulation of locomotion	17/91	432/10651	1.14809735397347e-07	1.7228213823449e-05	1.30449451674385e-05	INSR/PODXL/FLT1/KDR/PLPP3/LAMB1/PLK2/CXCL12/COL18A1/MCAM/ETS1/THY1/GAS6/DYSF/PDGFD/HDAC7/HBEGF	17
	18	GO:0043534	blood vessel endothelial cell migration	9/91	98/10651	1.36992138419964e-07	1.94148302838516e-05	1.47006183626102e-05	KDR/RGCC/EFNA1/EFNB2/PLK2/ETS1/DLL4/ID1/HDAC7	9
	19	GO:0071363	cellular response to growth factor stimulus	18/91	499/10651	1.70800657025689e-07	2.29322355827649e-05	1.73639449109219e-05	INSR/COL4A2/DDIT4/FLT1/KDR/HES1/SPRY1/HTRA1/CTNNB1/PTP4A3/MAP1B/PMEPA1/DLL4/ID1/GAS6/GRB10/ADAMTSL2/PDGFD	18
	20	GO:0043542	endothelial cell migration	11/91	172/10651	2.18835519683874e-07	2.79124705356781e-05	2.113490413789e-05	KDR/RGCC/EFNA1/PLXND1/PTP4A3/EFNB2/PLK2/ETS1/DLL4/ID1/HDAC7	11
	21	GO:0001667	ameboidal-type cell migration	14/91	314/10651	3.86943277592839e-07	4.70043952923491e-05	3.55910232773363e-05	KDR/RGCC/EFNA1/PLXND1/EDNRB/PTP4A3/EFNB2/PLK2/ETS1/DLL4/ID1/PTPRG/HDAC7/HBEGF	14
	22	GO:0048858	cell projection morphogenesis	16/91	429/10651	5.86922326235432e-07	6.8056311555754e-05	5.15312185953119e-05	EFNA1/ITGA1/PLXND1/SPP1/HECW2/CTNNB1/EFNB2/CXCL12/MAP1B/NES/THY1/SGK1/ID1/GRB10/UNC5B/AGRN	16
	23	GO:0032990	cell part morphogenesis	16/91	445/10651	9.55012827993015e-07	0.000103195730851299	7.81382599649814e-05	EFNA1/ITGA1/PLXND1/SPP1/HECW2/CTNNB1/EFNB2/CXCL12/MAP1B/NES/THY1/SGK1/ID1/GRB10/UNC5B/AGRN	16
	24	GO:0006935	chemotaxis	15/91	391/10651	9.70873202834647e-07	0.000103195730851299	7.81382599649814e-05	FLT1/KDR/EFNA1/ITGA1/PLXND1/EDNRB/EFNB2/CXCL12/GAS6/DYSF/GRB10/PDGFD/UNC5B/HBEGF/AGRN	15
	25	GO:0042330	taxis	15/91	393/10651	1.03524204551333e-06	0.00010563609832418	7.99860696217667e-05	FLT1/KDR/EFNA1/ITGA1/PLXND1/EDNRB/EFNB2/CXCL12/GAS6/DYSF/GRB10/PDGFD/UNC5B/HBEGF/AGRN	15
		angiogenic - LS
	Rank	ID	Description	GeneRatio	BgRatio	P-value	p.adjust	qvalue	geneID	Count
	1	GO:0030198	extracellular matrix organization	19/85	256/10651	9.12918234286357e-14	1.94999334843566e-10	1.7134e-10	HSPG2/COL4A1/VWA1/COL4A2/LAMB1/RGCC/MMP2/HTRA1/LAMA4/GAS6/COL6A2/FSCN1/COL18A1/ADAMTSL2/CCDC80/ETS1/COL15A1/ITGA5/TNXB	19
	2	GO:0048514	blood vessel morphogenesis	23/85	445/10651	3.43329536377441e-13	3.66675944851107e-10	3.22188e-10	HSPG2/COL4A1/COL4A2/HES1/SOX4/CALCRL/NOTCH4/RGCC/MMP2/RNF213/NRP2/STAB1/HDAC7/COL18A1/KLF2/ETS1/COL15A1/ITGA5/APLNR/SOX18/JUP/DYSF/PLXND1	23
	3	GO:0043062	extracellular structure organization	19/85	288/10651	7.62701918994559e-13	5.43043766324126e-10	4.77157e-10	HSPG2/COL4A1/VWA1/COL4A2/LAMB1/RGCC/MMP2/HTRA1/LAMA4/GAS6/COL6A2/FSCN1/COL18A1/ADAMTSL2/CCDC80/ETS1/COL15A1/ITGA5/TNXB	19
	4	GO:0001525	angiogenesis	21/85	380/10651	1.23355394282999e-12	6.58717805471213e-10	5.78796e-10	HSPG2/COL4A1/COL4A2/CALCRL/NOTCH4/RGCC/MMP2/RNF213/NRP2/STAB1/HDAC7/COL18A1/KLF2/ETS1/COL15A1/ITGA5/APLNR/SOX18/JUP/DYSF/PLXND1	21
	5	GO:0045765	regulation of angiogenesis	11/85	219/10651	1.21343939418976e-06	0.000518381309197867	0.000455487	HSPG2/COL4A2/RGCC/STAB1/HDAC7/KLF2/ETS1/ITGA5/APLNR/JUP/PLXND1	11
	6	GO:1901342	regulation of vasculature development	11/85	242/10651	3.21661370247814e-06	0.00114511447808222	0.00100618	HSPG2/COL4A2/RGCC/STAB1/HDAC7/KLF2/ETS1/ITGA5/APLNR/JUP/PLXND1	11
		LEC
	Rank	ID	Description	GeneRatio	BgRatio	P-value	p.adjust	qvalue	geneID	Count
	1	GO:0048514	blood vessel morphogenesis	105/788	445/10651	4.2642111345511e-28	1.99223944206227e-24	1.46016e-24	PROX1/APOD/ANGPT2/NRP2/SOX4/LOX/FLT4/ANXA1/JUN/TBX1/CCL2/UNC5B/JUP/FN1/ADM/TNFRSF12A/GJA1/DYSF/DCN/MMP14/ANGPTL4/CEACAM1/ANG/FGFR1/ITGAV/PGF/PPP1R16B/NDNF/ROBO1/NTRK2/PRKX/HDAC9/HOXB3/SMAD7/PLCG1/SULF1/THY1/TNFAIP3/CYP1B1/HIPK2/GJA5/ESM1/SERPINE1/RAPGEF2/CALCRL/CTNNB1/SPINK5/ANXA3/SOX18/ID1/NPR1/DLL4/VEGFC/DLL1/KLF2/TYMP/PML/TNMD/RNF213/LEPR/THSD7A/TEK/JAG1/PRDM1/ETS1/HDAC7/PLK2/PPARG/EFNA1/PLXND…	105
	2	GO:0001525	angiogenesis	92/788	380/10651	1.62911314172044e-25	3.80560829905895e-22	2.78921e-22	APOD/ANGPT2/NRP2/FLT4/ANXA1/JUN/TBX1/CCL2/UNC5B/JUP/FN1/ADM/TNFRSF12A/DYSF/DCN/MMP14/ANGPTL4/CEACAM1/ANG/FGFR1/ITGAV/PGF/PPP1R16B/NDNF/ROBO1/PRKX/HDAC9/HOXB3/PLCG1/SULF1/THY1/TNFAIP3/CYP1B1/HIPK2/GJA5/ESM1/SERPINE1/CALCRL/CTNNB1/SPINK5/ANXA3/SOX18/ID1/NPR1/DLL4/VEGFC/DLL1/KLF2/TYMP/PML/TNMD/RNF213/LEPR/THSD7A/TEK/JAG1/ETS1/HDAC7/PLK2/PPARG/EFNA1/PLXND1/NR4A1/ITGA5/EFNB2/PIK3R3/CDH5/MCAM/PTPRM/RHO…	92
	3	GO:0043062	extracellular structure organization	77/788	288/10651	2.35948999015088e-24	3.67451241132831e-21	2.69313e-21	PDPN/CCDC80/MFAP4/TNXB/CTSL/COL6A2/FSCN1/LAMA4/TIMP2/LOX/FMOD/FN1/PHLDB2/SDC4/QSOX1/LAMB2/CAPN2/SULF2/BGN/DCN/LUM/MMP14/F11R/COL5A2/ITGAV/COL1A1/COL1A2/SPINT2/NDNF/TMEM38B/ATP7A/KAZALD1/DGAT1/PHLDB1/MMP15/COLGALT1/LAMA3/SULF1/PDGFB/ITGB5/FURIN/PLOD1/CYP1B1/ADAMTSL2/SERPINE1/ADAMTS4/SPINK5/MFAP5/POSTN/LPL/VCAM1/HTRA1/ETS1/ITGA1/SPP1/ITGA5/VCAN/LAMB1/TNFRSF1B/ICAM1/LAMA5/ADAMTS9/GPIHBP1/IL6/ITGA6/F…	77
	4	GO:0030198	extracellular matrix organization	71/788	256/10651	1.54186099089122e-23	1.80089363736095e-20	1.31991e-20	PDPN/CCDC80/MFAP4/TNXB/CTSL/COL6A2/FSCN1/LAMA4/TIMP2/LOX/FMOD/FN1/PHLDB2/QSOX1/LAMB2/CAPN2/SULF2/BGN/DCN/LUM/MMP14/F11R/COL5A2/ITGAV/COL1A1/COL1A2/SPINT2/NDNF/TMEM38B/ATP7A/KAZALD1/PHLDB1/MMP15/COLGALT1/LAMA3/SULF1/PDGFB/ITGB5/FURIN/PLOD1/CYP1B1/ADAMTSL2/SERPINE1/ADAMTS4/SPINK5/MFAP5/POSTN/VCAM1/HTRA1/ETS1/ITGA1/SPP1/ITGA5/VCAN/LAMB1/TNFRSF1B/ICAM1/LAMA5/ADAMTS9/IL6/ITGA6/FBLN2/COL4A2/VWA1/RGCC/C…	71
	5	GO:0030155	regulation of cell adhesion	90/788	479/10651	4.49668562508751e-17	4.20170304808176e-14	3.07952e-14	CCL21/CD9/MMRN1/PDPN/APOD/LGALS1/CCDC80/ANGPT2/IGF1/LAMA4/ANXA1/DOCK5/CCL2/JUP/FGL2/FN1/PHLDB2/CD24/PIEZO1/SDC4/SIRPA/DYSF/MMP14/ZC3H8/CEACAM1/PEAK1/ITGAV/COL1A1/FLCN/SIPA1/SPINT2/NDNF/CYTH3/AKNA/PRKX/SMAD7/PLAU/ADAMTS18/LAMA3/CCM2L/THY1/MAP4K4/CYP1B1/SERPINE1/PREX1/SPINK5/SERPINE2/MYO10/FES/GBP1/DLL1/POSTN/PML/PLPP3/VCAM1/TBCD/FYN/TEK/JAG1/ETS1/LRRC32/EFNB1/EFNA1/IGFBP2/PLXND1/ITGA5/CD46/FZD4/EF…	90
	6	GO:0001667	ameboidal-type cell migration	68/788	314/10651	2.55951980868297e-16	1.96827521957591e-13	1.44259e-13	AKAP12/PROX1/ANGPT2/NRP2/FLT4/ANXA1/JUN/DOCK5/TBX1/JUP/FN1/SDC4/EDNRB/KANK2/TNS1/DCN/CEACAM1/FGFR1/DNAJA4/SLC8A1/ROBO1/PRKX/HDAC9/PLCG1/ARHGAP4/PDGFB/PKN2/MAP4K4/CYP1B1/ANXA3/SOX18/ID1/SEMA3F/DLL4/VEGFC/SEMA6B/PML/MET/ANXA6/TEK/ETS1/HDAC7/ATOH8/PLK2/PPARG/EFNB1/EFNA1/PTPRG/PLXND1/NR4A1/PTP4A3/EFNB2/PIK3R3/PTPRM/RHOB/LAMA5/ADAMTS9/SEMA3G/HBEGF/STC1/TMSB4X/EDN1/SOX17/SCARB1/RGCC/ENPP2/MMRN2/NRP1	68
	7	GO:0009611	response to wounding	82/788	426/10651	2.94904249508377e-16	1.96827521957591e-13	1.44259e-13	TFPI/CD9/MMRN1/PDPN/LYVE1/APOD/LGALS1/IGF1/DST/LOX/ACTB/ANXA1/JUN/THBD/MAP1B/FN1/PHLDB2/MYH10/SDC4/ADM/F8/LAMB2/TNFRSF12A/GJA1/SULF2/DYSF/DCN/CEACAM1/PEAR1/ABHD2/COL1A1/HBB/COL1A2/HRAS/NDNF/SYT7/LCP2/ATP7A/PAPSS2/SYT11/GNA11/DGKH/PLLP/PLAU/ADAMTS18/CCM2L/TNFAIP3/PDGFB/ENPP4/DGKD/DGKE/SERPINE1/ITPR2/SERPINE2/DGKZ/CD109/POSTN/DOCK9/ANXA6/FYN/ETS1/SPP1/INHBB/ITGA5/EPHA4/CD81/MCAM/MYL9/IRF1/CX3CL1/HB…	82
	8	GO:1901342	regulation of vasculature development	58/788	242/10651	3.60895404146703e-16	2.10762916021675e-13	1.54473e-13	ANGPT2/ANXA1/JUP/ADM/TNFRSF12A/DCN/ANGPTL4/CEACAM1/PGF/PPP1R16B/HDAC9/PLCG1/SULF1/PDGFD/TNFAIP3/PDGFB/CYP1B1/HIPK2/SERPINE1/RAPGEF2/CTNNB1/SPINK5/ANXA3/ID1/NPR1/DLL4/VEGFC/DLL1/KLF2/PML/TNMD/TEK/ETS1/HDAC7/PLK2/PPARG/EFNA1/PLXND1/ITGA5/EFNB2/CDH5/PTPRM/RHOB/SOD2/CX3CL1/HEY1/ADAMTS9/IL6/APLNR/COL4A2/RAPGEF3/EGR1/RGCC/ENPP2/MMRN2/NRP1/FLT1/HSPG2	58
	9	GO:0031589	cell-substrate adhesion	59/788	269/10651	1.47395621802371e-14	7.65147050067421e-12	5.60793e-12	CCL21/MMRN1/PDPN/LYVE1/APOD/LGALS1/CCDC80/ANGPT2/SGCE/DOCK5/JUP/FN1/PHLDB2/SDC4/LAMB2/TNFRSF12A/THBS3/MMP14/PEAK1/ITGAV/COL1A1/SNED1/NDNF/OTOA/SMAD6/MICALL2/PRKX/PLAU/THY1/ITGB5/MAP4K4/TAOK2/SERPINE1/PREX1/CTNNB1/ID1/GBP1/POSTN/VCAM1/TBCD/TEK/JAG1/ITGA1/EFNA1/ITGA5/FZD4/LAMB1/LAMA5/CX3CL1/ADAMTS9/LIMS2/ITGA6/FBLN2/FAM107A/MMRN2/NRP1/HSPG2/CD36/VWF	59
	10	GO:0045765	regulation of angiogenesis	51/788	219/10651	7.9960535220461e-14	3.73575620549994e-11	2.73802e-11	ANGPT2/ANXA1/JUP/ADM/TNFRSF12A/DCN/ANGPTL4/CEACAM1/PGF/PPP1R16B/HDAC9/PLCG1/SULF1/TNFAIP3/CYP1B1/HIPK2/SERPINE1/CTNNB1/SPINK5/ANXA3/ID1/NPR1/DLL4/VEGFC/DLL1/KLF2/PML/TNMD/TEK/ETS1/HDAC7/PLK2/PPARG/EFNA1/PLXND1/ITGA5/CDH5/PTPRM/RHOB/CX3CL1/ADAMTS9/IL6/APLNR/COL4A2/RAPGEF3/RGCC/ENPP2/MMRN2/NRP1/FLT1/HSPG2	51
	11	GO:0043542	endothelial cell migration	44/788	172/10651	1.27451239677437e-13	5.41320174339078e-11	3.96745e-11	PROX1/ANGPT2/NRP2/FLT4/ANXA1/JUP/DCN/CEACAM1/FGFR1/DNAJA4/ROBO1/PRKX/HDAC9/PLCG1/PDGFB/CYP1B1/ANXA3/SOX18/ID1/DLL4/VEGFC/MET/TEK/ETS1/HDAC7/ATOH8/PLK2/PPARG/EFNA1/PLXND1/NR4A1/PTP4A3/EFNB2/PIK3R3/PTPRM/RHOB/ADAMTS9/STC1/TMSB4X/EDN1/SCARB1/RGCC/MMRN2/NRP1	44
	12	GO:0090130	tissue migration	53/788	237/10651	1.48594350801486e-13	5.78527339120451e-11	4.24015e-11	PROX1/ANGPT2/NRP2/FLT4/ANXA1/JUN/DOCK5/JUP/KANK2/DCN/ACTA2/CEACAM1/FGFR1/DNAJA4/ROBO1/PRKX/HDAC9/PLCG1/PDGFB/PKN2/MAP4K4/CYP1B1/ANXA3/SOX18/ID1/DLL4/VEGFC/MET/TEK/ETS1/HDAC7/ATOH8/PLK2/PPARG/EFNA1/PTPRG/PLXND1/NR4A1/PTP4A3/EFNB2/PIK3R3/PTPRM/RHOB/ADAMTS9/HBEGF/STC1/TMSB4X/EDN1/SCARB1/RGCC/ENPP2/MMRN2/NRP1	53
	13	GO:0010631	epithelial cell migration	52/788	235/10651	3.96454897930854e-13	1.32302663080925e-10	9.69675e-11	PROX1/ANGPT2/NRP2/FLT4/ANXA1/JUN/DOCK5/JUP/KANK2/DCN/CEACAM1/FGFR1/DNAJA4/ROBO1/PRKX/HDAC9/PLCG1/PDGFB/PKN2/MAP4K4/CYP1B1/ANXA3/SOX18/ID1/DLL4/VEGFC/MET/TEK/ETS1/HDAC7/ATOH8/PLK2/PPARG/EFNA1/PTPRG/PLXND1/NR4A1/PTP4A3/EFNB2/PIK3R3/PTPRM/RHOB/ADAMTS9/HBEGF/STC1/TMSB4X/EDN1/SCARB1/RGCC/ENPP2/MMRN2/NRP1	52
	14	GO:0090132	epithelium migration	52/788	235/10651	3.96454897930854e-13	1.32302663080925e-10	9.69675e-11	PROX1/ANGPT2/NRP2/FLT4/ANXA1/JUN/DOCK5/JUP/KANK2/DCN/CEACAM1/FGFR1/DNAJA4/ROBO1/PRKX/HDAC9/PLCG1/PDGFB/PKN2/MAP4K4/CYP1B1/ANXA3/SOX18/ID1/DLL4/VEGFC/MET/TEK/ETS1/HDAC7/ATOH8/PLK2/PPARG/EFNA1/PTPRG/PLXND1/NR4A1/PTP4A3/EFNB2/PIK3R3/PTPRM/RHOB/ADAMTS9/HBEGF/STC1/TMSB4X/EDN1/SCARB1/RGCC/ENPP2/MMRN2/NRP1	52
	15	GO:0003158	endothelium development	32/788	101/10651	5.38963501946672e-13	1.67869165406323e-10	1.23035e-10	PROX1/PDPN/CLDN5/GJA1/CEACAM1/F11R/PPP1R16B/GJA4/GJA5/RAPGEF2/CTNNB1/RAPGEF1/SOX18/ID1/DLL4/DLL1/TNMD/MET/JAG1/ATOH8/CDH5/ICAM1/RHOB/LAMA5/HEY1/APOLD1/STC1/RAPGEF3/SOX17/HEG1/NRP1/NOTCH4	32
	16	GO:0030335	positive regulation of cell migration	72/788	399/10651	6.43122269663357e-13	1.877917027417e-10	1.37637e-10	CCL21/AKAP12/PROX1/PDPN/RARRES2/NRP2/IGF1/FLT4/ANXA1/JUN/DOCK5/FN1/IGFBP5/DYSF/MMP14/SUN2/FGFR1/ITGAV/COL1A1/PGF/HRAS/MGAT5/ATP7A/SLC8A1/HDAC9/PLAU/PLCG1/PDGFD/THY1/PDGFB/ATP8A1/MAP4K4/SERPINE1/PREX1/RAPGEF2/ANXA3/SEMA3F/VEGFC/SEMA6B/POSTN/PLPP3/MET/TEK/ETS1/HDAC7/ATOH8/PLK2/FBXO31/ITGA5/PIK3R3/LAMB1/CDH5/MCAM/ICAM1/RHOB/PODXL/SOD2/SEMA3G/HBEGF/IL6/TMSB4X/ITGA6/EDN1/SCARB1/ADAMTS1/ENPP2/INSR/CXCL…	72
	17	GO:0030855	epithelial cell differentiation	71/788	391/10651	6.86037892435181e-13	1.88539354909245e-10	1.38185e-10	PROX1/PDPN/CLDN5/CCND1/VIM/SOX4/CTSL/ANXA1/JUN/AKR1C1/MAF/TBX1/JUP/CD24/TMOD1/LAMB2/AKR1C2/GJA1/CDKN1C/ACTA2/CEACAM1/F11R/FGFR1/PPP1R16B/SPINT2/TMEM38B/PCK2/TBX3/CEP152/DSC2/SLC44A4/PRKX/PDGFB/FURIN/FLNB/SERPINE1/RAPGEF2/CTNNB1/SPINK5/RAPGEF1/SOX18/DSG2/ID1/CD109/DLL1/KLF2/TNMD/MET/JAG1/PRDM1/ATOH8/PPARG/UGCG/JAG2/CDH5/ICAM1/LAMA5/PODXL/HEY1/APOLD1/STC1/RAPGEF3/SOX17/ID2/HEG1/COL4A1/ZFP36/ID3/NRP…	71
	18	GO:0001817	regulation of cytokine production	79/788	466/10651	1.35726465643392e-12	3.52285581936627e-10	2.58198e-10	AKAP12/APOD/IGF1/CLU/CYBA/FLT4/ANXA1/FN1/CD24/SIRPA/NDRG2/CAPN2/SULF2/LUM/GPRC5B/TNFRSF4/CEACAM1/F11R/LTBP1/FGFR1/ITGAV/MAVS/HRAS/LTF/SYT11/HILPDA/IL17RA/HDAC9/TRIM25/NLRC5/SMAD7/DDX58/SULF1/BIRC3/CCM2L/TNFAIP3/RSAD2/FURIN/CYP1B1/TRIM56/SERPINE1/MAPK11/HSPA1B/INPP5D/AFAP1L2/CTNNB1/PLCB1/TSPAN6/IL27RA/GBP1/LAPTM4B/DLL1/KLF2/POSTN/PML/LPL/NLRP1/HDAC7/LRRC32/LITAF/INHBB/CD46/CD81/PER1/TNFRSF1B/IRF1/…	79
	19	GO:0042060	wound healing	66/788	357/10651	2.00357413965145e-12	4.92668335813241e-10	3.61087e-10	TFPI/CD9/MMRN1/PDPN/APOD/IGF1/DST/LOX/ACTB/ANXA1/THBD/FN1/PHLDB2/MYH10/SDC4/F8/TNFRSF12A/GJA1/DYSF/DCN/CEACAM1/PEAR1/COL1A1/HBB/COL1A2/HRAS/NDNF/SYT7/LCP2/PAPSS2/SYT11/GNA11/DGKH/PLAU/ADAMTS18/CCM2L/TNFAIP3/PDGFB/ENPP4/DGKD/DGKE/SERPINE1/ITPR2/SERPINE2/DGKZ/CD109/POSTN/DOCK9/ANXA6/FYN/ETS1/ITGA5/CD81/MCAM/MYL9/IRF1/CX3CL1/HBEGF/IL6/PLAT/EDN1/SCARB1/NOTCH4/CD36/VWF/A2M	66
	20	GO:2000147	positive regulation of cell motility	72/788	410/10651	2.54085729449544e-12	5.93544263994134e-10	4.35022e-10	CCL21/AKAP12/PROX1/PDPN/RARRES2/NRP2/IGF1/FLT4/ANXA1/JUN/DOCK5/FN1/IGFBP5/DYSF/MMP14/SUN2/FGFR1/ITGAV/COL1A1/PGF/HRAS/MGAT5/ATP7A/SLC8A1/HDAC9/PLAU/PLCG1/PDGFD/THY1/PDGFB/ATP8A1/MAP4K4/SERPINE1/PREX1/RAPGEF2/ANXA3/SEMA3F/VEGFC/SEMA6B/POSTN/PLPP3/MET/TEK/ETS1/HDAC7/ATOH8/PLK2/FBXO31/ITGA5/PIK3R3/LAMB1/CDH5/MCAM/ICAM1/RHOB/PODXL/SOD2/SEMA3G/HBEGF/IL6/TMSB4X/ITGA6/EDN1/SCARB1/ADAMTS1/ENPP2/INSR/CXCL…	72
	21	GO:0051272	positive regulation of cellular component movement	73/788	421/10651	3.35742342297059e-12	7.46946772958029e-10	5.47454e-10	CCL21/AKAP12/PROX1/PDPN/RARRES2/STMN1/NRP2/IGF1/FLT4/ANXA1/JUN/DOCK5/FN1/IGFBP5/DYSF/MMP14/SUN2/FGFR1/ITGAV/COL1A1/PGF/HRAS/MGAT5/ATP7A/SLC8A1/HDAC9/PLAU/PLCG1/PDGFD/THY1/PDGFB/ATP8A1/MAP4K4/SERPINE1/PREX1/RAPGEF2/ANXA3/SEMA3F/VEGFC/SEMA6B/POSTN/PLPP3/MET/TEK/ETS1/HDAC7/ATOH8/PLK2/FBXO31/ITGA5/PIK3R3/LAMB1/CDH5/MCAM/ICAM1/RHOB/PODXL/SOD2/SEMA3G/HBEGF/IL6/TMSB4X/ITGA6/EDN1/SCARB1/ADAMTS1/ENPP2/INS…	73
	22	GO:0050673	epithelial cell proliferation	56/788	284/10651	7.2489424140953e-12	1.53941177084787e-09	1.12827e-09	PROX1/CCND1/NRP2/IGF1/CYBA/FLT4/JUN/TBX1/CCL2/IGFBP5/EDNRB/GJA1/SULF2/CDKN1C/DYSF/MMP14/IFT122/CEACAM1/ANG/FGFR1/PGF/HRAS/PPP1R16B/ATP7A/ROBO1/PRKX/PURA/PLCG1/SULF1/TNFAIP3/PDGFB/CTNNB1/ID1/CD109/DLL4/VEGFC/TNMD/TEK/AREG/HTRA1/ATOH8/PPARG/NR4A1/EFNB2/LAMB1/PTPRM/IGFBP3/APLNR/LIMS2/SCARB1/RGCC/ID2/CXCL12/ZFP36/NRP1/FLT1	56
	23	GO:0040017	positive regulation of locomotion	73/788	432/10651	1.21078448871617e-11	2.45947179620955e-09	1.8026e-09	CCL21/AKAP12/PROX1/PDPN/RARRES2/NRP2/IGF1/FLT4/ANXA1/JUN/DOCK5/FN1/IGFBP5/DYSF/DDB1/MMP14/SUN2/FGFR1/ITGAV/COL1A1/PGF/HRAS/MGAT5/ATP7A/SLC8A1/HDAC9/PLAU/PLCG1/PDGFD/THY1/PDGFB/ATP8A1/MAP4K4/SERPINE1/PREX1/RAPGEF2/ANXA3/SEMA3F/VEGFC/SEMA6B/POSTN/PLPP3/MET/TEK/ETS1/HDAC7/ATOH8/PLK2/FBXO31/ITGA5/PIK3R3/LAMB1/CDH5/MCAM/ICAM1/RHOB/PODXL/SOD2/SEMA3G/HBEGF/IL6/TMSB4X/ITGA6/EDN1/SCARB1/ADAMTS1/ENPP2/INSR…	73
	24	GO:0010594	regulation of endothelial cell migration	35/788	134/10651	2.24050627700523e-11	4.2983899390119e-09	3.15038e-09	PROX1/ANGPT2/NRP2/FLT4/ANXA1/JUP/DCN/CEACAM1/FGFR1/DNAJA4/HDAC9/PLCG1/PDGFB/ANXA3/DLL4/VEGFC/PLPP3/MET/TEK/ETS1/HDAC7/ATOH8/PLK2/PPARG/EFNA1/PTPRM/RHOB/ADAMTS9/STC1/TMSB4X/EDN1/SCARB1/RGCC/MMRN2/NRP1	35
	25	GO:0034329	cell junction assembly	44/788	198/10651	2.30008023277606e-11	4.2983899390119e-09	3.15038e-09	CD9/APOD/CLDN5/FSCN1/DST/ACTB/JUP/FN1/PHLDB2/FLNC/SDC4/GJA1/TNS1/MMP14/FBLIM1/F11R/PEAK1/FLCN/MICALL2/CDH24/TLN2/SMAD7/LAMA3/THY1/PKN2/MAP4K4/TAOK2/GJA4/GJA5/RAPGEF2/CTNNB1/RAPGEF1/TBCD/TEK/HDAC7/ACE/ITGA5/CDH5/LAMA5/LIMS2/ITGA6/HEG1/FAM107A/NRP1	44

## Sheet: metabolic genesets GSEA
Supplementary Data 3: EC subclusters & putative function, list of marker genes, GSEA metabolic gene sets and GSVA results
List of metabolism-related gene sets used for GSEA/GSVA analysis (- Figure 5)
	GSVA GENE SET		GSVA - gene set variation analysis
	KEGG_GLYCOLYSIS_GLUCONEOGENESIS,55902
	KEGG_GLYCOLYSIS_GLUCONEOGENESIS,2645
	KEGG_GLYCOLYSIS_GLUCONEOGENESIS,5232
	KEGG_GLYCOLYSIS_GLUCONEOGENESIS,5230
	KEGG_GLYCOLYSIS_GLUCONEOGENESIS,5162
	KEGG_GLYCOLYSIS_GLUCONEOGENESIS,5160
	KEGG_GLYCOLYSIS_GLUCONEOGENESIS,5161
	KEGG_GLYCOLYSIS_GLUCONEOGENESIS,55276
	KEGG_GLYCOLYSIS_GLUCONEOGENESIS,7167
	KEGG_GLYCOLYSIS_GLUCONEOGENESIS,84532
	KEGG_GLYCOLYSIS_GLUCONEOGENESIS,2203
	KEGG_GLYCOLYSIS_GLUCONEOGENESIS,125
	KEGG_GLYCOLYSIS_GLUCONEOGENESIS,3099
	KEGG_GLYCOLYSIS_GLUCONEOGENESIS,126
	KEGG_GLYCOLYSIS_GLUCONEOGENESIS,3098
	KEGG_GLYCOLYSIS_GLUCONEOGENESIS,3101
	KEGG_GLYCOLYSIS_GLUCONEOGENESIS,127
	KEGG_GLYCOLYSIS_GLUCONEOGENESIS,5224
	KEGG_GLYCOLYSIS_GLUCONEOGENESIS,128
	KEGG_GLYCOLYSIS_GLUCONEOGENESIS,5223
	KEGG_GLYCOLYSIS_GLUCONEOGENESIS,124
	KEGG_GLYCOLYSIS_GLUCONEOGENESIS,230
	KEGG_GLYCOLYSIS_GLUCONEOGENESIS,501
	KEGG_GLYCOLYSIS_GLUCONEOGENESIS,92483
	KEGG_GLYCOLYSIS_GLUCONEOGENESIS,5313
	KEGG_GLYCOLYSIS_GLUCONEOGENESIS,160287
	KEGG_GLYCOLYSIS_GLUCONEOGENESIS,2023
	KEGG_GLYCOLYSIS_GLUCONEOGENESIS,5315
	KEGG_GLYCOLYSIS_GLUCONEOGENESIS,5214
	KEGG_GLYCOLYSIS_GLUCONEOGENESIS,669
	KEGG_GLYCOLYSIS_GLUCONEOGENESIS,5106
	KEGG_GLYCOLYSIS_GLUCONEOGENESIS,5105
	KEGG_GLYCOLYSIS_GLUCONEOGENESIS,219
	KEGG_GLYCOLYSIS_GLUCONEOGENESIS,217
	KEGG_GLYCOLYSIS_GLUCONEOGENESIS,218
	KEGG_GLYCOLYSIS_GLUCONEOGENESIS,10327
	KEGG_GLYCOLYSIS_GLUCONEOGENESIS,8789
	KEGG_GLYCOLYSIS_GLUCONEOGENESIS,5213
	KEGG_GLYCOLYSIS_GLUCONEOGENESIS,5211
	KEGG_GLYCOLYSIS_GLUCONEOGENESIS,3948
	KEGG_GLYCOLYSIS_GLUCONEOGENESIS,2597
	KEGG_GLYCOLYSIS_GLUCONEOGENESIS,2027
	KEGG_GLYCOLYSIS_GLUCONEOGENESIS,2026
	KEGG_GLYCOLYSIS_GLUCONEOGENESIS,441531
	KEGG_GLYCOLYSIS_GLUCONEOGENESIS,131
	KEGG_GLYCOLYSIS_GLUCONEOGENESIS,130
	KEGG_GLYCOLYSIS_GLUCONEOGENESIS,3945
	KEGG_GLYCOLYSIS_GLUCONEOGENESIS,220
	KEGG_GLYCOLYSIS_GLUCONEOGENESIS,221
	KEGG_GLYCOLYSIS_GLUCONEOGENESIS,222
	KEGG_GLYCOLYSIS_GLUCONEOGENESIS,223
	KEGG_GLYCOLYSIS_GLUCONEOGENESIS,224
	KEGG_GLYCOLYSIS_GLUCONEOGENESIS,130589
	KEGG_GLYCOLYSIS_GLUCONEOGENESIS,226
	KEGG_GLYCOLYSIS_GLUCONEOGENESIS,1738
	KEGG_GLYCOLYSIS_GLUCONEOGENESIS,1737
	KEGG_GLYCOLYSIS_GLUCONEOGENESIS,229
	KEGG_GLYCOLYSIS_GLUCONEOGENESIS,57818
	KEGG_GLYCOLYSIS_GLUCONEOGENESIS,3939
	KEGG_GLYCOLYSIS_GLUCONEOGENESIS,2538
	KEGG_GLYCOLYSIS_GLUCONEOGENESIS,5236
	KEGG_GLYCOLYSIS_GLUCONEOGENESIS,2821
	KEGG_CITRATE_CYCLE_TCA_CYCLE,3420
	KEGG_CITRATE_CYCLE_TCA_CYCLE,1743
	KEGG_CITRATE_CYCLE_TCA_CYCLE,5106
	KEGG_CITRATE_CYCLE_TCA_CYCLE,1431
	KEGG_CITRATE_CYCLE_TCA_CYCLE,5162
	KEGG_CITRATE_CYCLE_TCA_CYCLE,5105
	KEGG_CITRATE_CYCLE_TCA_CYCLE,5160
	KEGG_CITRATE_CYCLE_TCA_CYCLE,642502
	KEGG_CITRATE_CYCLE_TCA_CYCLE,5161
	KEGG_CITRATE_CYCLE_TCA_CYCLE,283398
	KEGG_CITRATE_CYCLE_TCA_CYCLE,2271
	KEGG_CITRATE_CYCLE_TCA_CYCLE,6392
	KEGG_CITRATE_CYCLE_TCA_CYCLE,4967
	KEGG_CITRATE_CYCLE_TCA_CYCLE,6390
	KEGG_CITRATE_CYCLE_TCA_CYCLE,3419
	KEGG_CITRATE_CYCLE_TCA_CYCLE,6391
	KEGG_CITRATE_CYCLE_TCA_CYCLE,3418
	KEGG_CITRATE_CYCLE_TCA_CYCLE,3417
	KEGG_CITRATE_CYCLE_TCA_CYCLE,48
	KEGG_CITRATE_CYCLE_TCA_CYCLE,47
	KEGG_CITRATE_CYCLE_TCA_CYCLE,4191
	KEGG_CITRATE_CYCLE_TCA_CYCLE,1738
	KEGG_CITRATE_CYCLE_TCA_CYCLE,4190
	KEGG_CITRATE_CYCLE_TCA_CYCLE,1737
	KEGG_CITRATE_CYCLE_TCA_CYCLE,55753
	KEGG_CITRATE_CYCLE_TCA_CYCLE,5091
	KEGG_CITRATE_CYCLE_TCA_CYCLE,6389
	KEGG_CITRATE_CYCLE_TCA_CYCLE,8802
	KEGG_CITRATE_CYCLE_TCA_CYCLE,8803
	KEGG_CITRATE_CYCLE_TCA_CYCLE,8801
	KEGG_CITRATE_CYCLE_TCA_CYCLE,3421
	KEGG_CITRATE_CYCLE_TCA_CYCLE,50
	KEGG_PENTOSE_PHOSPHATE_PATHWAY,6120
	KEGG_PENTOSE_PHOSPHATE_PATHWAY,22934
	KEGG_PENTOSE_PHOSPHATE_PATHWAY,55276
	KEGG_PENTOSE_PHOSPHATE_PATHWAY,25796
	KEGG_PENTOSE_PHOSPHATE_PATHWAY,5634
	KEGG_PENTOSE_PHOSPHATE_PATHWAY,8789
	KEGG_PENTOSE_PHOSPHATE_PATHWAY,5213
	KEGG_PENTOSE_PHOSPHATE_PATHWAY,5211
	KEGG_PENTOSE_PHOSPHATE_PATHWAY,6888
	KEGG_PENTOSE_PHOSPHATE_PATHWAY,7086
	KEGG_PENTOSE_PHOSPHATE_PATHWAY,2203
	KEGG_PENTOSE_PHOSPHATE_PATHWAY,84076
	KEGG_PENTOSE_PHOSPHATE_PATHWAY,5226
	KEGG_PENTOSE_PHOSPHATE_PATHWAY,64080
	KEGG_PENTOSE_PHOSPHATE_PATHWAY,226
	KEGG_PENTOSE_PHOSPHATE_PATHWAY,230
	KEGG_PENTOSE_PHOSPHATE_PATHWAY,229
	KEGG_PENTOSE_PHOSPHATE_PATHWAY,9563
	KEGG_PENTOSE_PHOSPHATE_PATHWAY,729020
	KEGG_PENTOSE_PHOSPHATE_PATHWAY,221823
	KEGG_PENTOSE_PHOSPHATE_PATHWAY,5631
	KEGG_PENTOSE_PHOSPHATE_PATHWAY,51071
	KEGG_PENTOSE_PHOSPHATE_PATHWAY,2539
	KEGG_PENTOSE_PHOSPHATE_PATHWAY,5236
	KEGG_PENTOSE_PHOSPHATE_PATHWAY,8277
	KEGG_PENTOSE_PHOSPHATE_PATHWAY,5214
	KEGG_PENTOSE_PHOSPHATE_PATHWAY,2821
	KEGG_PENTOSE_AND_GLUCURONATE_INTERCONVERSIONS,54575
	KEGG_PENTOSE_AND_GLUCURONATE_INTERCONVERSIONS,54576
	KEGG_PENTOSE_AND_GLUCURONATE_INTERCONVERSIONS,6120
	KEGG_PENTOSE_AND_GLUCURONATE_INTERCONVERSIONS,54577
	KEGG_PENTOSE_AND_GLUCURONATE_INTERCONVERSIONS,54578
	KEGG_PENTOSE_AND_GLUCURONATE_INTERCONVERSIONS,54490
	KEGG_PENTOSE_AND_GLUCURONATE_INTERCONVERSIONS,54579
	KEGG_PENTOSE_AND_GLUCURONATE_INTERCONVERSIONS,51084
	KEGG_PENTOSE_AND_GLUCURONATE_INTERCONVERSIONS,7358
	KEGG_PENTOSE_AND_GLUCURONATE_INTERCONVERSIONS,10941
	KEGG_PENTOSE_AND_GLUCURONATE_INTERCONVERSIONS,2990
	KEGG_PENTOSE_AND_GLUCURONATE_INTERCONVERSIONS,54600
	KEGG_PENTOSE_AND_GLUCURONATE_INTERCONVERSIONS,51181
	KEGG_PENTOSE_AND_GLUCURONATE_INTERCONVERSIONS,729020
	KEGG_PENTOSE_AND_GLUCURONATE_INTERCONVERSIONS,27294
	KEGG_PENTOSE_AND_GLUCURONATE_INTERCONVERSIONS,10720
	KEGG_PENTOSE_AND_GLUCURONATE_INTERCONVERSIONS,7360
	KEGG_PENTOSE_AND_GLUCURONATE_INTERCONVERSIONS,9942
	KEGG_PENTOSE_AND_GLUCURONATE_INTERCONVERSIONS,7365
	KEGG_PENTOSE_AND_GLUCURONATE_INTERCONVERSIONS,231
	KEGG_PENTOSE_AND_GLUCURONATE_INTERCONVERSIONS,7364
	KEGG_PENTOSE_AND_GLUCURONATE_INTERCONVERSIONS,7363
	KEGG_PENTOSE_AND_GLUCURONATE_INTERCONVERSIONS,79799
	KEGG_PENTOSE_AND_GLUCURONATE_INTERCONVERSIONS,54657
	KEGG_PENTOSE_AND_GLUCURONATE_INTERCONVERSIONS,7367
	KEGG_PENTOSE_AND_GLUCURONATE_INTERCONVERSIONS,54658
	KEGG_PENTOSE_AND_GLUCURONATE_INTERCONVERSIONS,54659
	KEGG_PENTOSE_AND_GLUCURONATE_INTERCONVERSIONS,7366
	KEGG_FRUCTOSE_AND_MANNOSE_METABOLISM,4351
	KEGG_FRUCTOSE_AND_MANNOSE_METABOLISM,5373
	KEGG_FRUCTOSE_AND_MANNOSE_METABOLISM,5372
	KEGG_FRUCTOSE_AND_MANNOSE_METABOLISM,8789
	KEGG_FRUCTOSE_AND_MANNOSE_METABOLISM,5213
	KEGG_FRUCTOSE_AND_MANNOSE_METABOLISM,2762
	KEGG_FRUCTOSE_AND_MANNOSE_METABOLISM,5210
	KEGG_FRUCTOSE_AND_MANNOSE_METABOLISM,5211
	KEGG_FRUCTOSE_AND_MANNOSE_METABOLISM,9107
	KEGG_FRUCTOSE_AND_MANNOSE_METABOLISM,7167
	KEGG_FRUCTOSE_AND_MANNOSE_METABOLISM,29085
	KEGG_FRUCTOSE_AND_MANNOSE_METABOLISM,5209
	KEGG_FRUCTOSE_AND_MANNOSE_METABOLISM,197258
	KEGG_FRUCTOSE_AND_MANNOSE_METABOLISM,5208
	KEGG_FRUCTOSE_AND_MANNOSE_METABOLISM,8776
	KEGG_FRUCTOSE_AND_MANNOSE_METABOLISM,5207
	KEGG_FRUCTOSE_AND_MANNOSE_METABOLISM,57016
	KEGG_FRUCTOSE_AND_MANNOSE_METABOLISM,8790
	KEGG_FRUCTOSE_AND_MANNOSE_METABOLISM,3795
	KEGG_FRUCTOSE_AND_MANNOSE_METABOLISM,2203
	KEGG_FRUCTOSE_AND_MANNOSE_METABOLISM,8898
	KEGG_FRUCTOSE_AND_MANNOSE_METABOLISM,3099
	KEGG_FRUCTOSE_AND_MANNOSE_METABOLISM,3101
	KEGG_FRUCTOSE_AND_MANNOSE_METABOLISM,3098
	KEGG_FRUCTOSE_AND_MANNOSE_METABOLISM,226
	KEGG_FRUCTOSE_AND_MANNOSE_METABOLISM,230
	KEGG_FRUCTOSE_AND_MANNOSE_METABOLISM,229
	KEGG_FRUCTOSE_AND_MANNOSE_METABOLISM,9108
	KEGG_FRUCTOSE_AND_MANNOSE_METABOLISM,7264
	KEGG_FRUCTOSE_AND_MANNOSE_METABOLISM,231
	KEGG_FRUCTOSE_AND_MANNOSE_METABOLISM,6652
	KEGG_FRUCTOSE_AND_MANNOSE_METABOLISM,29926
	KEGG_FRUCTOSE_AND_MANNOSE_METABOLISM,5214
	KEGG_FRUCTOSE_AND_MANNOSE_METABOLISM,29925
	KEGG_GALACTOSE_METABOLISM,2645
	KEGG_GALACTOSE_METABOLISM,2584
	KEGG_GALACTOSE_METABOLISM,2720
	KEGG_GALACTOSE_METABOLISM,2582
	KEGG_GALACTOSE_METABOLISM,2683
	KEGG_GALACTOSE_METABOLISM,55276
	KEGG_GALACTOSE_METABOLISM,3906
	KEGG_GALACTOSE_METABOLISM,5213
	KEGG_GALACTOSE_METABOLISM,5211
	KEGG_GALACTOSE_METABOLISM,8972
	KEGG_GALACTOSE_METABOLISM,3099
	KEGG_GALACTOSE_METABOLISM,3098
	KEGG_GALACTOSE_METABOLISM,3101
	KEGG_GALACTOSE_METABOLISM,2592
	KEGG_GALACTOSE_METABOLISM,57818
	KEGG_GALACTOSE_METABOLISM,2717
	KEGG_GALACTOSE_METABOLISM,2595
	KEGG_GALACTOSE_METABOLISM,3938
	KEGG_GALACTOSE_METABOLISM,2585
	KEGG_GALACTOSE_METABOLISM,2538
	KEGG_GALACTOSE_METABOLISM,7360
	KEGG_GALACTOSE_METABOLISM,5236
	KEGG_GALACTOSE_METABOLISM,231
	KEGG_GALACTOSE_METABOLISM,8704
	KEGG_GALACTOSE_METABOLISM,2548
	KEGG_GALACTOSE_METABOLISM,5214
	KEGG_ASCORBATE_AND_ALDARATE_METABOLISM,54575
	KEGG_ASCORBATE_AND_ALDARATE_METABOLISM,54576
	KEGG_ASCORBATE_AND_ALDARATE_METABOLISM,54577
	KEGG_ASCORBATE_AND_ALDARATE_METABOLISM,54578
	KEGG_ASCORBATE_AND_ALDARATE_METABOLISM,219
	KEGG_ASCORBATE_AND_ALDARATE_METABOLISM,54490
	KEGG_ASCORBATE_AND_ALDARATE_METABOLISM,217
	KEGG_ASCORBATE_AND_ALDARATE_METABOLISM,54579
	KEGG_ASCORBATE_AND_ALDARATE_METABOLISM,55586
	KEGG_ASCORBATE_AND_ALDARATE_METABOLISM,7358
	KEGG_ASCORBATE_AND_ALDARATE_METABOLISM,10941
	KEGG_ASCORBATE_AND_ALDARATE_METABOLISM,223
	KEGG_ASCORBATE_AND_ALDARATE_METABOLISM,224
	KEGG_ASCORBATE_AND_ALDARATE_METABOLISM,54600
	KEGG_ASCORBATE_AND_ALDARATE_METABOLISM,501
	KEGG_ASCORBATE_AND_ALDARATE_METABOLISM,10720
	KEGG_ASCORBATE_AND_ALDARATE_METABOLISM,7365
	KEGG_ASCORBATE_AND_ALDARATE_METABOLISM,7364
	KEGG_ASCORBATE_AND_ALDARATE_METABOLISM,7363
	KEGG_ASCORBATE_AND_ALDARATE_METABOLISM,79799
	KEGG_ASCORBATE_AND_ALDARATE_METABOLISM,54657
	KEGG_ASCORBATE_AND_ALDARATE_METABOLISM,54658
	KEGG_ASCORBATE_AND_ALDARATE_METABOLISM,7367
	KEGG_ASCORBATE_AND_ALDARATE_METABOLISM,54659
	KEGG_ASCORBATE_AND_ALDARATE_METABOLISM,7366
	KEGG_FATTY_ACID_METABOLISM,1374
	KEGG_FATTY_ACID_METABOLISM,126129
	KEGG_FATTY_ACID_METABOLISM,35
	KEGG_FATTY_ACID_METABOLISM,219
	KEGG_FATTY_ACID_METABOLISM,36
	KEGG_FATTY_ACID_METABOLISM,33
	KEGG_FATTY_ACID_METABOLISM,217
	KEGG_FATTY_ACID_METABOLISM,34
	KEGG_FATTY_ACID_METABOLISM,1579
	KEGG_FATTY_ACID_METABOLISM,39
	KEGG_FATTY_ACID_METABOLISM,37
	KEGG_FATTY_ACID_METABOLISM,38
	KEGG_FATTY_ACID_METABOLISM,10449
	KEGG_FATTY_ACID_METABOLISM,3033
	KEGG_FATTY_ACID_METABOLISM,3032
	KEGG_FATTY_ACID_METABOLISM,3030
	KEGG_FATTY_ACID_METABOLISM,284541
	KEGG_FATTY_ACID_METABOLISM,131
	KEGG_FATTY_ACID_METABOLISM,130
	KEGG_FATTY_ACID_METABOLISM,23305
	KEGG_FATTY_ACID_METABOLISM,125
	KEGG_FATTY_ACID_METABOLISM,126
	KEGG_FATTY_ACID_METABOLISM,127
	KEGG_FATTY_ACID_METABOLISM,1892
	KEGG_FATTY_ACID_METABOLISM,128
	KEGG_FATTY_ACID_METABOLISM,223
	KEGG_FATTY_ACID_METABOLISM,224
	KEGG_FATTY_ACID_METABOLISM,51703
	KEGG_FATTY_ACID_METABOLISM,124
	KEGG_FATTY_ACID_METABOLISM,1962
	KEGG_FATTY_ACID_METABOLISM,2639
	KEGG_FATTY_ACID_METABOLISM,501
	KEGG_FATTY_ACID_METABOLISM,8310
	KEGG_FATTY_ACID_METABOLISM,2180
	KEGG_FATTY_ACID_METABOLISM,30
	KEGG_FATTY_ACID_METABOLISM,1376
	KEGG_FATTY_ACID_METABOLISM,1375
	KEGG_FATTY_ACID_METABOLISM,51
	KEGG_FATTY_ACID_METABOLISM,10455
	KEGG_FATTY_ACID_METABOLISM,1632
	KEGG_FATTY_ACID_METABOLISM,2181
	KEGG_FATTY_ACID_METABOLISM,2182
	KEGG_STEROID_BIOSYNTHESIS,6646
	KEGG_STEROID_BIOSYNTHESIS,4047
	KEGG_STEROID_BIOSYNTHESIS,6713
	KEGG_STEROID_BIOSYNTHESIS,10682
	KEGG_STEROID_BIOSYNTHESIS,1595
	KEGG_STEROID_BIOSYNTHESIS,1717
	KEGG_STEROID_BIOSYNTHESIS,1594
	KEGG_STEROID_BIOSYNTHESIS,1718
	KEGG_STEROID_BIOSYNTHESIS,51478
	KEGG_STEROID_BIOSYNTHESIS,6307
	KEGG_STEROID_BIOSYNTHESIS,2222
	KEGG_STEROID_BIOSYNTHESIS,6309
	KEGG_STEROID_BIOSYNTHESIS,3988
	KEGG_STEROID_BIOSYNTHESIS,1056
	KEGG_STEROID_BIOSYNTHESIS,7108
	KEGG_STEROID_BIOSYNTHESIS,50814
	KEGG_STEROID_BIOSYNTHESIS,8435
	KEGG_PRIMARY_BILE_ACID_BIOSYNTHESIS,10858
	KEGG_PRIMARY_BILE_ACID_BIOSYNTHESIS,10998
	KEGG_PRIMARY_BILE_ACID_BIOSYNTHESIS,570
	KEGG_PRIMARY_BILE_ACID_BIOSYNTHESIS,9420
	KEGG_PRIMARY_BILE_ACID_BIOSYNTHESIS,1109
	KEGG_PRIMARY_BILE_ACID_BIOSYNTHESIS,3295
	KEGG_PRIMARY_BILE_ACID_BIOSYNTHESIS,6342
	KEGG_PRIMARY_BILE_ACID_BIOSYNTHESIS,6718
	KEGG_PRIMARY_BILE_ACID_BIOSYNTHESIS,8309
	KEGG_PRIMARY_BILE_ACID_BIOSYNTHESIS,80270
	KEGG_PRIMARY_BILE_ACID_BIOSYNTHESIS,1593
	KEGG_PRIMARY_BILE_ACID_BIOSYNTHESIS,23600
	KEGG_PRIMARY_BILE_ACID_BIOSYNTHESIS,1581
	KEGG_PRIMARY_BILE_ACID_BIOSYNTHESIS,1582
	KEGG_PRIMARY_BILE_ACID_BIOSYNTHESIS,51302
	KEGG_PRIMARY_BILE_ACID_BIOSYNTHESIS,9023
	KEGG_STEROID_HORMONE_BIOSYNTHESIS,79644
	KEGG_STEROID_HORMONE_BIOSYNTHESIS,1109
	KEGG_STEROID_HORMONE_BIOSYNTHESIS,1577
	KEGG_STEROID_HORMONE_BIOSYNTHESIS,3284
	KEGG_STEROID_HORMONE_BIOSYNTHESIS,54490
	KEGG_STEROID_HORMONE_BIOSYNTHESIS,3283
	KEGG_STEROID_HORMONE_BIOSYNTHESIS,1312
	KEGG_STEROID_HORMONE_BIOSYNTHESIS,6820
	KEGG_STEROID_HORMONE_BIOSYNTHESIS,1576
	KEGG_STEROID_HORMONE_BIOSYNTHESIS,1581
	KEGG_STEROID_HORMONE_BIOSYNTHESIS,1583
	KEGG_STEROID_HORMONE_BIOSYNTHESIS,8644
	KEGG_STEROID_HORMONE_BIOSYNTHESIS,3291
	KEGG_STEROID_HORMONE_BIOSYNTHESIS,6783
	KEGG_STEROID_HORMONE_BIOSYNTHESIS,3290
	KEGG_STEROID_HORMONE_BIOSYNTHESIS,3294
	KEGG_STEROID_HORMONE_BIOSYNTHESIS,3293
	KEGG_STEROID_HORMONE_BIOSYNTHESIS,1589
	KEGG_STEROID_HORMONE_BIOSYNTHESIS,3292
	KEGG_STEROID_HORMONE_BIOSYNTHESIS,1588
	KEGG_STEROID_HORMONE_BIOSYNTHESIS,1586
	KEGG_STEROID_HORMONE_BIOSYNTHESIS,1585
	KEGG_STEROID_HORMONE_BIOSYNTHESIS,1584
	KEGG_STEROID_HORMONE_BIOSYNTHESIS,8630
	KEGG_STEROID_HORMONE_BIOSYNTHESIS,51478
	KEGG_STEROID_HORMONE_BIOSYNTHESIS,10720
	KEGG_STEROID_HORMONE_BIOSYNTHESIS,79799
	KEGG_STEROID_HORMONE_BIOSYNTHESIS,54657
	KEGG_STEROID_HORMONE_BIOSYNTHESIS,1551
	KEGG_STEROID_HORMONE_BIOSYNTHESIS,54658
	KEGG_STEROID_HORMONE_BIOSYNTHESIS,54659
	KEGG_STEROID_HORMONE_BIOSYNTHESIS,54575
	KEGG_STEROID_HORMONE_BIOSYNTHESIS,54576
	KEGG_STEROID_HORMONE_BIOSYNTHESIS,54577
	KEGG_STEROID_HORMONE_BIOSYNTHESIS,54578
	KEGG_STEROID_HORMONE_BIOSYNTHESIS,54579
	KEGG_STEROID_HORMONE_BIOSYNTHESIS,7923
	KEGG_STEROID_HORMONE_BIOSYNTHESIS,1646
	KEGG_STEROID_HORMONE_BIOSYNTHESIS,1645
	KEGG_STEROID_HORMONE_BIOSYNTHESIS,1543
	KEGG_STEROID_HORMONE_BIOSYNTHESIS,1545
	KEGG_STEROID_HORMONE_BIOSYNTHESIS,412
	KEGG_STEROID_HORMONE_BIOSYNTHESIS,10941
	KEGG_STEROID_HORMONE_BIOSYNTHESIS,6716
	KEGG_STEROID_HORMONE_BIOSYNTHESIS,6715
	KEGG_STEROID_HORMONE_BIOSYNTHESIS,64816
	KEGG_STEROID_HORMONE_BIOSYNTHESIS,9420
	KEGG_STEROID_HORMONE_BIOSYNTHESIS,54600
	KEGG_STEROID_HORMONE_BIOSYNTHESIS,6718
	KEGG_STEROID_HORMONE_BIOSYNTHESIS,51144
	KEGG_STEROID_HORMONE_BIOSYNTHESIS,7365
	KEGG_STEROID_HORMONE_BIOSYNTHESIS,7364
	KEGG_STEROID_HORMONE_BIOSYNTHESIS,7363
	KEGG_STEROID_HORMONE_BIOSYNTHESIS,7367
	KEGG_STEROID_HORMONE_BIOSYNTHESIS,7366
	KEGG_OXIDATIVE_PHOSPHORYLATION,9550
	KEGG_OXIDATIVE_PHOSPHORYLATION,29796
	KEGG_OXIDATIVE_PHOSPHORYLATION,4698
	KEGG_OXIDATIVE_PHOSPHORYLATION,4697
	KEGG_OXIDATIVE_PHOSPHORYLATION,100130247
	KEGG_OXIDATIVE_PHOSPHORYLATION,27068
	KEGG_OXIDATIVE_PHOSPHORYLATION,9551
	KEGG_OXIDATIVE_PHOSPHORYLATION,374291
	KEGG_OXIDATIVE_PHOSPHORYLATION,4519
	KEGG_OXIDATIVE_PHOSPHORYLATION,535
	KEGG_OXIDATIVE_PHOSPHORYLATION,534
	KEGG_OXIDATIVE_PHOSPHORYLATION,533
	KEGG_OXIDATIVE_PHOSPHORYLATION,539
	KEGG_OXIDATIVE_PHOSPHORYLATION,4513
	KEGG_OXIDATIVE_PHOSPHORYLATION,4512
	KEGG_OXIDATIVE_PHOSPHORYLATION,537
	KEGG_OXIDATIVE_PHOSPHORYLATION,341947
	KEGG_OXIDATIVE_PHOSPHORYLATION,4514
	KEGG_OXIDATIVE_PHOSPHORYLATION,1329
	KEGG_OXIDATIVE_PHOSPHORYLATION,1327
	KEGG_OXIDATIVE_PHOSPHORYLATION,50617
	KEGG_OXIDATIVE_PHOSPHORYLATION,479
	KEGG_OXIDATIVE_PHOSPHORYLATION,4508
	KEGG_OXIDATIVE_PHOSPHORYLATION,4509
	KEGG_OXIDATIVE_PHOSPHORYLATION,10476
	KEGG_OXIDATIVE_PHOSPHORYLATION,4695
	KEGG_OXIDATIVE_PHOSPHORYLATION,4696
	KEGG_OXIDATIVE_PHOSPHORYLATION,4694
	KEGG_OXIDATIVE_PHOSPHORYLATION,100133737
	KEGG_OXIDATIVE_PHOSPHORYLATION,390424
	KEGG_OXIDATIVE_PHOSPHORYLATION,27089
	KEGG_OXIDATIVE_PHOSPHORYLATION,51606
	KEGG_OXIDATIVE_PHOSPHORYLATION,513
	KEGG_OXIDATIVE_PHOSPHORYLATION,64077
	KEGG_OXIDATIVE_PHOSPHORYLATION,245972
	KEGG_OXIDATIVE_PHOSPHORYLATION,9167
	KEGG_OXIDATIVE_PHOSPHORYLATION,518
	KEGG_OXIDATIVE_PHOSPHORYLATION,245973
	KEGG_OXIDATIVE_PHOSPHORYLATION,517
	KEGG_OXIDATIVE_PHOSPHORYLATION,516
	KEGG_OXIDATIVE_PHOSPHORYLATION,515
	KEGG_OXIDATIVE_PHOSPHORYLATION,514
	KEGG_OXIDATIVE_PHOSPHORYLATION,9377
	KEGG_OXIDATIVE_PHOSPHORYLATION,10312
	KEGG_OXIDATIVE_PHOSPHORYLATION,440567
	KEGG_OXIDATIVE_PHOSPHORYLATION,496
	KEGG_OXIDATIVE_PHOSPHORYLATION,51382
	KEGG_OXIDATIVE_PHOSPHORYLATION,495
	KEGG_OXIDATIVE_PHOSPHORYLATION,498
	KEGG_OXIDATIVE_PHOSPHORYLATION,522
	KEGG_OXIDATIVE_PHOSPHORYLATION,521
	KEGG_OXIDATIVE_PHOSPHORYLATION,6389
	KEGG_OXIDATIVE_PHOSPHORYLATION,523
	KEGG_OXIDATIVE_PHOSPHORYLATION,529
	KEGG_OXIDATIVE_PHOSPHORYLATION,56901
	KEGG_OXIDATIVE_PHOSPHORYLATION,526
	KEGG_OXIDATIVE_PHOSPHORYLATION,525
	KEGG_OXIDATIVE_PHOSPHORYLATION,528
	KEGG_OXIDATIVE_PHOSPHORYLATION,527
	KEGG_OXIDATIVE_PHOSPHORYLATION,1352
	KEGG_OXIDATIVE_PHOSPHORYLATION,1351
	KEGG_OXIDATIVE_PHOSPHORYLATION,1350
	KEGG_OXIDATIVE_PHOSPHORYLATION,642502
	KEGG_OXIDATIVE_PHOSPHORYLATION,6392
	KEGG_OXIDATIVE_PHOSPHORYLATION,6390
	KEGG_OXIDATIVE_PHOSPHORYLATION,6391
	KEGG_OXIDATIVE_PHOSPHORYLATION,127124
	KEGG_OXIDATIVE_PHOSPHORYLATION,1349
	KEGG_OXIDATIVE_PHOSPHORYLATION,1346
	KEGG_OXIDATIVE_PHOSPHORYLATION,1347
	KEGG_OXIDATIVE_PHOSPHORYLATION,1345
	KEGG_OXIDATIVE_PHOSPHORYLATION,10063
	KEGG_OXIDATIVE_PHOSPHORYLATION,506
	KEGG_OXIDATIVE_PHOSPHORYLATION,1340
	KEGG_OXIDATIVE_PHOSPHORYLATION,509
	KEGG_OXIDATIVE_PHOSPHORYLATION,644310
	KEGG_OXIDATIVE_PHOSPHORYLATION,9296
	KEGG_OXIDATIVE_PHOSPHORYLATION,170712
	KEGG_OXIDATIVE_PHOSPHORYLATION,23545
	KEGG_OXIDATIVE_PHOSPHORYLATION,7381
	KEGG_OXIDATIVE_PHOSPHORYLATION,9114
	KEGG_OXIDATIVE_PHOSPHORYLATION,1339
	KEGG_OXIDATIVE_PHOSPHORYLATION,1337
	KEGG_OXIDATIVE_PHOSPHORYLATION,7388
	KEGG_OXIDATIVE_PHOSPHORYLATION,7386
	KEGG_OXIDATIVE_PHOSPHORYLATION,7385
	KEGG_OXIDATIVE_PHOSPHORYLATION,7384
	KEGG_OXIDATIVE_PHOSPHORYLATION,4709
	KEGG_OXIDATIVE_PHOSPHORYLATION,4707
	KEGG_OXIDATIVE_PHOSPHORYLATION,4708
	KEGG_OXIDATIVE_PHOSPHORYLATION,4705
	KEGG_OXIDATIVE_PHOSPHORYLATION,4706
	KEGG_OXIDATIVE_PHOSPHORYLATION,155066
	KEGG_OXIDATIVE_PHOSPHORYLATION,4541
	KEGG_OXIDATIVE_PHOSPHORYLATION,4704
	KEGG_OXIDATIVE_PHOSPHORYLATION,4540
	KEGG_OXIDATIVE_PHOSPHORYLATION,4701
	KEGG_OXIDATIVE_PHOSPHORYLATION,4702
	KEGG_OXIDATIVE_PHOSPHORYLATION,10975
	KEGG_OXIDATIVE_PHOSPHORYLATION,4700
	KEGG_OXIDATIVE_PHOSPHORYLATION,4731
	KEGG_OXIDATIVE_PHOSPHORYLATION,90423
	KEGG_OXIDATIVE_PHOSPHORYLATION,4538
	KEGG_OXIDATIVE_PHOSPHORYLATION,4539
	KEGG_OXIDATIVE_PHOSPHORYLATION,727947
	KEGG_OXIDATIVE_PHOSPHORYLATION,4536
	KEGG_OXIDATIVE_PHOSPHORYLATION,125965
	KEGG_OXIDATIVE_PHOSPHORYLATION,5464
	KEGG_OXIDATIVE_PHOSPHORYLATION,4537
	KEGG_OXIDATIVE_PHOSPHORYLATION,84701
	KEGG_OXIDATIVE_PHOSPHORYLATION,4535
	KEGG_OXIDATIVE_PHOSPHORYLATION,10632
	KEGG_OXIDATIVE_PHOSPHORYLATION,8992
	KEGG_OXIDATIVE_PHOSPHORYLATION,126328
	KEGG_OXIDATIVE_PHOSPHORYLATION,4716
	KEGG_OXIDATIVE_PHOSPHORYLATION,4728
	KEGG_OXIDATIVE_PHOSPHORYLATION,4717
	KEGG_OXIDATIVE_PHOSPHORYLATION,4718
	KEGG_OXIDATIVE_PHOSPHORYLATION,4719
	KEGG_OXIDATIVE_PHOSPHORYLATION,4729
	KEGG_OXIDATIVE_PHOSPHORYLATION,4712
	KEGG_OXIDATIVE_PHOSPHORYLATION,4724
	KEGG_OXIDATIVE_PHOSPHORYLATION,4713
	KEGG_OXIDATIVE_PHOSPHORYLATION,4723
	KEGG_OXIDATIVE_PHOSPHORYLATION,4714
	KEGG_OXIDATIVE_PHOSPHORYLATION,4726
	KEGG_OXIDATIVE_PHOSPHORYLATION,4715
	KEGG_OXIDATIVE_PHOSPHORYLATION,4725
	KEGG_OXIDATIVE_PHOSPHORYLATION,4720
	KEGG_OXIDATIVE_PHOSPHORYLATION,4710
	KEGG_OXIDATIVE_PHOSPHORYLATION,4722
	KEGG_OXIDATIVE_PHOSPHORYLATION,4711
	KEGG_OXIDATIVE_PHOSPHORYLATION,1537
	KEGG_OXIDATIVE_PHOSPHORYLATION,1353
	KEGG_OXIDATIVE_PHOSPHORYLATION,1355
	KEGG_PURINE_METABOLISM,5436
	KEGG_PURINE_METABOLISM,22978
	KEGG_PURINE_METABOLISM,5437
	KEGG_PURINE_METABOLISM,5169
	KEGG_PURINE_METABOLISM,5434
	KEGG_PURINE_METABOLISM,5435
	KEGG_PURINE_METABOLISM,5167
	KEGG_PURINE_METABOLISM,7498
	KEGG_PURINE_METABOLISM,5438
	KEGG_PURINE_METABOLISM,5439
	KEGG_PURINE_METABOLISM,54107
	KEGG_PURINE_METABOLISM,159
	KEGG_PURINE_METABOLISM,5634
	KEGG_PURINE_METABOLISM,158
	KEGG_PURINE_METABOLISM,10201
	KEGG_PURINE_METABOLISM,51082
	KEGG_PURINE_METABOLISM,87178
	KEGG_PURINE_METABOLISM,5440
	KEGG_PURINE_METABOLISM,50940
	KEGG_PURINE_METABOLISM,10714
	KEGG_PURINE_METABOLISM,5441
	KEGG_PURINE_METABOLISM,203
	KEGG_PURINE_METABOLISM,654364
	KEGG_PURINE_METABOLISM,204
	KEGG_PURINE_METABOLISM,205
	KEGG_PURINE_METABOLISM,23649
	KEGG_PURINE_METABOLISM,124583
	KEGG_PURINE_METABOLISM,270
	KEGG_PURINE_METABOLISM,272
	KEGG_PURINE_METABOLISM,271
	KEGG_PURINE_METABOLISM,4833
	KEGG_PURINE_METABOLISM,3000
	KEGG_PURINE_METABOLISM,4830
	KEGG_PURINE_METABOLISM,471
	KEGG_PURINE_METABOLISM,4831
	KEGG_PURINE_METABOLISM,1716
	KEGG_PURINE_METABOLISM,10623
	KEGG_PURINE_METABOLISM,4832
	KEGG_PURINE_METABOLISM,10622
	KEGG_PURINE_METABOLISM,10621
	KEGG_PURINE_METABOLISM,58497
	KEGG_PURINE_METABOLISM,56985
	KEGG_PURINE_METABOLISM,5142
	KEGG_PURINE_METABOLISM,5143
	KEGG_PURINE_METABOLISM,5140
	KEGG_PURINE_METABOLISM,5141
	KEGG_PURINE_METABOLISM,318
	KEGG_PURINE_METABOLISM,51292
	KEGG_PURINE_METABOLISM,5146
	KEGG_PURINE_METABOLISM,5147
	KEGG_PURINE_METABOLISM,5144
	KEGG_PURINE_METABOLISM,5145
	KEGG_PURINE_METABOLISM,5557
	KEGG_PURINE_METABOLISM,5558
	KEGG_PURINE_METABOLISM,26289
	KEGG_PURINE_METABOLISM,2766
	KEGG_PURINE_METABOLISM,8382
	KEGG_PURINE_METABOLISM,27115
	KEGG_PURINE_METABOLISM,8654
	KEGG_PURINE_METABOLISM,57804
	KEGG_PURINE_METABOLISM,2977
	KEGG_PURINE_METABOLISM,2272
	KEGG_PURINE_METABOLISM,109
	KEGG_PURINE_METABOLISM,108
	KEGG_PURINE_METABOLISM,107
	KEGG_PURINE_METABOLISM,5422
	KEGG_PURINE_METABOLISM,5139
	KEGG_PURINE_METABOLISM,5138
	KEGG_PURINE_METABOLISM,5137
	KEGG_PURINE_METABOLISM,122622
	KEGG_PURINE_METABOLISM,100
	KEGG_PURINE_METABOLISM,377841
	KEGG_PURINE_METABOLISM,5427
	KEGG_PURINE_METABOLISM,5151
	KEGG_PURINE_METABOLISM,5152
	KEGG_PURINE_METABOLISM,5153
	KEGG_PURINE_METABOLISM,53343
	KEGG_PURINE_METABOLISM,5424
	KEGG_PURINE_METABOLISM,9615
	KEGG_PURINE_METABOLISM,5425
	KEGG_PURINE_METABOLISM,5426
	KEGG_PURINE_METABOLISM,5158
	KEGG_PURINE_METABOLISM,5150
	KEGG_PURINE_METABOLISM,5631
	KEGG_PURINE_METABOLISM,64425
	KEGG_PURINE_METABOLISM,10606
	KEGG_PURINE_METABOLISM,84618
	KEGG_PURINE_METABOLISM,5431
	KEGG_PURINE_METABOLISM,11128
	KEGG_PURINE_METABOLISM,5149
	KEGG_PURINE_METABOLISM,5430
	KEGG_PURINE_METABOLISM,5148
	KEGG_PURINE_METABOLISM,5433
	KEGG_PURINE_METABOLISM,1633
	KEGG_PURINE_METABOLISM,5432
	KEGG_PURINE_METABOLISM,114
	KEGG_PURINE_METABOLISM,115
	KEGG_PURINE_METABOLISM,112
	KEGG_PURINE_METABOLISM,122481
	KEGG_PURINE_METABOLISM,113
	KEGG_PURINE_METABOLISM,111
	KEGG_PURINE_METABOLISM,8833
	KEGG_PURINE_METABOLISM,55811
	KEGG_PURINE_METABOLISM,51728
	KEGG_PURINE_METABOLISM,84172
	KEGG_PURINE_METABOLISM,4860
	KEGG_PURINE_METABOLISM,50484
	KEGG_PURINE_METABOLISM,5136
	KEGG_PURINE_METABOLISM,246721
	KEGG_PURINE_METABOLISM,3251
	KEGG_PURINE_METABOLISM,2618
	KEGG_PURINE_METABOLISM,9061
	KEGG_PURINE_METABOLISM,9060
	KEGG_PURINE_METABOLISM,56953
	KEGG_PURINE_METABOLISM,196883
	KEGG_PURINE_METABOLISM,3614
	KEGG_PURINE_METABOLISM,3615
	KEGG_PURINE_METABOLISM,171568
	KEGG_PURINE_METABOLISM,548644
	KEGG_PURINE_METABOLISM,25885
	KEGG_PURINE_METABOLISM,55703
	KEGG_PURINE_METABOLISM,2983
	KEGG_PURINE_METABOLISM,5313
	KEGG_PURINE_METABOLISM,2984
	KEGG_PURINE_METABOLISM,9583
	KEGG_PURINE_METABOLISM,5315
	KEGG_PURINE_METABOLISM,2982
	KEGG_PURINE_METABOLISM,2987
	KEGG_PURINE_METABOLISM,2986
	KEGG_PURINE_METABOLISM,132
	KEGG_PURINE_METABOLISM,3704
	KEGG_PURINE_METABOLISM,9533
	KEGG_PURINE_METABOLISM,646625
	KEGG_PURINE_METABOLISM,56655
	KEGG_PURINE_METABOLISM,6240
	KEGG_PURINE_METABOLISM,661
	KEGG_PURINE_METABOLISM,6241
	KEGG_PURINE_METABOLISM,51251
	KEGG_PURINE_METABOLISM,8622
	KEGG_PURINE_METABOLISM,84265
	KEGG_PURINE_METABOLISM,4907
	KEGG_PURINE_METABOLISM,4882
	KEGG_PURINE_METABOLISM,4881
	KEGG_PURINE_METABOLISM,10846
	KEGG_PURINE_METABOLISM,955
	KEGG_PURINE_METABOLISM,954
	KEGG_PURINE_METABOLISM,957
	KEGG_PURINE_METABOLISM,956
	KEGG_PURINE_METABOLISM,11164
	KEGG_PURINE_METABOLISM,953
	KEGG_PURINE_METABOLISM,5198
	KEGG_PURINE_METABOLISM,93034
	KEGG_PURINE_METABOLISM,353
	KEGG_PURINE_METABOLISM,221823
	KEGG_PURINE_METABOLISM,5471
	KEGG_PURINE_METABOLISM,29922
	KEGG_PURINE_METABOLISM,30833
	KEGG_PURINE_METABOLISM,55821
	KEGG_PURINE_METABOLISM,30834
	KEGG_PYRIMIDINE_METABOLISM,22978
	KEGG_PYRIMIDINE_METABOLISM,5436
	KEGG_PYRIMIDINE_METABOLISM,5437
	KEGG_PYRIMIDINE_METABOLISM,5434
	KEGG_PYRIMIDINE_METABOLISM,5435
	KEGG_PYRIMIDINE_METABOLISM,5438
	KEGG_PYRIMIDINE_METABOLISM,5439
	KEGG_PYRIMIDINE_METABOLISM,54107
	KEGG_PYRIMIDINE_METABOLISM,7298
	KEGG_PYRIMIDINE_METABOLISM,7296
	KEGG_PYRIMIDINE_METABOLISM,10201
	KEGG_PYRIMIDINE_METABOLISM,51082
	KEGG_PYRIMIDINE_METABOLISM,87178
	KEGG_PYRIMIDINE_METABOLISM,5440
	KEGG_PYRIMIDINE_METABOLISM,1723
	KEGG_PYRIMIDINE_METABOLISM,10714
	KEGG_PYRIMIDINE_METABOLISM,5441
	KEGG_PYRIMIDINE_METABOLISM,654364
	KEGG_PYRIMIDINE_METABOLISM,23649
	KEGG_PYRIMIDINE_METABOLISM,139596
	KEGG_PYRIMIDINE_METABOLISM,124583
	KEGG_PYRIMIDINE_METABOLISM,4833
	KEGG_PYRIMIDINE_METABOLISM,4830
	KEGG_PYRIMIDINE_METABOLISM,4831
	KEGG_PYRIMIDINE_METABOLISM,4832
	KEGG_PYRIMIDINE_METABOLISM,10623
	KEGG_PYRIMIDINE_METABOLISM,10622
	KEGG_PYRIMIDINE_METABOLISM,10621
	KEGG_PYRIMIDINE_METABOLISM,318
	KEGG_PYRIMIDINE_METABOLISM,5557
	KEGG_PYRIMIDINE_METABOLISM,5558
	KEGG_PYRIMIDINE_METABOLISM,8382
	KEGG_PYRIMIDINE_METABOLISM,57804
	KEGG_PYRIMIDINE_METABOLISM,1841
	KEGG_PYRIMIDINE_METABOLISM,1503
	KEGG_PYRIMIDINE_METABOLISM,5422
	KEGG_PYRIMIDINE_METABOLISM,377841
	KEGG_PYRIMIDINE_METABOLISM,5427
	KEGG_PYRIMIDINE_METABOLISM,5424
	KEGG_PYRIMIDINE_METABOLISM,5425
	KEGG_PYRIMIDINE_METABOLISM,5426
	KEGG_PYRIMIDINE_METABOLISM,790
	KEGG_PYRIMIDINE_METABOLISM,129607
	KEGG_PYRIMIDINE_METABOLISM,64425
	KEGG_PYRIMIDINE_METABOLISM,84618
	KEGG_PYRIMIDINE_METABOLISM,11128
	KEGG_PYRIMIDINE_METABOLISM,1635
	KEGG_PYRIMIDINE_METABOLISM,5431
	KEGG_PYRIMIDINE_METABOLISM,5430
	KEGG_PYRIMIDINE_METABOLISM,1633
	KEGG_PYRIMIDINE_METABOLISM,5433
	KEGG_PYRIMIDINE_METABOLISM,5432
	KEGG_PYRIMIDINE_METABOLISM,83549
	KEGG_PYRIMIDINE_METABOLISM,51733
	KEGG_PYRIMIDINE_METABOLISM,10587
	KEGG_PYRIMIDINE_METABOLISM,51727
	KEGG_PYRIMIDINE_METABOLISM,51728
	KEGG_PYRIMIDINE_METABOLISM,50484
	KEGG_PYRIMIDINE_METABOLISM,4860
	KEGG_PYRIMIDINE_METABOLISM,84172
	KEGG_PYRIMIDINE_METABOLISM,151531
	KEGG_PYRIMIDINE_METABOLISM,56474
	KEGG_PYRIMIDINE_METABOLISM,246721
	KEGG_PYRIMIDINE_METABOLISM,978
	KEGG_PYRIMIDINE_METABOLISM,56953
	KEGG_PYRIMIDINE_METABOLISM,1854
	KEGG_PYRIMIDINE_METABOLISM,171568
	KEGG_PYRIMIDINE_METABOLISM,54963
	KEGG_PYRIMIDINE_METABOLISM,548644
	KEGG_PYRIMIDINE_METABOLISM,25885
	KEGG_PYRIMIDINE_METABOLISM,55703
	KEGG_PYRIMIDINE_METABOLISM,9583
	KEGG_PYRIMIDINE_METABOLISM,3704
	KEGG_PYRIMIDINE_METABOLISM,9533
	KEGG_PYRIMIDINE_METABOLISM,56655
	KEGG_PYRIMIDINE_METABOLISM,6240
	KEGG_PYRIMIDINE_METABOLISM,6241
	KEGG_PYRIMIDINE_METABOLISM,661
	KEGG_PYRIMIDINE_METABOLISM,51251
	KEGG_PYRIMIDINE_METABOLISM,1807
	KEGG_PYRIMIDINE_METABOLISM,1806
	KEGG_PYRIMIDINE_METABOLISM,1890
	KEGG_PYRIMIDINE_METABOLISM,7372
	KEGG_PYRIMIDINE_METABOLISM,7371
	KEGG_PYRIMIDINE_METABOLISM,84265
	KEGG_PYRIMIDINE_METABOLISM,7083
	KEGG_PYRIMIDINE_METABOLISM,4907
	KEGG_PYRIMIDINE_METABOLISM,7084
	KEGG_PYRIMIDINE_METABOLISM,7378
	KEGG_PYRIMIDINE_METABOLISM,955
	KEGG_PYRIMIDINE_METABOLISM,957
	KEGG_PYRIMIDINE_METABOLISM,956
	KEGG_PYRIMIDINE_METABOLISM,953
	KEGG_PYRIMIDINE_METABOLISM,93034
	KEGG_PYRIMIDINE_METABOLISM,30833
	KEGG_PYRIMIDINE_METABOLISM,29922
	KEGG_PYRIMIDINE_METABOLISM,50808
	KEGG_PYRIMIDINE_METABOLISM,30834
	KEGG_ALANINE_ASPARTATE_AND_GLUTAMATE_METABOLISM,2747
	KEGG_ALANINE_ASPARTATE_AND_GLUTAMATE_METABOLISM,9945
	KEGG_ALANINE_ASPARTATE_AND_GLUTAMATE_METABOLISM,64902
	KEGG_ALANINE_ASPARTATE_AND_GLUTAMATE_METABOLISM,1373
	KEGG_ALANINE_ASPARTATE_AND_GLUTAMATE_METABOLISM,27165
	KEGG_ALANINE_ASPARTATE_AND_GLUTAMATE_METABOLISM,18
	KEGG_ALANINE_ASPARTATE_AND_GLUTAMATE_METABOLISM,159
	KEGG_ALANINE_ASPARTATE_AND_GLUTAMATE_METABOLISM,158
	KEGG_ALANINE_ASPARTATE_AND_GLUTAMATE_METABOLISM,2746
	KEGG_ALANINE_ASPARTATE_AND_GLUTAMATE_METABOLISM,2744
	KEGG_ALANINE_ASPARTATE_AND_GLUTAMATE_METABOLISM,435
	KEGG_ALANINE_ASPARTATE_AND_GLUTAMATE_METABOLISM,259307
	KEGG_ALANINE_ASPARTATE_AND_GLUTAMATE_METABOLISM,2875
	KEGG_ALANINE_ASPARTATE_AND_GLUTAMATE_METABOLISM,2673
	KEGG_ALANINE_ASPARTATE_AND_GLUTAMATE_METABOLISM,84706
	KEGG_ALANINE_ASPARTATE_AND_GLUTAMATE_METABOLISM,8528
	KEGG_ALANINE_ASPARTATE_AND_GLUTAMATE_METABOLISM,122622
	KEGG_ALANINE_ASPARTATE_AND_GLUTAMATE_METABOLISM,91703
	KEGG_ALANINE_ASPARTATE_AND_GLUTAMATE_METABOLISM,2571
	KEGG_ALANINE_ASPARTATE_AND_GLUTAMATE_METABOLISM,2572
	KEGG_ALANINE_ASPARTATE_AND_GLUTAMATE_METABOLISM,2806
	KEGG_ALANINE_ASPARTATE_AND_GLUTAMATE_METABOLISM,189
	KEGG_ALANINE_ASPARTATE_AND_GLUTAMATE_METABOLISM,2752
	KEGG_ALANINE_ASPARTATE_AND_GLUTAMATE_METABOLISM,56954
	KEGG_ALANINE_ASPARTATE_AND_GLUTAMATE_METABOLISM,2805
	KEGG_ALANINE_ASPARTATE_AND_GLUTAMATE_METABOLISM,8659
	KEGG_ALANINE_ASPARTATE_AND_GLUTAMATE_METABOLISM,790
	KEGG_ALANINE_ASPARTATE_AND_GLUTAMATE_METABOLISM,7915
	KEGG_ALANINE_ASPARTATE_AND_GLUTAMATE_METABOLISM,445
	KEGG_ALANINE_ASPARTATE_AND_GLUTAMATE_METABOLISM,440
	KEGG_ALANINE_ASPARTATE_AND_GLUTAMATE_METABOLISM,5471
	KEGG_ALANINE_ASPARTATE_AND_GLUTAMATE_METABOLISM,443
	KEGG_GLYCINE_SERINE_AND_THREONINE_METABOLISM,211
	KEGG_GLYCINE_SERINE_AND_THREONINE_METABOLISM,212
	KEGG_GLYCINE_SERINE_AND_THREONINE_METABOLISM,132158
	KEGG_GLYCINE_SERINE_AND_THREONINE_METABOLISM,4129
	KEGG_GLYCINE_SERINE_AND_THREONINE_METABOLISM,64902
	KEGG_GLYCINE_SERINE_AND_THREONINE_METABOLISM,4128
	KEGG_GLYCINE_SERINE_AND_THREONINE_METABOLISM,314
	KEGG_GLYCINE_SERINE_AND_THREONINE_METABOLISM,2628
	KEGG_GLYCINE_SERINE_AND_THREONINE_METABOLISM,10993
	KEGG_GLYCINE_SERINE_AND_THREONINE_METABOLISM,8639
	KEGG_GLYCINE_SERINE_AND_THREONINE_METABOLISM,27232
	KEGG_GLYCINE_SERINE_AND_THREONINE_METABOLISM,6470
	KEGG_GLYCINE_SERINE_AND_THREONINE_METABOLISM,23464
	KEGG_GLYCINE_SERINE_AND_THREONINE_METABOLISM,26227
	KEGG_GLYCINE_SERINE_AND_THREONINE_METABOLISM,29958
	KEGG_GLYCINE_SERINE_AND_THREONINE_METABOLISM,6472
	KEGG_GLYCINE_SERINE_AND_THREONINE_METABOLISM,63826
	KEGG_GLYCINE_SERINE_AND_THREONINE_METABOLISM,29968
	KEGG_GLYCINE_SERINE_AND_THREONINE_METABOLISM,635
	KEGG_GLYCINE_SERINE_AND_THREONINE_METABOLISM,2731
	KEGG_GLYCINE_SERINE_AND_THREONINE_METABOLISM,1738
	KEGG_GLYCINE_SERINE_AND_THREONINE_METABOLISM,2593
	KEGG_GLYCINE_SERINE_AND_THREONINE_METABOLISM,5723
	KEGG_GLYCINE_SERINE_AND_THREONINE_METABOLISM,189
	KEGG_GLYCINE_SERINE_AND_THREONINE_METABOLISM,1757
	KEGG_GLYCINE_SERINE_AND_THREONINE_METABOLISM,275
	KEGG_GLYCINE_SERINE_AND_THREONINE_METABOLISM,55349
	KEGG_GLYCINE_SERINE_AND_THREONINE_METABOLISM,875
	KEGG_GLYCINE_SERINE_AND_THREONINE_METABOLISM,1491
	KEGG_GLYCINE_SERINE_AND_THREONINE_METABOLISM,51268
	KEGG_GLYCINE_SERINE_AND_THREONINE_METABOLISM,1610
	KEGG_CYSTEINE_AND_METHIONINE_METABOLISM,262
	KEGG_CYSTEINE_AND_METHIONINE_METABOLISM,6723
	KEGG_CYSTEINE_AND_METHIONINE_METABOLISM,55256
	KEGG_CYSTEINE_AND_METHIONINE_METABOLISM,191
	KEGG_CYSTEINE_AND_METHIONINE_METABOLISM,1786
	KEGG_CYSTEINE_AND_METHIONINE_METABOLISM,10993
	KEGG_CYSTEINE_AND_METHIONINE_METABOLISM,1787
	KEGG_CYSTEINE_AND_METHIONINE_METABOLISM,1788
	KEGG_CYSTEINE_AND_METHIONINE_METABOLISM,1789
	KEGG_CYSTEINE_AND_METHIONINE_METABOLISM,3948
	KEGG_CYSTEINE_AND_METHIONINE_METABOLISM,259307
	KEGG_CYSTEINE_AND_METHIONINE_METABOLISM,6611
	KEGG_CYSTEINE_AND_METHIONINE_METABOLISM,3945
	KEGG_CYSTEINE_AND_METHIONINE_METABOLISM,58478
	KEGG_CYSTEINE_AND_METHIONINE_METABOLISM,635
	KEGG_CYSTEINE_AND_METHIONINE_METABOLISM,2806
	KEGG_CYSTEINE_AND_METHIONINE_METABOLISM,1036
	KEGG_CYSTEINE_AND_METHIONINE_METABOLISM,51074
	KEGG_CYSTEINE_AND_METHIONINE_METABOLISM,2805
	KEGG_CYSTEINE_AND_METHIONINE_METABOLISM,92483
	KEGG_CYSTEINE_AND_METHIONINE_METABOLISM,6898
	KEGG_CYSTEINE_AND_METHIONINE_METABOLISM,10768
	KEGG_CYSTEINE_AND_METHIONINE_METABOLISM,4507
	KEGG_CYSTEINE_AND_METHIONINE_METABOLISM,27430
	KEGG_CYSTEINE_AND_METHIONINE_METABOLISM,3939
	KEGG_CYSTEINE_AND_METHIONINE_METABOLISM,4548
	KEGG_CYSTEINE_AND_METHIONINE_METABOLISM,875
	KEGG_CYSTEINE_AND_METHIONINE_METABOLISM,4143
	KEGG_CYSTEINE_AND_METHIONINE_METABOLISM,23382
	KEGG_CYSTEINE_AND_METHIONINE_METABOLISM,1491
	KEGG_CYSTEINE_AND_METHIONINE_METABOLISM,4144
	KEGG_CYSTEINE_AND_METHIONINE_METABOLISM,4357
	KEGG_CYSTEINE_AND_METHIONINE_METABOLISM,160287
	KEGG_CYSTEINE_AND_METHIONINE_METABOLISM,29947
	KEGG_VALINE_LEUCINE_AND_ISOLEUCINE_DEGRADATION,316
	KEGG_VALINE_LEUCINE_AND_ISOLEUCINE_DEGRADATION,219
	KEGG_VALINE_LEUCINE_AND_ISOLEUCINE_DEGRADATION,35
	KEGG_VALINE_LEUCINE_AND_ISOLEUCINE_DEGRADATION,36
	KEGG_VALINE_LEUCINE_AND_ISOLEUCINE_DEGRADATION,18
	KEGG_VALINE_LEUCINE_AND_ISOLEUCINE_DEGRADATION,217
	KEGG_VALINE_LEUCINE_AND_ISOLEUCINE_DEGRADATION,34
	KEGG_VALINE_LEUCINE_AND_ISOLEUCINE_DEGRADATION,39
	KEGG_VALINE_LEUCINE_AND_ISOLEUCINE_DEGRADATION,3028
	KEGG_VALINE_LEUCINE_AND_ISOLEUCINE_DEGRADATION,38
	KEGG_VALINE_LEUCINE_AND_ISOLEUCINE_DEGRADATION,5019
	KEGG_VALINE_LEUCINE_AND_ISOLEUCINE_DEGRADATION,10449
	KEGG_VALINE_LEUCINE_AND_ISOLEUCINE_DEGRADATION,259307
	KEGG_VALINE_LEUCINE_AND_ISOLEUCINE_DEGRADATION,3033
	KEGG_VALINE_LEUCINE_AND_ISOLEUCINE_DEGRADATION,84693
	KEGG_VALINE_LEUCINE_AND_ISOLEUCINE_DEGRADATION,3032
	KEGG_VALINE_LEUCINE_AND_ISOLEUCINE_DEGRADATION,1629
	KEGG_VALINE_LEUCINE_AND_ISOLEUCINE_DEGRADATION,3030
	KEGG_VALINE_LEUCINE_AND_ISOLEUCINE_DEGRADATION,4329
	KEGG_VALINE_LEUCINE_AND_ISOLEUCINE_DEGRADATION,3155
	KEGG_VALINE_LEUCINE_AND_ISOLEUCINE_DEGRADATION,3712
	KEGG_VALINE_LEUCINE_AND_ISOLEUCINE_DEGRADATION,594
	KEGG_VALINE_LEUCINE_AND_ISOLEUCINE_DEGRADATION,27034
	KEGG_VALINE_LEUCINE_AND_ISOLEUCINE_DEGRADATION,1892
	KEGG_VALINE_LEUCINE_AND_ISOLEUCINE_DEGRADATION,223
	KEGG_VALINE_LEUCINE_AND_ISOLEUCINE_DEGRADATION,224
	KEGG_VALINE_LEUCINE_AND_ISOLEUCINE_DEGRADATION,5096
	KEGG_VALINE_LEUCINE_AND_ISOLEUCINE_DEGRADATION,26275
	KEGG_VALINE_LEUCINE_AND_ISOLEUCINE_DEGRADATION,1738
	KEGG_VALINE_LEUCINE_AND_ISOLEUCINE_DEGRADATION,3158
	KEGG_VALINE_LEUCINE_AND_ISOLEUCINE_DEGRADATION,1962
	KEGG_VALINE_LEUCINE_AND_ISOLEUCINE_DEGRADATION,3157
	KEGG_VALINE_LEUCINE_AND_ISOLEUCINE_DEGRADATION,5095
	KEGG_VALINE_LEUCINE_AND_ISOLEUCINE_DEGRADATION,501
	KEGG_VALINE_LEUCINE_AND_ISOLEUCINE_DEGRADATION,11112
	KEGG_VALINE_LEUCINE_AND_ISOLEUCINE_DEGRADATION,30
	KEGG_VALINE_LEUCINE_AND_ISOLEUCINE_DEGRADATION,64064
	KEGG_VALINE_LEUCINE_AND_ISOLEUCINE_DEGRADATION,4594
	KEGG_VALINE_LEUCINE_AND_ISOLEUCINE_DEGRADATION,64087
	KEGG_VALINE_LEUCINE_AND_ISOLEUCINE_DEGRADATION,586
	KEGG_VALINE_LEUCINE_AND_ISOLEUCINE_DEGRADATION,549
	KEGG_VALINE_LEUCINE_AND_ISOLEUCINE_DEGRADATION,587
	KEGG_VALINE_LEUCINE_AND_ISOLEUCINE_DEGRADATION,593
	KEGG_VALINE_LEUCINE_AND_ISOLEUCINE_DEGRADATION,56922
	KEGG_VALINE_LEUCINE_AND_ISOLEUCINE_BIOSYNTHESIS,5162
	KEGG_VALINE_LEUCINE_AND_ISOLEUCINE_BIOSYNTHESIS,57176
	KEGG_VALINE_LEUCINE_AND_ISOLEUCINE_BIOSYNTHESIS,55699
	KEGG_VALINE_LEUCINE_AND_ISOLEUCINE_BIOSYNTHESIS,5160
	KEGG_VALINE_LEUCINE_AND_ISOLEUCINE_BIOSYNTHESIS,5161
	KEGG_VALINE_LEUCINE_AND_ISOLEUCINE_BIOSYNTHESIS,51520
	KEGG_VALINE_LEUCINE_AND_ISOLEUCINE_BIOSYNTHESIS,23395
	KEGG_VALINE_LEUCINE_AND_ISOLEUCINE_BIOSYNTHESIS,7407
	KEGG_VALINE_LEUCINE_AND_ISOLEUCINE_BIOSYNTHESIS,586
	KEGG_VALINE_LEUCINE_AND_ISOLEUCINE_BIOSYNTHESIS,587
	KEGG_VALINE_LEUCINE_AND_ISOLEUCINE_BIOSYNTHESIS,3376
	KEGG_LYSINE_DEGRADATION,79723
	KEGG_LYSINE_DEGRADATION,60496
	KEGG_LYSINE_DEGRADATION,1743
	KEGG_LYSINE_DEGRADATION,219
	KEGG_LYSINE_DEGRADATION,132949
	KEGG_LYSINE_DEGRADATION,217
	KEGG_LYSINE_DEGRADATION,39
	KEGG_LYSINE_DEGRADATION,5352
	KEGG_LYSINE_DEGRADATION,5351
	KEGG_LYSINE_DEGRADATION,55217
	KEGG_LYSINE_DEGRADATION,10919
	KEGG_LYSINE_DEGRADATION,38
	KEGG_LYSINE_DEGRADATION,387893
	KEGG_LYSINE_DEGRADATION,3033
	KEGG_LYSINE_DEGRADATION,6419
	KEGG_LYSINE_DEGRADATION,4967
	KEGG_LYSINE_DEGRADATION,3030
	KEGG_LYSINE_DEGRADATION,8424
	KEGG_LYSINE_DEGRADATION,10157
	KEGG_LYSINE_DEGRADATION,1892
	KEGG_LYSINE_DEGRADATION,223
	KEGG_LYSINE_DEGRADATION,224
	KEGG_LYSINE_DEGRADATION,51111
	KEGG_LYSINE_DEGRADATION,6839
	KEGG_LYSINE_DEGRADATION,55870
	KEGG_LYSINE_DEGRADATION,23067
	KEGG_LYSINE_DEGRADATION,84444
	KEGG_LYSINE_DEGRADATION,7468
	KEGG_LYSINE_DEGRADATION,1962
	KEGG_LYSINE_DEGRADATION,55753
	KEGG_LYSINE_DEGRADATION,9739
	KEGG_LYSINE_DEGRADATION,2639
	KEGG_LYSINE_DEGRADATION,84787
	KEGG_LYSINE_DEGRADATION,80854
	KEGG_LYSINE_DEGRADATION,501
	KEGG_LYSINE_DEGRADATION,54904
	KEGG_LYSINE_DEGRADATION,79813
	KEGG_LYSINE_DEGRADATION,9869
	KEGG_LYSINE_DEGRADATION,51166
	KEGG_LYSINE_DEGRADATION,29072
	KEGG_LYSINE_DEGRADATION,83852
	KEGG_LYSINE_DEGRADATION,8985
	KEGG_LYSINE_DEGRADATION,64324
	KEGG_LYSINE_DEGRADATION,51268
	KEGG_ARGININE_AND_PROLINE_METABOLISM,6723
	KEGG_ARGININE_AND_PROLINE_METABOLISM,113451
	KEGG_ARGININE_AND_PROLINE_METABOLISM,2747
	KEGG_ARGININE_AND_PROLINE_METABOLISM,27165
	KEGG_ARGININE_AND_PROLINE_METABOLISM,383
	KEGG_ARGININE_AND_PROLINE_METABOLISM,384
	KEGG_ARGININE_AND_PROLINE_METABOLISM,2746
	KEGG_ARGININE_AND_PROLINE_METABOLISM,2744
	KEGG_ARGININE_AND_PROLINE_METABOLISM,435
	KEGG_ARGININE_AND_PROLINE_METABOLISM,548596
	KEGG_ARGININE_AND_PROLINE_METABOLISM,8974
	KEGG_ARGININE_AND_PROLINE_METABOLISM,6611
	KEGG_ARGININE_AND_PROLINE_METABOLISM,1152
	KEGG_ARGININE_AND_PROLINE_METABOLISM,4846
	KEGG_ARGININE_AND_PROLINE_METABOLISM,4843
	KEGG_ARGININE_AND_PROLINE_METABOLISM,4842
	KEGG_ARGININE_AND_PROLINE_METABOLISM,2806
	KEGG_ARGININE_AND_PROLINE_METABOLISM,2752
	KEGG_ARGININE_AND_PROLINE_METABOLISM,5033
	KEGG_ARGININE_AND_PROLINE_METABOLISM,26
	KEGG_ARGININE_AND_PROLINE_METABOLISM,501
	KEGG_ARGININE_AND_PROLINE_METABOLISM,51056
	KEGG_ARGININE_AND_PROLINE_METABOLISM,79814
	KEGG_ARGININE_AND_PROLINE_METABOLISM,2805
	KEGG_ARGININE_AND_PROLINE_METABOLISM,5831
	KEGG_ARGININE_AND_PROLINE_METABOLISM,445
	KEGG_ARGININE_AND_PROLINE_METABOLISM,5832
	KEGG_ARGININE_AND_PROLINE_METABOLISM,6303
	KEGG_ARGININE_AND_PROLINE_METABOLISM,162417
	KEGG_ARGININE_AND_PROLINE_METABOLISM,1610
	KEGG_ARGININE_AND_PROLINE_METABOLISM,262
	KEGG_ARGININE_AND_PROLINE_METABOLISM,4129
	KEGG_ARGININE_AND_PROLINE_METABOLISM,4128
	KEGG_ARGININE_AND_PROLINE_METABOLISM,1373
	KEGG_ARGININE_AND_PROLINE_METABOLISM,283208
	KEGG_ARGININE_AND_PROLINE_METABOLISM,219
	KEGG_ARGININE_AND_PROLINE_METABOLISM,2628
	KEGG_ARGININE_AND_PROLINE_METABOLISM,217
	KEGG_ARGININE_AND_PROLINE_METABOLISM,5009
	KEGG_ARGININE_AND_PROLINE_METABOLISM,58510
	KEGG_ARGININE_AND_PROLINE_METABOLISM,4942
	KEGG_ARGININE_AND_PROLINE_METABOLISM,1158
	KEGG_ARGININE_AND_PROLINE_METABOLISM,95
	KEGG_ARGININE_AND_PROLINE_METABOLISM,112483
	KEGG_ARGININE_AND_PROLINE_METABOLISM,223
	KEGG_ARGININE_AND_PROLINE_METABOLISM,224
	KEGG_ARGININE_AND_PROLINE_METABOLISM,1159
	KEGG_ARGININE_AND_PROLINE_METABOLISM,65263
	KEGG_ARGININE_AND_PROLINE_METABOLISM,2593
	KEGG_ARGININE_AND_PROLINE_METABOLISM,5625
	KEGG_ARGININE_AND_PROLINE_METABOLISM,8659
	KEGG_ARGININE_AND_PROLINE_METABOLISM,1160
	KEGG_ARGININE_AND_PROLINE_METABOLISM,29920
	KEGG_ARGININE_AND_PROLINE_METABOLISM,4953
	KEGG_HISTIDINE_METABOLISM,84735
	KEGG_HISTIDINE_METABOLISM,4129
	KEGG_HISTIDINE_METABOLISM,4128
	KEGG_HISTIDINE_METABOLISM,219
	KEGG_HISTIDINE_METABOLISM,217
	KEGG_HISTIDINE_METABOLISM,131965
	KEGG_HISTIDINE_METABOLISM,218
	KEGG_HISTIDINE_METABOLISM,114049
	KEGG_HISTIDINE_METABOLISM,3034
	KEGG_HISTIDINE_METABOLISM,3176
	KEGG_HISTIDINE_METABOLISM,1644
	KEGG_HISTIDINE_METABOLISM,91703
	KEGG_HISTIDINE_METABOLISM,220
	KEGG_HISTIDINE_METABOLISM,55798
	KEGG_HISTIDINE_METABOLISM,221
	KEGG_HISTIDINE_METABOLISM,222
	KEGG_HISTIDINE_METABOLISM,223
	KEGG_HISTIDINE_METABOLISM,224
	KEGG_HISTIDINE_METABOLISM,51409
	KEGG_HISTIDINE_METABOLISM,9836
	KEGG_HISTIDINE_METABOLISM,131669
	KEGG_HISTIDINE_METABOLISM,60487
	KEGG_HISTIDINE_METABOLISM,26
	KEGG_HISTIDINE_METABOLISM,501
	KEGG_HISTIDINE_METABOLISM,10841
	KEGG_HISTIDINE_METABOLISM,144193
	KEGG_HISTIDINE_METABOLISM,443
	KEGG_HISTIDINE_METABOLISM,51451
	KEGG_HISTIDINE_METABOLISM,3067
	KEGG_TYROSINE_METABOLISM,4129
	KEGG_TYROSINE_METABOLISM,4128
	KEGG_TYROSINE_METABOLISM,3242
	KEGG_TYROSINE_METABOLISM,316
	KEGG_TYROSINE_METABOLISM,314
	KEGG_TYROSINE_METABOLISM,7299
	KEGG_TYROSINE_METABOLISM,3081
	KEGG_TYROSINE_METABOLISM,131965
	KEGG_TYROSINE_METABOLISM,218
	KEGG_TYROSINE_METABOLISM,1312
	KEGG_TYROSINE_METABOLISM,8639
	KEGG_TYROSINE_METABOLISM,114049
	KEGG_TYROSINE_METABOLISM,259307
	KEGG_TYROSINE_METABOLISM,2954
	KEGG_TYROSINE_METABOLISM,1644
	KEGG_TYROSINE_METABOLISM,131
	KEGG_TYROSINE_METABOLISM,1621
	KEGG_TYROSINE_METABOLISM,130
	KEGG_TYROSINE_METABOLISM,55798
	KEGG_TYROSINE_METABOLISM,125
	KEGG_TYROSINE_METABOLISM,220
	KEGG_TYROSINE_METABOLISM,126
	KEGG_TYROSINE_METABOLISM,221
	KEGG_TYROSINE_METABOLISM,127
	KEGG_TYROSINE_METABOLISM,222
	KEGG_TYROSINE_METABOLISM,128
	KEGG_TYROSINE_METABOLISM,51409
	KEGG_TYROSINE_METABOLISM,124
	KEGG_TYROSINE_METABOLISM,2806
	KEGG_TYROSINE_METABOLISM,9836
	KEGG_TYROSINE_METABOLISM,60487
	KEGG_TYROSINE_METABOLISM,2805
	KEGG_TYROSINE_METABOLISM,7306
	KEGG_TYROSINE_METABOLISM,6898
	KEGG_TYROSINE_METABOLISM,4282
	KEGG_TYROSINE_METABOLISM,24142
	KEGG_TYROSINE_METABOLISM,5409
	KEGG_TYROSINE_METABOLISM,1638
	KEGG_TYROSINE_METABOLISM,51451
	KEGG_TYROSINE_METABOLISM,7173
	KEGG_TYROSINE_METABOLISM,7054
	KEGG_TYROSINE_METABOLISM,2184
	KEGG_PHENYLALANINE_METABOLISM,220
	KEGG_PHENYLALANINE_METABOLISM,221
	KEGG_PHENYLALANINE_METABOLISM,222
	KEGG_PHENYLALANINE_METABOLISM,4129
	KEGG_PHENYLALANINE_METABOLISM,4128
	KEGG_PHENYLALANINE_METABOLISM,3242
	KEGG_PHENYLALANINE_METABOLISM,2806
	KEGG_PHENYLALANINE_METABOLISM,314
	KEGG_PHENYLALANINE_METABOLISM,218
	KEGG_PHENYLALANINE_METABOLISM,8639
	KEGG_PHENYLALANINE_METABOLISM,5053
	KEGG_PHENYLALANINE_METABOLISM,2805
	KEGG_PHENYLALANINE_METABOLISM,9588
	KEGG_PHENYLALANINE_METABOLISM,6898
	KEGG_PHENYLALANINE_METABOLISM,4282
	KEGG_PHENYLALANINE_METABOLISM,24142
	KEGG_PHENYLALANINE_METABOLISM,259307
	KEGG_PHENYLALANINE_METABOLISM,1644
	KEGG_TRYPTOPHAN_METABOLISM,4129
	KEGG_TRYPTOPHAN_METABOLISM,4128
	KEGG_TRYPTOPHAN_METABOLISM,169355
	KEGG_TRYPTOPHAN_METABOLISM,316
	KEGG_TRYPTOPHAN_METABOLISM,219
	KEGG_TRYPTOPHAN_METABOLISM,15
	KEGG_TRYPTOPHAN_METABOLISM,217
	KEGG_TRYPTOPHAN_METABOLISM,7453
	KEGG_TRYPTOPHAN_METABOLISM,3620
	KEGG_TRYPTOPHAN_METABOLISM,847
	KEGG_TRYPTOPHAN_METABOLISM,39
	KEGG_TRYPTOPHAN_METABOLISM,38
	KEGG_TRYPTOPHAN_METABOLISM,259307
	KEGG_TRYPTOPHAN_METABOLISM,3033
	KEGG_TRYPTOPHAN_METABOLISM,4967
	KEGG_TRYPTOPHAN_METABOLISM,7166
	KEGG_TRYPTOPHAN_METABOLISM,3030
	KEGG_TRYPTOPHAN_METABOLISM,1644
	KEGG_TRYPTOPHAN_METABOLISM,125061
	KEGG_TRYPTOPHAN_METABOLISM,1543
	KEGG_TRYPTOPHAN_METABOLISM,1544
	KEGG_TRYPTOPHAN_METABOLISM,1545
	KEGG_TRYPTOPHAN_METABOLISM,438
	KEGG_TRYPTOPHAN_METABOLISM,1892
	KEGG_TRYPTOPHAN_METABOLISM,223
	KEGG_TRYPTOPHAN_METABOLISM,8564
	KEGG_TRYPTOPHAN_METABOLISM,224
	KEGG_TRYPTOPHAN_METABOLISM,10352
	KEGG_TRYPTOPHAN_METABOLISM,1962
	KEGG_TRYPTOPHAN_METABOLISM,55753
	KEGG_TRYPTOPHAN_METABOLISM,2639
	KEGG_TRYPTOPHAN_METABOLISM,501
	KEGG_TRYPTOPHAN_METABOLISM,26
	KEGG_TRYPTOPHAN_METABOLISM,11185
	KEGG_TRYPTOPHAN_METABOLISM,6999
	KEGG_TRYPTOPHAN_METABOLISM,23498
	KEGG_TRYPTOPHAN_METABOLISM,8942
	KEGG_TRYPTOPHAN_METABOLISM,51166
	KEGG_TRYPTOPHAN_METABOLISM,121278
	KEGG_TRYPTOPHAN_METABOLISM,130013
	KEGG_BETA_ALANINE_METABOLISM,84735
	KEGG_BETA_ALANINE_METABOLISM,6723
	KEGG_BETA_ALANINE_METABOLISM,1892
	KEGG_BETA_ALANINE_METABOLISM,223
	KEGG_BETA_ALANINE_METABOLISM,224
	KEGG_BETA_ALANINE_METABOLISM,2571
	KEGG_BETA_ALANINE_METABOLISM,2572
	KEGG_BETA_ALANINE_METABOLISM,314
	KEGG_BETA_ALANINE_METABOLISM,219
	KEGG_BETA_ALANINE_METABOLISM,26275
	KEGG_BETA_ALANINE_METABOLISM,18
	KEGG_BETA_ALANINE_METABOLISM,1962
	KEGG_BETA_ALANINE_METABOLISM,217
	KEGG_BETA_ALANINE_METABOLISM,34
	KEGG_BETA_ALANINE_METABOLISM,51733
	KEGG_BETA_ALANINE_METABOLISM,501
	KEGG_BETA_ALANINE_METABOLISM,8639
	KEGG_BETA_ALANINE_METABOLISM,1807
	KEGG_BETA_ALANINE_METABOLISM,1806
	KEGG_BETA_ALANINE_METABOLISM,23417
	KEGG_BETA_ALANINE_METABOLISM,3030
	KEGG_BETA_ALANINE_METABOLISM,6611
	KEGG_TAURINE_AND_HYPOTAURINE_METABOLISM,2686
	KEGG_TAURINE_AND_HYPOTAURINE_METABOLISM,51380
	KEGG_TAURINE_AND_HYPOTAURINE_METABOLISM,2687
	KEGG_TAURINE_AND_HYPOTAURINE_METABOLISM,2678
	KEGG_TAURINE_AND_HYPOTAURINE_METABOLISM,2571
	KEGG_TAURINE_AND_HYPOTAURINE_METABOLISM,570
	KEGG_TAURINE_AND_HYPOTAURINE_METABOLISM,2572
	KEGG_TAURINE_AND_HYPOTAURINE_METABOLISM,124975
	KEGG_TAURINE_AND_HYPOTAURINE_METABOLISM,1036
	KEGG_TAURINE_AND_HYPOTAURINE_METABOLISM,84890
	KEGG_SELENOAMINO_ACID_METABOLISM,131965
	KEGG_SELENOAMINO_ACID_METABOLISM,191
	KEGG_SELENOAMINO_ACID_METABOLISM,114049
	KEGG_SELENOAMINO_ACID_METABOLISM,22929
	KEGG_SELENOAMINO_ACID_METABOLISM,2678
	KEGG_SELENOAMINO_ACID_METABOLISM,22928
	KEGG_SELENOAMINO_ACID_METABOLISM,55798
	KEGG_SELENOAMINO_ACID_METABOLISM,51409
	KEGG_SELENOAMINO_ACID_METABOLISM,124975
	KEGG_SELENOAMINO_ACID_METABOLISM,9836
	KEGG_SELENOAMINO_ACID_METABOLISM,9061
	KEGG_SELENOAMINO_ACID_METABOLISM,9060
	KEGG_SELENOAMINO_ACID_METABOLISM,60487
	KEGG_SELENOAMINO_ACID_METABOLISM,92935
	KEGG_SELENOAMINO_ACID_METABOLISM,51540
	KEGG_SELENOAMINO_ACID_METABOLISM,10768
	KEGG_SELENOAMINO_ACID_METABOLISM,2686
	KEGG_SELENOAMINO_ACID_METABOLISM,2687
	KEGG_SELENOAMINO_ACID_METABOLISM,27430
	KEGG_SELENOAMINO_ACID_METABOLISM,4143
	KEGG_SELENOAMINO_ACID_METABOLISM,51451
	KEGG_SELENOAMINO_ACID_METABOLISM,875
	KEGG_SELENOAMINO_ACID_METABOLISM,23382
	KEGG_SELENOAMINO_ACID_METABOLISM,1491
	KEGG_SELENOAMINO_ACID_METABOLISM,4144
	KEGG_SELENOAMINO_ACID_METABOLISM,4141
	KEGG_GLUTATHIONE_METABOLISM,6723
	KEGG_GLUTATHIONE_METABOLISM,2678
	KEGG_GLUTATHIONE_METABOLISM,2950
	KEGG_GLUTATHIONE_METABOLISM,2953
	KEGG_GLUTATHIONE_METABOLISM,2952
	KEGG_GLUTATHIONE_METABOLISM,2954
	KEGG_GLUTATHIONE_METABOLISM,50484
	KEGG_GLUTATHIONE_METABOLISM,6611
	KEGG_GLUTATHIONE_METABOLISM,5226
	KEGG_GLUTATHIONE_METABOLISM,9446
	KEGG_GLUTATHIONE_METABOLISM,221357
	KEGG_GLUTATHIONE_METABOLISM,4258
	KEGG_GLUTATHIONE_METABOLISM,51056
	KEGG_GLUTATHIONE_METABOLISM,4257
	KEGG_GLUTATHIONE_METABOLISM,4259
	KEGG_GLUTATHIONE_METABOLISM,2940
	KEGG_GLUTATHIONE_METABOLISM,2944
	KEGG_GLUTATHIONE_METABOLISM,2882
	KEGG_GLUTATHIONE_METABOLISM,2941
	KEGG_GLUTATHIONE_METABOLISM,257202
	KEGG_GLUTATHIONE_METABOLISM,2948
	KEGG_GLUTATHIONE_METABOLISM,79017
	KEGG_GLUTATHIONE_METABOLISM,2947
	KEGG_GLUTATHIONE_METABOLISM,2946
	KEGG_GLUTATHIONE_METABOLISM,2949
	KEGG_GLUTATHIONE_METABOLISM,2938
	KEGG_GLUTATHIONE_METABOLISM,2939
	KEGG_GLUTATHIONE_METABOLISM,2936
	KEGG_GLUTATHIONE_METABOLISM,2937
	KEGG_GLUTATHIONE_METABOLISM,6240
	KEGG_GLUTATHIONE_METABOLISM,6241
	KEGG_GLUTATHIONE_METABOLISM,2729
	KEGG_GLUTATHIONE_METABOLISM,373156
	KEGG_GLUTATHIONE_METABOLISM,2880
	KEGG_GLUTATHIONE_METABOLISM,51060
	KEGG_GLUTATHIONE_METABOLISM,2876
	KEGG_GLUTATHIONE_METABOLISM,2877
	KEGG_GLUTATHIONE_METABOLISM,2878
	KEGG_GLUTATHIONE_METABOLISM,3418
	KEGG_GLUTATHIONE_METABOLISM,2879
	KEGG_GLUTATHIONE_METABOLISM,3417
	KEGG_GLUTATHIONE_METABOLISM,26873
	KEGG_GLUTATHIONE_METABOLISM,2730
	KEGG_GLUTATHIONE_METABOLISM,124975
	KEGG_GLUTATHIONE_METABOLISM,290
	KEGG_GLUTATHIONE_METABOLISM,2686
	KEGG_GLUTATHIONE_METABOLISM,119391
	KEGG_GLUTATHIONE_METABOLISM,2687
	KEGG_GLUTATHIONE_METABOLISM,2539
	KEGG_GLUTATHIONE_METABOLISM,4953
	KEGG_STARCH_AND_SUCROSE_METABOLISM,5169
	KEGG_STARCH_AND_SUCROSE_METABOLISM,2645
	KEGG_STARCH_AND_SUCROSE_METABOLISM,5167
	KEGG_STARCH_AND_SUCROSE_METABOLISM,280
	KEGG_STARCH_AND_SUCROSE_METABOLISM,54490
	KEGG_STARCH_AND_SUCROSE_METABOLISM,55276
	KEGG_STARCH_AND_SUCROSE_METABOLISM,80146
	KEGG_STARCH_AND_SUCROSE_METABOLISM,7358
	KEGG_STARCH_AND_SUCROSE_METABOLISM,8972
	KEGG_STARCH_AND_SUCROSE_METABOLISM,2997
	KEGG_STARCH_AND_SUCROSE_METABOLISM,2998
	KEGG_STARCH_AND_SUCROSE_METABOLISM,3099
	KEGG_STARCH_AND_SUCROSE_METABOLISM,3101
	KEGG_STARCH_AND_SUCROSE_METABOLISM,3098
	KEGG_STARCH_AND_SUCROSE_METABOLISM,57733
	KEGG_STARCH_AND_SUCROSE_METABOLISM,2990
	KEGG_STARCH_AND_SUCROSE_METABOLISM,11181
	KEGG_STARCH_AND_SUCROSE_METABOLISM,276
	KEGG_STARCH_AND_SUCROSE_METABOLISM,277
	KEGG_STARCH_AND_SUCROSE_METABOLISM,278
	KEGG_STARCH_AND_SUCROSE_METABOLISM,279
	KEGG_STARCH_AND_SUCROSE_METABOLISM,10720
	KEGG_STARCH_AND_SUCROSE_METABOLISM,5834
	KEGG_STARCH_AND_SUCROSE_METABOLISM,5837
	KEGG_STARCH_AND_SUCROSE_METABOLISM,5836
	KEGG_STARCH_AND_SUCROSE_METABOLISM,79799
	KEGG_STARCH_AND_SUCROSE_METABOLISM,54657
	KEGG_STARCH_AND_SUCROSE_METABOLISM,54658
	KEGG_STARCH_AND_SUCROSE_METABOLISM,54659
	KEGG_STARCH_AND_SUCROSE_METABOLISM,54575
	KEGG_STARCH_AND_SUCROSE_METABOLISM,54576
	KEGG_STARCH_AND_SUCROSE_METABOLISM,54577
	KEGG_STARCH_AND_SUCROSE_METABOLISM,54578
	KEGG_STARCH_AND_SUCROSE_METABOLISM,283209
	KEGG_STARCH_AND_SUCROSE_METABOLISM,178
	KEGG_STARCH_AND_SUCROSE_METABOLISM,54579
	KEGG_STARCH_AND_SUCROSE_METABOLISM,6476
	KEGG_STARCH_AND_SUCROSE_METABOLISM,10941
	KEGG_STARCH_AND_SUCROSE_METABOLISM,2632
	KEGG_STARCH_AND_SUCROSE_METABOLISM,54600
	KEGG_STARCH_AND_SUCROSE_METABOLISM,57818
	KEGG_STARCH_AND_SUCROSE_METABOLISM,2595
	KEGG_STARCH_AND_SUCROSE_METABOLISM,2538
	KEGG_STARCH_AND_SUCROSE_METABOLISM,7360
	KEGG_STARCH_AND_SUCROSE_METABOLISM,5236
	KEGG_STARCH_AND_SUCROSE_METABOLISM,7365
	KEGG_STARCH_AND_SUCROSE_METABOLISM,7364
	KEGG_STARCH_AND_SUCROSE_METABOLISM,7363
	KEGG_STARCH_AND_SUCROSE_METABOLISM,2548
	KEGG_STARCH_AND_SUCROSE_METABOLISM,2821
	KEGG_STARCH_AND_SUCROSE_METABOLISM,7367
	KEGG_STARCH_AND_SUCROSE_METABOLISM,7366
	KEGG_N_GLYCAN_BIOSYNTHESIS,79868
	KEGG_N_GLYCAN_BIOSYNTHESIS,57171
	KEGG_N_GLYCAN_BIOSYNTHESIS,6184
	KEGG_N_GLYCAN_BIOSYNTHESIS,199857
	KEGG_N_GLYCAN_BIOSYNTHESIS,11253
	KEGG_N_GLYCAN_BIOSYNTHESIS,10195
	KEGG_N_GLYCAN_BIOSYNTHESIS,2683
	KEGG_N_GLYCAN_BIOSYNTHESIS,4249
	KEGG_N_GLYCAN_BIOSYNTHESIS,6185
	KEGG_N_GLYCAN_BIOSYNTHESIS,3703
	KEGG_N_GLYCAN_BIOSYNTHESIS,4248
	KEGG_N_GLYCAN_BIOSYNTHESIS,1603
	KEGG_N_GLYCAN_BIOSYNTHESIS,4247
	KEGG_N_GLYCAN_BIOSYNTHESIS,79087
	KEGG_N_GLYCAN_BIOSYNTHESIS,7991
	KEGG_N_GLYCAN_BIOSYNTHESIS,57134
	KEGG_N_GLYCAN_BIOSYNTHESIS,8818
	KEGG_N_GLYCAN_BIOSYNTHESIS,8813
	KEGG_N_GLYCAN_BIOSYNTHESIS,23193
	KEGG_N_GLYCAN_BIOSYNTHESIS,56052
	KEGG_N_GLYCAN_BIOSYNTHESIS,11320
	KEGG_N_GLYCAN_BIOSYNTHESIS,144245
	KEGG_N_GLYCAN_BIOSYNTHESIS,201595
	KEGG_N_GLYCAN_BIOSYNTHESIS,10905
	KEGG_N_GLYCAN_BIOSYNTHESIS,84920
	KEGG_N_GLYCAN_BIOSYNTHESIS,440138
	KEGG_N_GLYCAN_BIOSYNTHESIS,79053
	KEGG_N_GLYCAN_BIOSYNTHESIS,85365
	KEGG_N_GLYCAN_BIOSYNTHESIS,1798
	KEGG_N_GLYCAN_BIOSYNTHESIS,91869
	KEGG_N_GLYCAN_BIOSYNTHESIS,54344
	KEGG_N_GLYCAN_BIOSYNTHESIS,1650
	KEGG_N_GLYCAN_BIOSYNTHESIS,11282
	KEGG_N_GLYCAN_BIOSYNTHESIS,29929
	KEGG_N_GLYCAN_BIOSYNTHESIS,4122
	KEGG_N_GLYCAN_BIOSYNTHESIS,4121
	KEGG_N_GLYCAN_BIOSYNTHESIS,4124
	KEGG_N_GLYCAN_BIOSYNTHESIS,6480
	KEGG_N_GLYCAN_BIOSYNTHESIS,8703
	KEGG_N_GLYCAN_BIOSYNTHESIS,29880
	KEGG_N_GLYCAN_BIOSYNTHESIS,8704
	KEGG_N_GLYCAN_BIOSYNTHESIS,146664
	KEGG_N_GLYCAN_BIOSYNTHESIS,79796
	KEGG_N_GLYCAN_BIOSYNTHESIS,7841
	KEGG_N_GLYCAN_BIOSYNTHESIS,2530
	KEGG_N_GLYCAN_BIOSYNTHESIS,4245
	KEGG_OTHER_GLYCAN_DEGRADATION,64772
	KEGG_OTHER_GLYCAN_DEGRADATION,2720
	KEGG_OTHER_GLYCAN_DEGRADATION,4126
	KEGG_OTHER_GLYCAN_DEGRADATION,4125
	KEGG_OTHER_GLYCAN_DEGRADATION,2629
	KEGG_OTHER_GLYCAN_DEGRADATION,129807
	KEGG_OTHER_GLYCAN_DEGRADATION,4759
	KEGG_OTHER_GLYCAN_DEGRADATION,4758
	KEGG_OTHER_GLYCAN_DEGRADATION,2517
	KEGG_OTHER_GLYCAN_DEGRADATION,2519
	KEGG_OTHER_GLYCAN_DEGRADATION,175
	KEGG_OTHER_GLYCAN_DEGRADATION,4123
	KEGG_OTHER_GLYCAN_DEGRADATION,23324
	KEGG_OTHER_GLYCAN_DEGRADATION,10825
	KEGG_OTHER_GLYCAN_DEGRADATION,3074
	KEGG_OTHER_GLYCAN_DEGRADATION,3073
	KEGG_O_GLYCAN_BIOSYNTHESIS,8693
	KEGG_O_GLYCAN_BIOSYNTHESIS,117248
	KEGG_O_GLYCAN_BIOSYNTHESIS,168391
	KEGG_O_GLYCAN_BIOSYNTHESIS,11226
	KEGG_O_GLYCAN_BIOSYNTHESIS,11227
	KEGG_O_GLYCAN_BIOSYNTHESIS,57452
	KEGG_O_GLYCAN_BIOSYNTHESIS,442117
	KEGG_O_GLYCAN_BIOSYNTHESIS,114805
	KEGG_O_GLYCAN_BIOSYNTHESIS,9245
	KEGG_O_GLYCAN_BIOSYNTHESIS,55568
	KEGG_O_GLYCAN_BIOSYNTHESIS,55808
	KEGG_O_GLYCAN_BIOSYNTHESIS,50614
	KEGG_O_GLYCAN_BIOSYNTHESIS,51809
	KEGG_O_GLYCAN_BIOSYNTHESIS,51301
	KEGG_O_GLYCAN_BIOSYNTHESIS,63917
	KEGG_O_GLYCAN_BIOSYNTHESIS,2650
	KEGG_O_GLYCAN_BIOSYNTHESIS,26290
	KEGG_O_GLYCAN_BIOSYNTHESIS,79623
	KEGG_O_GLYCAN_BIOSYNTHESIS,192134
	KEGG_O_GLYCAN_BIOSYNTHESIS,56913
	KEGG_O_GLYCAN_BIOSYNTHESIS,374378
	KEGG_O_GLYCAN_BIOSYNTHESIS,79695
	KEGG_O_GLYCAN_BIOSYNTHESIS,2590
	KEGG_O_GLYCAN_BIOSYNTHESIS,2591
	KEGG_O_GLYCAN_BIOSYNTHESIS,64409
	KEGG_O_GLYCAN_BIOSYNTHESIS,2589
	KEGG_O_GLYCAN_BIOSYNTHESIS,6483
	KEGG_O_GLYCAN_BIOSYNTHESIS,6482
	KEGG_O_GLYCAN_BIOSYNTHESIS,9334
	KEGG_O_GLYCAN_BIOSYNTHESIS,29071
	KEGG_AMINO_SUGAR_AND_NUCLEOTIDE_SUGAR_METABOLISM,4351
	KEGG_AMINO_SUGAR_AND_NUCLEOTIDE_SUGAR_METABOLISM,2645
	KEGG_AMINO_SUGAR_AND_NUCLEOTIDE_SUGAR_METABOLISM,9945
	KEGG_AMINO_SUGAR_AND_NUCLEOTIDE_SUGAR_METABOLISM,2584
	KEGG_AMINO_SUGAR_AND_NUCLEOTIDE_SUGAR_METABOLISM,2582
	KEGG_AMINO_SUGAR_AND_NUCLEOTIDE_SUGAR_METABOLISM,5373
	KEGG_AMINO_SUGAR_AND_NUCLEOTIDE_SUGAR_METABOLISM,55276
	KEGG_AMINO_SUGAR_AND_NUCLEOTIDE_SUGAR_METABOLISM,5372
	KEGG_AMINO_SUGAR_AND_NUCLEOTIDE_SUGAR_METABOLISM,51005
	KEGG_AMINO_SUGAR_AND_NUCLEOTIDE_SUGAR_METABOLISM,132789
	KEGG_AMINO_SUGAR_AND_NUCLEOTIDE_SUGAR_METABOLISM,2762
	KEGG_AMINO_SUGAR_AND_NUCLEOTIDE_SUGAR_METABOLISM,80146
	KEGG_AMINO_SUGAR_AND_NUCLEOTIDE_SUGAR_METABOLISM,64841
	KEGG_AMINO_SUGAR_AND_NUCLEOTIDE_SUGAR_METABOLISM,54187
	KEGG_AMINO_SUGAR_AND_NUCLEOTIDE_SUGAR_METABOLISM,7358
	KEGG_AMINO_SUGAR_AND_NUCLEOTIDE_SUGAR_METABOLISM,1727
	KEGG_AMINO_SUGAR_AND_NUCLEOTIDE_SUGAR_METABOLISM,2673
	KEGG_AMINO_SUGAR_AND_NUCLEOTIDE_SUGAR_METABOLISM,197258
	KEGG_AMINO_SUGAR_AND_NUCLEOTIDE_SUGAR_METABOLISM,140838
	KEGG_AMINO_SUGAR_AND_NUCLEOTIDE_SUGAR_METABOLISM,51706
	KEGG_AMINO_SUGAR_AND_NUCLEOTIDE_SUGAR_METABOLISM,8790
	KEGG_AMINO_SUGAR_AND_NUCLEOTIDE_SUGAR_METABOLISM,3074
	KEGG_AMINO_SUGAR_AND_NUCLEOTIDE_SUGAR_METABOLISM,3073
	KEGG_AMINO_SUGAR_AND_NUCLEOTIDE_SUGAR_METABOLISM,3099
	KEGG_AMINO_SUGAR_AND_NUCLEOTIDE_SUGAR_METABOLISM,3098
	KEGG_AMINO_SUGAR_AND_NUCLEOTIDE_SUGAR_METABOLISM,3101
	KEGG_AMINO_SUGAR_AND_NUCLEOTIDE_SUGAR_METABOLISM,2592
	KEGG_AMINO_SUGAR_AND_NUCLEOTIDE_SUGAR_METABOLISM,10020
	KEGG_AMINO_SUGAR_AND_NUCLEOTIDE_SUGAR_METABOLISM,55577
	KEGG_AMINO_SUGAR_AND_NUCLEOTIDE_SUGAR_METABOLISM,1118
	KEGG_AMINO_SUGAR_AND_NUCLEOTIDE_SUGAR_METABOLISM,6675
	KEGG_AMINO_SUGAR_AND_NUCLEOTIDE_SUGAR_METABOLISM,5973
	KEGG_AMINO_SUGAR_AND_NUCLEOTIDE_SUGAR_METABOLISM,27159
	KEGG_AMINO_SUGAR_AND_NUCLEOTIDE_SUGAR_METABOLISM,80896
	KEGG_AMINO_SUGAR_AND_NUCLEOTIDE_SUGAR_METABOLISM,7360
	KEGG_AMINO_SUGAR_AND_NUCLEOTIDE_SUGAR_METABOLISM,2585
	KEGG_AMINO_SUGAR_AND_NUCLEOTIDE_SUGAR_METABOLISM,7264
	KEGG_AMINO_SUGAR_AND_NUCLEOTIDE_SUGAR_METABOLISM,5236
	KEGG_AMINO_SUGAR_AND_NUCLEOTIDE_SUGAR_METABOLISM,55907
	KEGG_AMINO_SUGAR_AND_NUCLEOTIDE_SUGAR_METABOLISM,5238
	KEGG_AMINO_SUGAR_AND_NUCLEOTIDE_SUGAR_METABOLISM,10007
	KEGG_AMINO_SUGAR_AND_NUCLEOTIDE_SUGAR_METABOLISM,29926
	KEGG_AMINO_SUGAR_AND_NUCLEOTIDE_SUGAR_METABOLISM,2821
	KEGG_AMINO_SUGAR_AND_NUCLEOTIDE_SUGAR_METABOLISM,29925
	KEGG_GLYCOSAMINOGLYCAN_DEGRADATION,9955
	KEGG_GLYCOSAMINOGLYCAN_DEGRADATION,10855
	KEGG_GLYCOSAMINOGLYCAN_DEGRADATION,60495
	KEGG_GLYCOSAMINOGLYCAN_DEGRADATION,2720
	KEGG_GLYCOSAMINOGLYCAN_DEGRADATION,2990
	KEGG_GLYCOSAMINOGLYCAN_DEGRADATION,8372
	KEGG_GLYCOSAMINOGLYCAN_DEGRADATION,2799
	KEGG_GLYCOSAMINOGLYCAN_DEGRADATION,23553
	KEGG_GLYCOSAMINOGLYCAN_DEGRADATION,3373
	KEGG_GLYCOSAMINOGLYCAN_DEGRADATION,8692
	KEGG_GLYCOSAMINOGLYCAN_DEGRADATION,6677
	KEGG_GLYCOSAMINOGLYCAN_DEGRADATION,138050
	KEGG_GLYCOSAMINOGLYCAN_DEGRADATION,2588
	KEGG_GLYCOSAMINOGLYCAN_DEGRADATION,3425
	KEGG_GLYCOSAMINOGLYCAN_DEGRADATION,9953
	KEGG_GLYCOSAMINOGLYCAN_DEGRADATION,6448
	KEGG_GLYCOSAMINOGLYCAN_DEGRADATION,3074
	KEGG_GLYCOSAMINOGLYCAN_DEGRADATION,4669
	KEGG_GLYCOSAMINOGLYCAN_DEGRADATION,3073
	KEGG_GLYCOSAMINOGLYCAN_DEGRADATION,3423
	KEGG_GLYCOSAMINOGLYCAN_DEGRADATION,411
	KEGG_GLYCOSAMINOGLYCAN_BIOSYNTHESIS_CHONDROITIN_SULFATE,29940
	KEGG_GLYCOSAMINOGLYCAN_BIOSYNTHESIS_CHONDROITIN_SULFATE,126792
	KEGG_GLYCOSAMINOGLYCAN_BIOSYNTHESIS_CHONDROITIN_SULFATE,79586
	KEGG_GLYCOSAMINOGLYCAN_BIOSYNTHESIS_CHONDROITIN_SULFATE,64131
	KEGG_GLYCOSAMINOGLYCAN_BIOSYNTHESIS_CHONDROITIN_SULFATE,337876
	KEGG_GLYCOSAMINOGLYCAN_BIOSYNTHESIS_CHONDROITIN_SULFATE,64132
	KEGG_GLYCOSAMINOGLYCAN_BIOSYNTHESIS_CHONDROITIN_SULFATE,113189
	KEGG_GLYCOSAMINOGLYCAN_BIOSYNTHESIS_CHONDROITIN_SULFATE,27087
	KEGG_GLYCOSAMINOGLYCAN_BIOSYNTHESIS_CHONDROITIN_SULFATE,22856
	KEGG_GLYCOSAMINOGLYCAN_BIOSYNTHESIS_CHONDROITIN_SULFATE,50515
	KEGG_GLYCOSAMINOGLYCAN_BIOSYNTHESIS_CHONDROITIN_SULFATE,54480
	KEGG_GLYCOSAMINOGLYCAN_BIOSYNTHESIS_CHONDROITIN_SULFATE,51363
	KEGG_GLYCOSAMINOGLYCAN_BIOSYNTHESIS_CHONDROITIN_SULFATE,11285
	KEGG_GLYCOSAMINOGLYCAN_BIOSYNTHESIS_CHONDROITIN_SULFATE,56548
	KEGG_GLYCOSAMINOGLYCAN_BIOSYNTHESIS_CHONDROITIN_SULFATE,10090
	KEGG_GLYCOSAMINOGLYCAN_BIOSYNTHESIS_CHONDROITIN_SULFATE,166012
	KEGG_GLYCOSAMINOGLYCAN_BIOSYNTHESIS_CHONDROITIN_SULFATE,55454
	KEGG_GLYCOSAMINOGLYCAN_BIOSYNTHESIS_CHONDROITIN_SULFATE,135152
	KEGG_GLYCOSAMINOGLYCAN_BIOSYNTHESIS_CHONDROITIN_SULFATE,55790
	KEGG_GLYCOSAMINOGLYCAN_BIOSYNTHESIS_CHONDROITIN_SULFATE,9469
	KEGG_GLYCOSAMINOGLYCAN_BIOSYNTHESIS_CHONDROITIN_SULFATE,55501
	KEGG_GLYCOSAMINOGLYCAN_BIOSYNTHESIS_CHONDROITIN_SULFATE,26229
	KEGG_GLYCOSAMINOGLYCAN_BIOSYNTHESIS_KERATAN_SULFATE,9435
	KEGG_GLYCOSAMINOGLYCAN_BIOSYNTHESIS_KERATAN_SULFATE,11041
	KEGG_GLYCOSAMINOGLYCAN_BIOSYNTHESIS_KERATAN_SULFATE,10678
	KEGG_GLYCOSAMINOGLYCAN_BIOSYNTHESIS_KERATAN_SULFATE,8534
	KEGG_GLYCOSAMINOGLYCAN_BIOSYNTHESIS_KERATAN_SULFATE,2683
	KEGG_GLYCOSAMINOGLYCAN_BIOSYNTHESIS_KERATAN_SULFATE,93010
	KEGG_GLYCOSAMINOGLYCAN_BIOSYNTHESIS_KERATAN_SULFATE,6483
	KEGG_GLYCOSAMINOGLYCAN_BIOSYNTHESIS_KERATAN_SULFATE,8703
	KEGG_GLYCOSAMINOGLYCAN_BIOSYNTHESIS_KERATAN_SULFATE,6482
	KEGG_GLYCOSAMINOGLYCAN_BIOSYNTHESIS_KERATAN_SULFATE,8704
	KEGG_GLYCOSAMINOGLYCAN_BIOSYNTHESIS_KERATAN_SULFATE,8702
	KEGG_GLYCOSAMINOGLYCAN_BIOSYNTHESIS_KERATAN_SULFATE,10164
	KEGG_GLYCOSAMINOGLYCAN_BIOSYNTHESIS_KERATAN_SULFATE,6487
	KEGG_GLYCOSAMINOGLYCAN_BIOSYNTHESIS_KERATAN_SULFATE,2530
	KEGG_GLYCOSAMINOGLYCAN_BIOSYNTHESIS_KERATAN_SULFATE,4166
	KEGG_GLYCOSAMINOGLYCAN_BIOSYNTHESIS_HEPARAN_SULFATE,222537
	KEGG_GLYCOSAMINOGLYCAN_BIOSYNTHESIS_HEPARAN_SULFATE,2132
	KEGG_GLYCOSAMINOGLYCAN_BIOSYNTHESIS_HEPARAN_SULFATE,2131
	KEGG_GLYCOSAMINOGLYCAN_BIOSYNTHESIS_HEPARAN_SULFATE,9348
	KEGG_GLYCOSAMINOGLYCAN_BIOSYNTHESIS_HEPARAN_SULFATE,64131
	KEGG_GLYCOSAMINOGLYCAN_BIOSYNTHESIS_HEPARAN_SULFATE,64132
	KEGG_GLYCOSAMINOGLYCAN_BIOSYNTHESIS_HEPARAN_SULFATE,27087
	KEGG_GLYCOSAMINOGLYCAN_BIOSYNTHESIS_HEPARAN_SULFATE,3340
	KEGG_GLYCOSAMINOGLYCAN_BIOSYNTHESIS_HEPARAN_SULFATE,26035
	KEGG_GLYCOSAMINOGLYCAN_BIOSYNTHESIS_HEPARAN_SULFATE,9953
	KEGG_GLYCOSAMINOGLYCAN_BIOSYNTHESIS_HEPARAN_SULFATE,9653
	KEGG_GLYCOSAMINOGLYCAN_BIOSYNTHESIS_HEPARAN_SULFATE,90161
	KEGG_GLYCOSAMINOGLYCAN_BIOSYNTHESIS_HEPARAN_SULFATE,26229
	KEGG_GLYCOSAMINOGLYCAN_BIOSYNTHESIS_HEPARAN_SULFATE,9957
	KEGG_GLYCOSAMINOGLYCAN_BIOSYNTHESIS_HEPARAN_SULFATE,126792
	KEGG_GLYCOSAMINOGLYCAN_BIOSYNTHESIS_HEPARAN_SULFATE,9956
	KEGG_GLYCOSAMINOGLYCAN_BIOSYNTHESIS_HEPARAN_SULFATE,9394
	KEGG_GLYCOSAMINOGLYCAN_BIOSYNTHESIS_HEPARAN_SULFATE,9955
	KEGG_GLYCOSAMINOGLYCAN_BIOSYNTHESIS_HEPARAN_SULFATE,8509
	KEGG_GLYCOSAMINOGLYCAN_BIOSYNTHESIS_HEPARAN_SULFATE,64579
	KEGG_GLYCOSAMINOGLYCAN_BIOSYNTHESIS_HEPARAN_SULFATE,266722
	KEGG_GLYCOSAMINOGLYCAN_BIOSYNTHESIS_HEPARAN_SULFATE,11285
	KEGG_GLYCOSAMINOGLYCAN_BIOSYNTHESIS_HEPARAN_SULFATE,135152
	KEGG_GLYCOSAMINOGLYCAN_BIOSYNTHESIS_HEPARAN_SULFATE,2134
	KEGG_GLYCOSAMINOGLYCAN_BIOSYNTHESIS_HEPARAN_SULFATE,2135
	KEGG_GLYCOSAMINOGLYCAN_BIOSYNTHESIS_HEPARAN_SULFATE,2137
	KEGG_GLYCEROLIPID_METABOLISM,129642
	KEGG_GLYCEROLIPID_METABOLISM,57678
	KEGG_GLYCEROLIPID_METABOLISM,9388
	KEGG_GLYCEROLIPID_METABOLISM,8525
	KEGG_GLYCEROLIPID_METABOLISM,8526
	KEGG_GLYCEROLIPID_METABOLISM,8527
	KEGG_GLYCEROLIPID_METABOLISM,160851
	KEGG_GLYCEROLIPID_METABOLISM,154141
	KEGG_GLYCEROLIPID_METABOLISM,2710
	KEGG_GLYCEROLIPID_METABOLISM,84649
	KEGG_GLYCEROLIPID_METABOLISM,2712
	KEGG_GLYCEROLIPID_METABOLISM,2717
	KEGG_GLYCEROLIPID_METABOLISM,501
	KEGG_GLYCEROLIPID_METABOLISM,55750
	KEGG_GLYCEROLIPID_METABOLISM,26007
	KEGG_GLYCEROLIPID_METABOLISM,56894
	KEGG_GLYCEROLIPID_METABOLISM,158835
	KEGG_GLYCEROLIPID_METABOLISM,56895
	KEGG_GLYCEROLIPID_METABOLISM,231
	KEGG_GLYCEROLIPID_METABOLISM,5408
	KEGG_GLYCEROLIPID_METABOLISM,5407
	KEGG_GLYCEROLIPID_METABOLISM,5406
	KEGG_GLYCEROLIPID_METABOLISM,8694
	KEGG_GLYCEROLIPID_METABOLISM,132158
	KEGG_GLYCEROLIPID_METABOLISM,4023
	KEGG_GLYCEROLIPID_METABOLISM,219
	KEGG_GLYCEROLIPID_METABOLISM,1609
	KEGG_GLYCEROLIPID_METABOLISM,217
	KEGG_GLYCEROLIPID_METABOLISM,1607
	KEGG_GLYCEROLIPID_METABOLISM,1608
	KEGG_GLYCEROLIPID_METABOLISM,10327
	KEGG_GLYCEROLIPID_METABOLISM,1606
	KEGG_GLYCEROLIPID_METABOLISM,8613
	KEGG_GLYCEROLIPID_METABOLISM,3990
	KEGG_GLYCEROLIPID_METABOLISM,9162
	KEGG_GLYCEROLIPID_METABOLISM,253558
	KEGG_GLYCEROLIPID_METABOLISM,84803
	KEGG_GLYCEROLIPID_METABOLISM,11343
	KEGG_GLYCEROLIPID_METABOLISM,137964
	KEGG_GLYCEROLIPID_METABOLISM,223
	KEGG_GLYCEROLIPID_METABOLISM,224
	KEGG_GLYCEROLIPID_METABOLISM,80339
	KEGG_GLYCEROLIPID_METABOLISM,8611
	KEGG_GLYCEROLIPID_METABOLISM,8612
	KEGG_GLYCEROLIPID_METABOLISM,10554
	KEGG_GLYCEROLIPID_METABOLISM,10555
	KEGG_GLYCEROLIPID_METABOLISM,1056
	KEGG_GLYCEROLIPID_METABOLISM,150763
	KEGG_GLYCEROLIPID_METABOLISM,8513
	KEGG_INOSITOL_PHOSPHATE_METABOLISM,5330
	KEGG_INOSITOL_PHOSPHATE_METABOLISM,23236
	KEGG_INOSITOL_PHOSPHATE_METABOLISM,3628
	KEGG_INOSITOL_PHOSPHATE_METABOLISM,253430
	KEGG_INOSITOL_PHOSPHATE_METABOLISM,5333
	KEGG_INOSITOL_PHOSPHATE_METABOLISM,5331
	KEGG_INOSITOL_PHOSPHATE_METABOLISM,5332
	KEGG_INOSITOL_PHOSPHATE_METABOLISM,55586
	KEGG_INOSITOL_PHOSPHATE_METABOLISM,7167
	KEGG_INOSITOL_PHOSPHATE_METABOLISM,3632
	KEGG_INOSITOL_PHOSPHATE_METABOLISM,3633
	KEGG_INOSITOL_PHOSPHATE_METABOLISM,3631
	KEGG_INOSITOL_PHOSPHATE_METABOLISM,3636
	KEGG_INOSITOL_PHOSPHATE_METABOLISM,8871
	KEGG_INOSITOL_PHOSPHATE_METABOLISM,8396
	KEGG_INOSITOL_PHOSPHATE_METABOLISM,113026
	KEGG_INOSITOL_PHOSPHATE_METABOLISM,200576
	KEGG_INOSITOL_PHOSPHATE_METABOLISM,3612
	KEGG_INOSITOL_PHOSPHATE_METABOLISM,3613
	KEGG_INOSITOL_PHOSPHATE_METABOLISM,8394
	KEGG_INOSITOL_PHOSPHATE_METABOLISM,8395
	KEGG_INOSITOL_PHOSPHATE_METABOLISM,51477
	KEGG_INOSITOL_PHOSPHATE_METABOLISM,27124
	KEGG_INOSITOL_PHOSPHATE_METABOLISM,51763
	KEGG_INOSITOL_PHOSPHATE_METABOLISM,8867
	KEGG_INOSITOL_PHOSPHATE_METABOLISM,84812
	KEGG_INOSITOL_PHOSPHATE_METABOLISM,3706
	KEGG_INOSITOL_PHOSPHATE_METABOLISM,3707
	KEGG_INOSITOL_PHOSPHATE_METABOLISM,3705
	KEGG_INOSITOL_PHOSPHATE_METABOLISM,10423
	KEGG_INOSITOL_PHOSPHATE_METABOLISM,8821
	KEGG_INOSITOL_PHOSPHATE_METABOLISM,51196
	KEGG_INOSITOL_PHOSPHATE_METABOLISM,4329
	KEGG_INOSITOL_PHOSPHATE_METABOLISM,23396
	KEGG_INOSITOL_PHOSPHATE_METABOLISM,5289
	KEGG_INOSITOL_PHOSPHATE_METABOLISM,5287
	KEGG_INOSITOL_PHOSPHATE_METABOLISM,5288
	KEGG_INOSITOL_PHOSPHATE_METABOLISM,5305
	KEGG_INOSITOL_PHOSPHATE_METABOLISM,5286
	KEGG_INOSITOL_PHOSPHATE_METABOLISM,5728
	KEGG_INOSITOL_PHOSPHATE_METABOLISM,79837
	KEGG_INOSITOL_PHOSPHATE_METABOLISM,9562
	KEGG_INOSITOL_PHOSPHATE_METABOLISM,64768
	KEGG_INOSITOL_PHOSPHATE_METABOLISM,5290
	KEGG_INOSITOL_PHOSPHATE_METABOLISM,5291
	KEGG_INOSITOL_PHOSPHATE_METABOLISM,5293
	KEGG_INOSITOL_PHOSPHATE_METABOLISM,5335
	KEGG_INOSITOL_PHOSPHATE_METABOLISM,5336
	KEGG_INOSITOL_PHOSPHATE_METABOLISM,89869
	KEGG_INOSITOL_PHOSPHATE_METABOLISM,5298
	KEGG_INOSITOL_PHOSPHATE_METABOLISM,5294
	KEGG_INOSITOL_PHOSPHATE_METABOLISM,56623
	KEGG_INOSITOL_PHOSPHATE_METABOLISM,4952
	KEGG_INOSITOL_PHOSPHATE_METABOLISM,5297
	KEGG_GLYCOSYLPHOSPHATIDYLINOSITOL_GPI_ANCHOR_BIOSYNTHESIS,51227
	KEGG_GLYCOSYLPHOSPHATIDYLINOSITOL_GPI_ANCHOR_BIOSYNTHESIS,284098
	KEGG_GLYCOSYLPHOSPHATIDYLINOSITOL_GPI_ANCHOR_BIOSYNTHESIS,93183
	KEGG_GLYCOSYLPHOSPHATIDYLINOSITOL_GPI_ANCHOR_BIOSYNTHESIS,23556
	KEGG_GLYCOSYLPHOSPHATIDYLINOSITOL_GPI_ANCHOR_BIOSYNTHESIS,94005
	KEGG_GLYCOSYLPHOSPHATIDYLINOSITOL_GPI_ANCHOR_BIOSYNTHESIS,5281
	KEGG_GLYCOSYLPHOSPHATIDYLINOSITOL_GPI_ANCHOR_BIOSYNTHESIS,8818
	KEGG_GLYCOSYLPHOSPHATIDYLINOSITOL_GPI_ANCHOR_BIOSYNTHESIS,9091
	KEGG_GLYCOSYLPHOSPHATIDYLINOSITOL_GPI_ANCHOR_BIOSYNTHESIS,5283
	KEGG_GLYCOSYLPHOSPHATIDYLINOSITOL_GPI_ANCHOR_BIOSYNTHESIS,84720
	KEGG_GLYCOSYLPHOSPHATIDYLINOSITOL_GPI_ANCHOR_BIOSYNTHESIS,54872
	KEGG_GLYCOSYLPHOSPHATIDYLINOSITOL_GPI_ANCHOR_BIOSYNTHESIS,80235
	KEGG_GLYCOSYLPHOSPHATIDYLINOSITOL_GPI_ANCHOR_BIOSYNTHESIS,8733
	KEGG_GLYCOSYLPHOSPHATIDYLINOSITOL_GPI_ANCHOR_BIOSYNTHESIS,128869
	KEGG_GLYCOSYLPHOSPHATIDYLINOSITOL_GPI_ANCHOR_BIOSYNTHESIS,80055
	KEGG_GLYCOSYLPHOSPHATIDYLINOSITOL_GPI_ANCHOR_BIOSYNTHESIS,51604
	KEGG_GLYCOSYLPHOSPHATIDYLINOSITOL_GPI_ANCHOR_BIOSYNTHESIS,10026
	KEGG_GLYCOSYLPHOSPHATIDYLINOSITOL_GPI_ANCHOR_BIOSYNTHESIS,84992
	KEGG_GLYCOSYLPHOSPHATIDYLINOSITOL_GPI_ANCHOR_BIOSYNTHESIS,9487
	KEGG_GLYCOSYLPHOSPHATIDYLINOSITOL_GPI_ANCHOR_BIOSYNTHESIS,55650
	KEGG_GLYCOSYLPHOSPHATIDYLINOSITOL_GPI_ANCHOR_BIOSYNTHESIS,9488
	KEGG_GLYCOSYLPHOSPHATIDYLINOSITOL_GPI_ANCHOR_BIOSYNTHESIS,54965
	KEGG_GLYCOSYLPHOSPHATIDYLINOSITOL_GPI_ANCHOR_BIOSYNTHESIS,5277
	KEGG_GLYCOSYLPHOSPHATIDYLINOSITOL_GPI_ANCHOR_BIOSYNTHESIS,2822
	KEGG_GLYCOSYLPHOSPHATIDYLINOSITOL_GPI_ANCHOR_BIOSYNTHESIS,5279
	KEGG_GLYCEROPHOSPHOLIPID_METABOLISM,10400
	KEGG_GLYCEROPHOSPHOLIPID_METABOLISM,23659
	KEGG_GLYCEROPHOSPHOLIPID_METABOLISM,2819
	KEGG_GLYCEROPHOSPHOLIPID_METABOLISM,23171
	KEGG_GLYCEROPHOSPHOLIPID_METABOLISM,9926
	KEGG_GLYCEROPHOSPHOLIPID_METABOLISM,57678
	KEGG_GLYCEROPHOSPHOLIPID_METABOLISM,129642
	KEGG_GLYCEROPHOSPHOLIPID_METABOLISM,79143
	KEGG_GLYCEROPHOSPHOLIPID_METABOLISM,1103
	KEGG_GLYCEROPHOSPHOLIPID_METABOLISM,79888
	KEGG_GLYCEROPHOSPHOLIPID_METABOLISM,9791
	KEGG_GLYCEROPHOSPHOLIPID_METABOLISM,43
	KEGG_GLYCEROPHOSPHOLIPID_METABOLISM,50487
	KEGG_GLYCEROPHOSPHOLIPID_METABOLISM,8525
	KEGG_GLYCEROPHOSPHOLIPID_METABOLISM,55500
	KEGG_GLYCEROPHOSPHOLIPID_METABOLISM,8526
	KEGG_GLYCEROPHOSPHOLIPID_METABOLISM,8527
	KEGG_GLYCEROPHOSPHOLIPID_METABOLISM,5130
	KEGG_GLYCEROPHOSPHOLIPID_METABOLISM,160851
	KEGG_GLYCEROPHOSPHOLIPID_METABOLISM,8681
	KEGG_GLYCEROPHOSPHOLIPID_METABOLISM,56994
	KEGG_GLYCEROPHOSPHOLIPID_METABOLISM,154141
	KEGG_GLYCEROPHOSPHOLIPID_METABOLISM,8398
	KEGG_GLYCEROPHOSPHOLIPID_METABOLISM,30814
	KEGG_GLYCEROPHOSPHOLIPID_METABOLISM,8399
	KEGG_GLYCEROPHOSPHOLIPID_METABOLISM,10162
	KEGG_GLYCEROPHOSPHOLIPID_METABOLISM,5320
	KEGG_GLYCEROPHOSPHOLIPID_METABOLISM,55224
	KEGG_GLYCEROPHOSPHOLIPID_METABOLISM,5321
	KEGG_GLYCEROPHOSPHOLIPID_METABOLISM,5322
	KEGG_GLYCEROPHOSPHOLIPID_METABOLISM,84647
	KEGG_GLYCEROPHOSPHOLIPID_METABOLISM,100137049
	KEGG_GLYCEROPHOSPHOLIPID_METABOLISM,81490
	KEGG_GLYCEROPHOSPHOLIPID_METABOLISM,64600
	KEGG_GLYCEROPHOSPHOLIPID_METABOLISM,5833
	KEGG_GLYCEROPHOSPHOLIPID_METABOLISM,1040
	KEGG_GLYCEROPHOSPHOLIPID_METABOLISM,56894
	KEGG_GLYCEROPHOSPHOLIPID_METABOLISM,56895
	KEGG_GLYCEROPHOSPHOLIPID_METABOLISM,9489
	KEGG_GLYCEROPHOSPHOLIPID_METABOLISM,10434
	KEGG_GLYCEROPHOSPHOLIPID_METABOLISM,5319
	KEGG_GLYCEROPHOSPHOLIPID_METABOLISM,56985
	KEGG_GLYCEROPHOSPHOLIPID_METABOLISM,10423
	KEGG_GLYCEROPHOSPHOLIPID_METABOLISM,1609
	KEGG_GLYCEROPHOSPHOLIPID_METABOLISM,8760
	KEGG_GLYCEROPHOSPHOLIPID_METABOLISM,1607
	KEGG_GLYCEROPHOSPHOLIPID_METABOLISM,1608
	KEGG_GLYCEROPHOSPHOLIPID_METABOLISM,8613
	KEGG_GLYCEROPHOSPHOLIPID_METABOLISM,1606
	KEGG_GLYCEROPHOSPHOLIPID_METABOLISM,9162
	KEGG_GLYCEROPHOSPHOLIPID_METABOLISM,162466
	KEGG_GLYCEROPHOSPHOLIPID_METABOLISM,253558
	KEGG_GLYCEROPHOSPHOLIPID_METABOLISM,6901
	KEGG_GLYCEROPHOSPHOLIPID_METABOLISM,84803
	KEGG_GLYCEROPHOSPHOLIPID_METABOLISM,8443
	KEGG_GLYCEROPHOSPHOLIPID_METABOLISM,254531
	KEGG_GLYCEROPHOSPHOLIPID_METABOLISM,123745
	KEGG_GLYCEROPHOSPHOLIPID_METABOLISM,137964
	KEGG_GLYCEROPHOSPHOLIPID_METABOLISM,1119
	KEGG_GLYCEROPHOSPHOLIPID_METABOLISM,8611
	KEGG_GLYCEROPHOSPHOLIPID_METABOLISM,8612
	KEGG_GLYCEROPHOSPHOLIPID_METABOLISM,11313
	KEGG_GLYCEROPHOSPHOLIPID_METABOLISM,391013
	KEGG_GLYCEROPHOSPHOLIPID_METABOLISM,10554
	KEGG_GLYCEROPHOSPHOLIPID_METABOLISM,26279
	KEGG_GLYCEROPHOSPHOLIPID_METABOLISM,54947
	KEGG_GLYCEROPHOSPHOLIPID_METABOLISM,81579
	KEGG_GLYCEROPHOSPHOLIPID_METABOLISM,10555
	KEGG_GLYCEROPHOSPHOLIPID_METABOLISM,5337
	KEGG_GLYCEROPHOSPHOLIPID_METABOLISM,1120
	KEGG_GLYCEROPHOSPHOLIPID_METABOLISM,23761
	KEGG_GLYCEROPHOSPHOLIPID_METABOLISM,5338
	KEGG_GLYCEROPHOSPHOLIPID_METABOLISM,9468
	KEGG_GLYCEROPHOSPHOLIPID_METABOLISM,150763
	KEGG_GLYCEROPHOSPHOLIPID_METABOLISM,3931
	KEGG_GLYCEROPHOSPHOLIPID_METABOLISM,54675
	KEGG_GLYCEROPHOSPHOLIPID_METABOLISM,2820
	KEGG_ETHER_LIPID_METABOLISM,5168
	KEGG_ETHER_LIPID_METABOLISM,5048
	KEGG_ETHER_LIPID_METABOLISM,8613
	KEGG_ETHER_LIPID_METABOLISM,79888
	KEGG_ETHER_LIPID_METABOLISM,50487
	KEGG_ETHER_LIPID_METABOLISM,133121
	KEGG_ETHER_LIPID_METABOLISM,254531
	KEGG_ETHER_LIPID_METABOLISM,123745
	KEGG_ETHER_LIPID_METABOLISM,8681
	KEGG_ETHER_LIPID_METABOLISM,56994
	KEGG_ETHER_LIPID_METABOLISM,8540
	KEGG_ETHER_LIPID_METABOLISM,8398
	KEGG_ETHER_LIPID_METABOLISM,5050
	KEGG_ETHER_LIPID_METABOLISM,30814
	KEGG_ETHER_LIPID_METABOLISM,8399
	KEGG_ETHER_LIPID_METABOLISM,5051
	KEGG_ETHER_LIPID_METABOLISM,5320
	KEGG_ETHER_LIPID_METABOLISM,5321
	KEGG_ETHER_LIPID_METABOLISM,5322
	KEGG_ETHER_LIPID_METABOLISM,84647
	KEGG_ETHER_LIPID_METABOLISM,100137049
	KEGG_ETHER_LIPID_METABOLISM,7941
	KEGG_ETHER_LIPID_METABOLISM,64600
	KEGG_ETHER_LIPID_METABOLISM,8611
	KEGG_ETHER_LIPID_METABOLISM,8612
	KEGG_ETHER_LIPID_METABOLISM,391013
	KEGG_ETHER_LIPID_METABOLISM,5049
	KEGG_ETHER_LIPID_METABOLISM,26279
	KEGG_ETHER_LIPID_METABOLISM,54947
	KEGG_ETHER_LIPID_METABOLISM,5337
	KEGG_ETHER_LIPID_METABOLISM,81579
	KEGG_ETHER_LIPID_METABOLISM,5338
	KEGG_ETHER_LIPID_METABOLISM,5319
	KEGG_ARACHIDONIC_ACID_METABOLISM,2053
	KEGG_ARACHIDONIC_ACID_METABOLISM,1571
	KEGG_ARACHIDONIC_ACID_METABOLISM,240
	KEGG_ARACHIDONIC_ACID_METABOLISM,1579
	KEGG_ARACHIDONIC_ACID_METABOLISM,1573
	KEGG_ARACHIDONIC_ACID_METABOLISM,2678
	KEGG_ARACHIDONIC_ACID_METABOLISM,50487
	KEGG_ARACHIDONIC_ACID_METABOLISM,8644
	KEGG_ARACHIDONIC_ACID_METABOLISM,5740
	KEGG_ARACHIDONIC_ACID_METABOLISM,242
	KEGG_ARACHIDONIC_ACID_METABOLISM,8529
	KEGG_ARACHIDONIC_ACID_METABOLISM,1562
	KEGG_ARACHIDONIC_ACID_METABOLISM,80142
	KEGG_ARACHIDONIC_ACID_METABOLISM,247
	KEGG_ARACHIDONIC_ACID_METABOLISM,246
	KEGG_ARACHIDONIC_ACID_METABOLISM,8681
	KEGG_ARACHIDONIC_ACID_METABOLISM,8398
	KEGG_ARACHIDONIC_ACID_METABOLISM,30814
	KEGG_ARACHIDONIC_ACID_METABOLISM,8399
	KEGG_ARACHIDONIC_ACID_METABOLISM,5320
	KEGG_ARACHIDONIC_ACID_METABOLISM,5321
	KEGG_ARACHIDONIC_ACID_METABOLISM,5322
	KEGG_ARACHIDONIC_ACID_METABOLISM,5743
	KEGG_ARACHIDONIC_ACID_METABOLISM,84647
	KEGG_ARACHIDONIC_ACID_METABOLISM,5742
	KEGG_ARACHIDONIC_ACID_METABOLISM,100137049
	KEGG_ARACHIDONIC_ACID_METABOLISM,64600
	KEGG_ARACHIDONIC_ACID_METABOLISM,239
	KEGG_ARACHIDONIC_ACID_METABOLISM,1559
	KEGG_ARACHIDONIC_ACID_METABOLISM,2882
	KEGG_ARACHIDONIC_ACID_METABOLISM,257202
	KEGG_ARACHIDONIC_ACID_METABOLISM,1557
	KEGG_ARACHIDONIC_ACID_METABOLISM,1558
	KEGG_ARACHIDONIC_ACID_METABOLISM,873
	KEGG_ARACHIDONIC_ACID_METABOLISM,1555
	KEGG_ARACHIDONIC_ACID_METABOLISM,874
	KEGG_ARACHIDONIC_ACID_METABOLISM,113612
	KEGG_ARACHIDONIC_ACID_METABOLISM,5319
	KEGG_ARACHIDONIC_ACID_METABOLISM,4048
	KEGG_ARACHIDONIC_ACID_METABOLISM,9536
	KEGG_ARACHIDONIC_ACID_METABOLISM,2880
	KEGG_ARACHIDONIC_ACID_METABOLISM,2876
	KEGG_ARACHIDONIC_ACID_METABOLISM,284541
	KEGG_ARACHIDONIC_ACID_METABOLISM,2877
	KEGG_ARACHIDONIC_ACID_METABOLISM,2878
	KEGG_ARACHIDONIC_ACID_METABOLISM,2879
	KEGG_ARACHIDONIC_ACID_METABOLISM,4051
	KEGG_ARACHIDONIC_ACID_METABOLISM,123745
	KEGG_ARACHIDONIC_ACID_METABOLISM,4056
	KEGG_ARACHIDONIC_ACID_METABOLISM,124975
	KEGG_ARACHIDONIC_ACID_METABOLISM,2686
	KEGG_ARACHIDONIC_ACID_METABOLISM,2687
	KEGG_ARACHIDONIC_ACID_METABOLISM,27306
	KEGG_ARACHIDONIC_ACID_METABOLISM,391013
	KEGG_ARACHIDONIC_ACID_METABOLISM,5730
	KEGG_ARACHIDONIC_ACID_METABOLISM,26279
	KEGG_ARACHIDONIC_ACID_METABOLISM,81579
	KEGG_ARACHIDONIC_ACID_METABOLISM,6916
	KEGG_LINOLEIC_ACID_METABOLISM,1571
	KEGG_LINOLEIC_ACID_METABOLISM,1577
	KEGG_LINOLEIC_ACID_METABOLISM,1573
	KEGG_LINOLEIC_ACID_METABOLISM,1576
	KEGG_LINOLEIC_ACID_METABOLISM,50487
	KEGG_LINOLEIC_ACID_METABOLISM,57016
	KEGG_LINOLEIC_ACID_METABOLISM,1562
	KEGG_LINOLEIC_ACID_METABOLISM,1544
	KEGG_LINOLEIC_ACID_METABOLISM,246
	KEGG_LINOLEIC_ACID_METABOLISM,123745
	KEGG_LINOLEIC_ACID_METABOLISM,8681
	KEGG_LINOLEIC_ACID_METABOLISM,8398
	KEGG_LINOLEIC_ACID_METABOLISM,30814
	KEGG_LINOLEIC_ACID_METABOLISM,8399
	KEGG_LINOLEIC_ACID_METABOLISM,5320
	KEGG_LINOLEIC_ACID_METABOLISM,5321
	KEGG_LINOLEIC_ACID_METABOLISM,64816
	KEGG_LINOLEIC_ACID_METABOLISM,5322
	KEGG_LINOLEIC_ACID_METABOLISM,84647
	KEGG_LINOLEIC_ACID_METABOLISM,100137049
	KEGG_LINOLEIC_ACID_METABOLISM,64600
	KEGG_LINOLEIC_ACID_METABOLISM,391013
	KEGG_LINOLEIC_ACID_METABOLISM,26279
	KEGG_LINOLEIC_ACID_METABOLISM,1559
	KEGG_LINOLEIC_ACID_METABOLISM,81579
	KEGG_LINOLEIC_ACID_METABOLISM,1557
	KEGG_LINOLEIC_ACID_METABOLISM,1558
	KEGG_LINOLEIC_ACID_METABOLISM,1551
	KEGG_LINOLEIC_ACID_METABOLISM,5319
	KEGG_ALPHA_LINOLENIC_ACID_METABOLISM,8681
	KEGG_ALPHA_LINOLENIC_ACID_METABOLISM,8398
	KEGG_ALPHA_LINOLENIC_ACID_METABOLISM,30814
	KEGG_ALPHA_LINOLENIC_ACID_METABOLISM,8399
	KEGG_ALPHA_LINOLENIC_ACID_METABOLISM,5320
	KEGG_ALPHA_LINOLENIC_ACID_METABOLISM,5321
	KEGG_ALPHA_LINOLENIC_ACID_METABOLISM,5322
	KEGG_ALPHA_LINOLENIC_ACID_METABOLISM,84647
	KEGG_ALPHA_LINOLENIC_ACID_METABOLISM,100137049
	KEGG_ALPHA_LINOLENIC_ACID_METABOLISM,64600
	KEGG_ALPHA_LINOLENIC_ACID_METABOLISM,9415
	KEGG_ALPHA_LINOLENIC_ACID_METABOLISM,8310
	KEGG_ALPHA_LINOLENIC_ACID_METABOLISM,391013
	KEGG_ALPHA_LINOLENIC_ACID_METABOLISM,26279
	KEGG_ALPHA_LINOLENIC_ACID_METABOLISM,50487
	KEGG_ALPHA_LINOLENIC_ACID_METABOLISM,81579
	KEGG_ALPHA_LINOLENIC_ACID_METABOLISM,51
	KEGG_ALPHA_LINOLENIC_ACID_METABOLISM,123745
	KEGG_ALPHA_LINOLENIC_ACID_METABOLISM,5319
	KEGG_SPHINGOLIPID_METABOLISM,9514
	KEGG_SPHINGOLIPID_METABOLISM,130367
	KEGG_SPHINGOLIPID_METABOLISM,2720
	KEGG_SPHINGOLIPID_METABOLISM,2581
	KEGG_SPHINGOLIPID_METABOLISM,166929
	KEGG_SPHINGOLIPID_METABOLISM,2629
	KEGG_SPHINGOLIPID_METABOLISM,56848
	KEGG_SPHINGOLIPID_METABOLISM,4759
	KEGG_SPHINGOLIPID_METABOLISM,8613
	KEGG_SPHINGOLIPID_METABOLISM,4758
	KEGG_SPHINGOLIPID_METABOLISM,340485
	KEGG_SPHINGOLIPID_METABOLISM,7357
	KEGG_SPHINGOLIPID_METABOLISM,123099
	KEGG_SPHINGOLIPID_METABOLISM,410
	KEGG_SPHINGOLIPID_METABOLISM,8877
	KEGG_SPHINGOLIPID_METABOLISM,8879
	KEGG_SPHINGOLIPID_METABOLISM,10825
	KEGG_SPHINGOLIPID_METABOLISM,55627
	KEGG_SPHINGOLIPID_METABOLISM,259230
	KEGG_SPHINGOLIPID_METABOLISM,55331
	KEGG_SPHINGOLIPID_METABOLISM,64781
	KEGG_SPHINGOLIPID_METABOLISM,6610
	KEGG_SPHINGOLIPID_METABOLISM,339221
	KEGG_SPHINGOLIPID_METABOLISM,8560
	KEGG_SPHINGOLIPID_METABOLISM,81537
	KEGG_SPHINGOLIPID_METABOLISM,129807
	KEGG_SPHINGOLIPID_METABOLISM,2717
	KEGG_SPHINGOLIPID_METABOLISM,125981
	KEGG_SPHINGOLIPID_METABOLISM,8611
	KEGG_SPHINGOLIPID_METABOLISM,653365
	KEGG_SPHINGOLIPID_METABOLISM,427
	KEGG_SPHINGOLIPID_METABOLISM,8612
	KEGG_SPHINGOLIPID_METABOLISM,6609
	KEGG_SPHINGOLIPID_METABOLISM,9331
	KEGG_SPHINGOLIPID_METABOLISM,9517
	KEGG_SPHINGOLIPID_METABOLISM,10558
	KEGG_SPHINGOLIPID_METABOLISM,55512
	KEGG_SPHINGOLIPID_METABOLISM,2531
	KEGG_SPHINGOLIPID_METABOLISM,7368
	KEGG_SPHINGOLIPID_METABOLISM,56624
	KEGG_GLYCOSPHINGOLIPID_BIOSYNTHESIS_LACTO_AND_NEOLACTO_SERIES,79369
	KEGG_GLYCOSPHINGOLIPID_BIOSYNTHESIS_LACTO_AND_NEOLACTO_SERIES,10678
	KEGG_GLYCOSPHINGOLIPID_BIOSYNTHESIS_LACTO_AND_NEOLACTO_SERIES,10402
	KEGG_GLYCOSPHINGOLIPID_BIOSYNTHESIS_LACTO_AND_NEOLACTO_SERIES,2683
	KEGG_GLYCOSPHINGOLIPID_BIOSYNTHESIS_LACTO_AND_NEOLACTO_SERIES,84002
	KEGG_GLYCOSPHINGOLIPID_BIOSYNTHESIS_LACTO_AND_NEOLACTO_SERIES,10690
	KEGG_GLYCOSPHINGOLIPID_BIOSYNTHESIS_LACTO_AND_NEOLACTO_SERIES,2529
	KEGG_GLYCOSPHINGOLIPID_BIOSYNTHESIS_LACTO_AND_NEOLACTO_SERIES,2528
	KEGG_GLYCOSPHINGOLIPID_BIOSYNTHESIS_LACTO_AND_NEOLACTO_SERIES,2527
	KEGG_GLYCOSPHINGOLIPID_BIOSYNTHESIS_LACTO_AND_NEOLACTO_SERIES,2526
	KEGG_GLYCOSPHINGOLIPID_BIOSYNTHESIS_LACTO_AND_NEOLACTO_SERIES,2525
	KEGG_GLYCOSPHINGOLIPID_BIOSYNTHESIS_LACTO_AND_NEOLACTO_SERIES,2524
	KEGG_GLYCOSPHINGOLIPID_BIOSYNTHESIS_LACTO_AND_NEOLACTO_SERIES,2523
	KEGG_GLYCOSPHINGOLIPID_BIOSYNTHESIS_LACTO_AND_NEOLACTO_SERIES,11041
	KEGG_GLYCOSPHINGOLIPID_BIOSYNTHESIS_LACTO_AND_NEOLACTO_SERIES,2651
	KEGG_GLYCOSPHINGOLIPID_BIOSYNTHESIS_LACTO_AND_NEOLACTO_SERIES,10331
	KEGG_GLYCOSPHINGOLIPID_BIOSYNTHESIS_LACTO_AND_NEOLACTO_SERIES,10317
	KEGG_GLYCOSPHINGOLIPID_BIOSYNTHESIS_LACTO_AND_NEOLACTO_SERIES,28
	KEGG_GLYCOSPHINGOLIPID_BIOSYNTHESIS_LACTO_AND_NEOLACTO_SERIES,8703
	KEGG_GLYCOSPHINGOLIPID_BIOSYNTHESIS_LACTO_AND_NEOLACTO_SERIES,8704
	KEGG_GLYCOSPHINGOLIPID_BIOSYNTHESIS_LACTO_AND_NEOLACTO_SERIES,6484
	KEGG_GLYCOSPHINGOLIPID_BIOSYNTHESIS_LACTO_AND_NEOLACTO_SERIES,8702
	KEGG_GLYCOSPHINGOLIPID_BIOSYNTHESIS_LACTO_AND_NEOLACTO_SERIES,6487
	KEGG_GLYCOSPHINGOLIPID_BIOSYNTHESIS_LACTO_AND_NEOLACTO_SERIES,8707
	KEGG_GLYCOSPHINGOLIPID_BIOSYNTHESIS_LACTO_AND_NEOLACTO_SERIES,8708
	KEGG_GLYCOSPHINGOLIPID_BIOSYNTHESIS_LACTO_AND_NEOLACTO_SERIES,6489
	KEGG_GLYCOSPHINGOLIPID_BIOSYNTHESIS_GLOBO_SERIES,53947
	KEGG_GLYCOSPHINGOLIPID_BIOSYNTHESIS_GLOBO_SERIES,10317
	KEGG_GLYCOSPHINGOLIPID_BIOSYNTHESIS_GLOBO_SERIES,2717
	KEGG_GLYCOSPHINGOLIPID_BIOSYNTHESIS_GLOBO_SERIES,10690
	KEGG_GLYCOSPHINGOLIPID_BIOSYNTHESIS_GLOBO_SERIES,6483
	KEGG_GLYCOSPHINGOLIPID_BIOSYNTHESIS_GLOBO_SERIES,26301
	KEGG_GLYCOSPHINGOLIPID_BIOSYNTHESIS_GLOBO_SERIES,6482
	KEGG_GLYCOSPHINGOLIPID_BIOSYNTHESIS_GLOBO_SERIES,2524
	KEGG_GLYCOSPHINGOLIPID_BIOSYNTHESIS_GLOBO_SERIES,2523
	KEGG_GLYCOSPHINGOLIPID_BIOSYNTHESIS_GLOBO_SERIES,3074
	KEGG_GLYCOSPHINGOLIPID_BIOSYNTHESIS_GLOBO_SERIES,4668
	KEGG_GLYCOSPHINGOLIPID_BIOSYNTHESIS_GLOBO_SERIES,6489
	KEGG_GLYCOSPHINGOLIPID_BIOSYNTHESIS_GLOBO_SERIES,8706
	KEGG_GLYCOSPHINGOLIPID_BIOSYNTHESIS_GLOBO_SERIES,3073
	KEGG_GLYCOSPHINGOLIPID_BIOSYNTHESIS_GANGLIO_SERIES,27090
	KEGG_GLYCOSPHINGOLIPID_BIOSYNTHESIS_GANGLIO_SERIES,256435
	KEGG_GLYCOSPHINGOLIPID_BIOSYNTHESIS_GANGLIO_SERIES,30815
	KEGG_GLYCOSPHINGOLIPID_BIOSYNTHESIS_GANGLIO_SERIES,2583
	KEGG_GLYCOSPHINGOLIPID_BIOSYNTHESIS_GANGLIO_SERIES,2720
	KEGG_GLYCOSPHINGOLIPID_BIOSYNTHESIS_GANGLIO_SERIES,81849
	KEGG_GLYCOSPHINGOLIPID_BIOSYNTHESIS_GANGLIO_SERIES,9197
	KEGG_GLYCOSPHINGOLIPID_BIOSYNTHESIS_GANGLIO_SERIES,8869
	KEGG_GLYCOSPHINGOLIPID_BIOSYNTHESIS_GANGLIO_SERIES,6483
	KEGG_GLYCOSPHINGOLIPID_BIOSYNTHESIS_GANGLIO_SERIES,6482
	KEGG_GLYCOSPHINGOLIPID_BIOSYNTHESIS_GANGLIO_SERIES,3074
	KEGG_GLYCOSPHINGOLIPID_BIOSYNTHESIS_GANGLIO_SERIES,6489
	KEGG_GLYCOSPHINGOLIPID_BIOSYNTHESIS_GANGLIO_SERIES,8705
	KEGG_GLYCOSPHINGOLIPID_BIOSYNTHESIS_GANGLIO_SERIES,29906
	KEGG_GLYCOSPHINGOLIPID_BIOSYNTHESIS_GANGLIO_SERIES,3073
	KEGG_PYRUVATE_METABOLISM,55902
	KEGG_PYRUVATE_METABOLISM,5106
	KEGG_PYRUVATE_METABOLISM,10873
	KEGG_PYRUVATE_METABOLISM,9380
	KEGG_PYRUVATE_METABOLISM,5162
	KEGG_PYRUVATE_METABOLISM,5105
	KEGG_PYRUVATE_METABOLISM,5160
	KEGG_PYRUVATE_METABOLISM,219
	KEGG_PYRUVATE_METABOLISM,5161
	KEGG_PYRUVATE_METABOLISM,3029
	KEGG_PYRUVATE_METABOLISM,217
	KEGG_PYRUVATE_METABOLISM,39
	KEGG_PYRUVATE_METABOLISM,38
	KEGG_PYRUVATE_METABOLISM,3948
	KEGG_PYRUVATE_METABOLISM,197257
	KEGG_PYRUVATE_METABOLISM,84264
	KEGG_PYRUVATE_METABOLISM,84532
	KEGG_PYRUVATE_METABOLISM,3945
	KEGG_PYRUVATE_METABOLISM,98
	KEGG_PYRUVATE_METABOLISM,4199
	KEGG_PYRUVATE_METABOLISM,97
	KEGG_PYRUVATE_METABOLISM,223
	KEGG_PYRUVATE_METABOLISM,224
	KEGG_PYRUVATE_METABOLISM,4200
	KEGG_PYRUVATE_METABOLISM,1738
	KEGG_PYRUVATE_METABOLISM,4191
	KEGG_PYRUVATE_METABOLISM,1737
	KEGG_PYRUVATE_METABOLISM,4190
	KEGG_PYRUVATE_METABOLISM,501
	KEGG_PYRUVATE_METABOLISM,5091
	KEGG_PYRUVATE_METABOLISM,2739
	KEGG_PYRUVATE_METABOLISM,92483
	KEGG_PYRUVATE_METABOLISM,3939
	KEGG_PYRUVATE_METABOLISM,32
	KEGG_PYRUVATE_METABOLISM,31
	KEGG_PYRUVATE_METABOLISM,5313
	KEGG_PYRUVATE_METABOLISM,231
	KEGG_PYRUVATE_METABOLISM,160287
	KEGG_PYRUVATE_METABOLISM,5315
	KEGG_PYRUVATE_METABOLISM,134526
	KEGG_GLYOXYLATE_AND_DICARBOXYLATE_METABOLISM,48
	KEGG_GLYOXYLATE_AND_DICARBOXYLATE_METABOLISM,132158
	KEGG_GLYOXYLATE_AND_DICARBOXYLATE_METABOLISM,10797
[truncated: 72,425 more rows]

## Sheet: EC_GSEA results
Supplementary Data 3: EC subclusters & putative function, list of marker genes, GSEA metabolic gene sets and GSVA results
GSEA results; top-15 most upregulated metabolic gene sets in TEC and pNEC (- Figure 5A)
Adjusted p-value = Benjamini-Hochberg adjusted p-values
GSEA - gene set enrichment analysis
	Set	Enrichment score	NES	Direction	Pvalue	Adjusted pvalue
	GO_POSITIVE_REGULATION_OF_GLYCOGEN_METABOLIC_PROCESS	0.832253	1.68878	Up in TEC	0.0179028	0.201833
	GO_CAMP_BIOSYNTHETIC_PROCESS	0.895694	1.72114	Up in TEC	0.00753769	0.12975
	REACTOME_CHONDROITIN_SULFATE_DERMATAN_SULFATE_METABOLISM	0.679249	1.72881	Up in TEC	0.00628931	0.116486
	GO_REGULATION_OF_HYDROGEN_PEROXIDE_METABOLIC_PROCESS	0.861633	1.7484	Up in TEC	0.00767263	0.12975
	GO_REGULATION_OF_POLYSACCHARIDE_METABOLIC_PROCESS	0.710069	1.75765	Up in TEC	0.00934579	0.151459
	REACTOME_DEGRADATION_OF_THE_EXTRACELLULAR_MATRIX	0.886283	1.78162	Up in TEC	0.00507614	0.109686
	GO_REGULATION_OF_CARBOHYDRATE_CATABOLIC_PROCESS	0.726836	1.79485	Up in TEC	0.00597015	0.113781
	GO_REGULATION_OF_CELLULAR_CARBOHYDRATE_CATABOLIC_PROCESS	0.726836	1.79485	Up in TEC	0.00597015	0.113781
	GO_REGULATION_OF_RESPIRATORY_BURST	0.951903	1.82915	Up in TEC	0.00251256	0.109686
	REACTOME_HS_GAG_BIOSYNTHESIS	0.834444	1.83636	Up in TEC	0.00269542	0.109686
	GO_REGULATION_OF_GENERATION_OF_PRECURSOR_METABOLITES_AND_ENERGY	0.655534	1.83868	Up in TEC	0.00361011	0.109686
	GO_POSITIVE_REGULATION_OF_ATP_METABOLIC_PROCESS	0.798895	1.67075	Up in TEC	0.0209424	0.21516
	GO_POSITIVE_REGULATION_OF_NUCLEOSIDE_METABOLIC_PROCESS	0.798895	1.67075	Up in TEC	0.0209424	0.21516
	REACTOME_HEPARAN_SULFATE_HEPARIN_HS_GAG_METABOLISM	0.77428	1.91659	Up in TEC	0.00311526	0.109686
	REACTOME_COLLAGEN_FORMATION	0.817751	2.09941	Up in TEC	0.00325733	0.109686
	GO_ORGANIC_HYDROXY_COMPOUND_TRANSPORT	-0.738626	-1.82349	Up in pNEC	0.00132626	0.109686
	GO_NEUTRAL_LIPID_METABOLIC_PROCESS	-0.782535	-1.80659	Up in pNEC	0.00138696	0.109686
	GO_GLYCEROLIPID_CATABOLIC_PROCESS	-0.874172	-1.78176	Up in pNEC	0.0015625	0.109686
	GO_STEROL_TRANSPORT	-0.81344	-1.76627	Up in pNEC	0.00148148	0.109686
	GO_REGULATION_OF_FATTY_ACID_METABOLIC_PROCESS	-0.740438	-1.75022	Up in pNEC	0.00275103	0.109686
	GO_REGULATION_OF_CELLULAR_KETONE_METABOLIC_PROCESS	-0.65927	-1.71958	Up in pNEC	0.00125471	0.109686
	GO_UNSATURATED_FATTY_ACID_BIOSYNTHETIC_PROCESS	-0.764501	-1.70687	Up in pNEC	0.00435414	0.109686
	GO_REGULATION_OF_LIPID_CATABOLIC_PROCESS	-0.775723	-1.69807	Up in pNEC	0.00447761	0.109686
	GO_LONG_CHAIN_FATTY_ACID_TRANSPORT	-0.796451	-1.69621	Up in pNEC	0.00301205	0.109686
	GO_TRIGLYCERIDE_CATABOLIC_PROCESS	-0.957763	-1.69489	Up in pNEC	0.00171233	0.109686
	GO_FATTY_ACID_DERIVATIVE_BIOSYNTHETIC_PROCESS	-0.778274	-1.69204	Up in pNEC	0.00447094	0.109686
	GO_ICOSANOID_BIOSYNTHETIC_PROCESS	-0.778274	-1.69204	Up in pNEC	0.00447094	0.109686
	GO_ACYLGLYCEROL_CATABOLIC_PROCESS	-0.906274	-1.68801	Up in pNEC	0.00493421	0.109686
	GO_NEUTRAL_LIPID_CATABOLIC_PROCESS	-0.906274	-1.68801	Up in pNEC	0.00493421	0.109686
	GO_STEROID_BIOSYNTHETIC_PROCESS	-0.701806	-1.68569	Up in pNEC	0.00409836	0.109686

## Sheet: EC_GSVA results
Supplementary Data 3: EC subclusters & putative function, list of marker genes, GSEA metabolic gene sets and GSVA results
GSVA results; top-10 most enriched metabolic gene sets in each EC subcluster
	Rank	artery i	artery ii	capillary i	capillary ii	capillary venous	vein ii	vein iii	vein iv	activated PCV	angiogenic	angiogenic-LS	LEC
	1	GO_REGULATION_OF_CGMP_BIOSYNTHETIC_PROCESS	GO_DICARBOXYLIC_ACID_CATABOLIC_PROCESS	GO_ONE_CARBON_COMPOUND_TRANSPORT	GO_TRIGLYCERIDE_CATABOLIC_PROCESS	REACTOME_METABOLISM_OF_MRNA	GO_AMMONIUM_TRANSMEMBRANE_TRANSPORT	REACTOME_METABOLISM_OF_MRNA	REACTOME_METABOLISM_OF_MRNA	BIOCARTA_GLYCOLYSIS_PATHWAY	GO_POSITIVE_REGULATION_OF_GLYCOGEN_METABOLIC_PROCESS	GO_POSITIVE_REGULATION_OF_GLYCOGEN_METABOLIC_PROCESS	GO_REGULATION_OF_LIPOPROTEIN_METABOLIC_PROCESS
	2	GO_REGULATION_OF_CGMP_METABOLIC_PROCESS	GO_NEGATIVE_REGULATION_OF_NITRIC_OXIDE_BIOSYNTHETIC_PROCESS	REACTOME_HDL_MEDIATED_LIPID_TRANSPORT	GO_ACYLGLYCEROL_CATABOLIC_PROCESS	REACTOME_METABOLISM_OF_RNA	GO_REVERSE_CHOLESTEROL_TRANSPORT	REACTOME_METABOLISM_OF_RNA	BIOCARTA_GLYCOLYSIS_PATHWAY	GO_PROTON_TRANSPORTING_ATP_SYNTHASE_COMPLEX	GO_CAMP_BIOSYNTHETIC_PROCESS	GO_POSITIVE_REGULATION_OF_NUCLEOTIDE_CATABOLIC_PROCESS	REACTOME_HYALURONAN_UPTAKE_AND_DEGRADATION
	3	REACTOME_HDL_MEDIATED_LIPID_TRANSPORT	GO_NEGATIVE_REGULATION_OF_NITRIC_OXIDE_METABOLIC_PROCESS	GO_ALCOHOL_TRANSMEMBRANE_TRANSPORTER_ACTIVITY	GO_NEUTRAL_LIPID_CATABOLIC_PROCESS	BIOCARTA_GLYCOLYSIS_PATHWAY	GO_ONE_CARBON_COMPOUND_TRANSPORT	GO_RETINAL_METABOLIC_PROCESS	REACTOME_METABOLISM_OF_RNA	GO_MITOCHONDRIAL_ATP_SYNTHESIS_COUPLED_PROTON_TRANSPORT	GO_POSITIVE_REGULATION_OF_NUCLEOTIDE_CATABOLIC_PROCESS	GO_PYRIMIDINE_RIBONUCLEOSIDE_CATABOLIC_PROCESS	GO_MITOCHONDRIAL_ATP_SYNTHESIS_COUPLED_PROTON_TRANSPORT
	4	GO_GLYCEROPHOSPHOLIPID_CATABOLIC_PROCESS	REACTOME_TETRAHYDROBIOPTERIN_BH4_SYNTHESIS_RECYCLING_SALVAGE_AND_REGULATION	GO_POSITIVE_REGULATION_OF_TRIGLYCERIDE_LIPASE_ACTIVITY	GO_GLYCEROLIPID_CATABOLIC_PROCESS	REACTOME_PURINE_CATABOLISM	GO_CGMP_BIOSYNTHETIC_PROCESS	GO_PROSTAGLANDIN_BIOSYNTHETIC_PROCESS	GO_PROSTAGLANDIN_BIOSYNTHETIC_PROCESS	REACTOME_GLYCOLYSIS	GO_REGULATION_OF_HYDROGEN_PEROXIDE_METABOLIC_PROCESS	KEGG_TAURINE_AND_HYPOTAURINE_METABOLISM	GO_PROTON_TRANSPORTING_ATP_SYNTHASE_COMPLEX
	5	GO_HEPARAN_SULFATE_PROTEOGLYCAN_METABOLIC_PROCESS	REACTOME_AMINO_ACID_SYNTHESIS_AND_INTERCONVERSION_TRANSAMINATION	GO_POSITIVE_REGULATION_OF_TRIGLYCERIDE_BIOSYNTHETIC_PROCESS	GO_TRIGLYCERIDE_LIPASE_ACTIVITY	GO_MITOCHONDRIAL_ATP_SYNTHESIS_COUPLED_PROTON_TRANSPORT	REACTOME_HDL_MEDIATED_LIPID_TRANSPORT	GO_PROSTANOID_BIOSYNTHETIC_PROCESS	GO_PROSTAGLANDIN_METABOLIC_PROCESS	GO_MITOCHONDRIAL_ELECTRON_TRANSPORT_CYTOCHROME_C_TO_OXYGEN	GO_ONE_CARBON_COMPOUND_TRANSPORT	GO_REGULATION_OF_RESPIRATORY_BURST	GO_MITOCHONDRIAL_ELECTRON_TRANSPORT_CYTOCHROME_C_TO_OXYGEN
	6	GO_NEGATIVE_REGULATION_OF_NITRIC_OXIDE_BIOSYNTHETIC_PROCESS	KEGG_FOLATE_BIOSYNTHESIS	GO_BICARBONATE_TRANSPORT	KEGG_NITROGEN_METABOLISM	REACTOME_GLYCOLYSIS	GO_GLYCOPROTEIN_CATABOLIC_PROCESS	GO_ORGANIC_CYCLIC_COMPOUND_CATABOLIC_PROCESS	GO_MITOCHONDRIAL_ATP_SYNTHESIS_COUPLED_PROTON_TRANSPORT	GO_PYRIMIDINE_RIBONUCLEOSIDE_CATABOLIC_PROCESS	GO_PYRIMIDINE_RIBONUCLEOSIDE_CATABOLIC_PROCESS	GO_POSITIVE_REGULATION_OF_COLLAGEN_METABOLIC_PROCESS	KEGG_PENTOSE_AND_GLUCURONATE_INTERCONVERSIONS
	7	REACTOME_METABOLISM_OF_STEROID_HORMONES_AND_VITAMINS_A_AND_D	GO_GLUTAMINE_FAMILY_AMINO_ACID_BIOSYNTHETIC_PROCESS	GO_CHOLESTEROL_CATABOLIC_PROCESS	GO_POSITIVE_REGULATION_OF_TRIGLYCERIDE_LIPASE_ACTIVITY	GO_PROTON_TRANSPORTING_ATP_SYNTHASE_COMPLEX	GO_REGULATION_OF_FATTY_ACID_BETA_OXIDATION	GO_PROGESTERONE_METABOLIC_PROCESS	GO_PROSTANOID_METABOLIC_PROCESS	REACTOME_FORMATION_OF_ATP_BY_CHEMIOSMOTIC_COUPLING	REACTOME_COLLAGEN_FORMATION	GO_POSITIVE_REGULATION_OF_GLUCONEOGENESIS	GO_MITOCHONDRIAL_ELECTRON_TRANSPORT_UBIQUINOL_TO_CYTOCHROME_C
	8	GO_PHOSPHOLIPID_CATABOLIC_PROCESS	GO_TRIGLYCERIDE_CATABOLIC_PROCESS	GO_ANDROGEN_BIOSYNTHETIC_PROCESS	GO_LONG_CHAIN_FATTY_ACID_TRANSPORT	GO_MITOCHONDRIAL_ELECTRON_TRANSPORT_CYTOCHROME_C_TO_OXYGEN	GO_ALCOHOL_TRANSMEMBRANE_TRANSPORTER_ACTIVITY	GO_PROSTAGLANDIN_METABOLIC_PROCESS	GO_PROSTANOID_BIOSYNTHETIC_PROCESS	REACTOME_FACILITATIVE_NA_INDEPENDENT_GLUCOSE_TRANSPORTERS	GO_POSITIVE_REGULATION_OF_GLYCOPROTEIN_METABOLIC_PROCESS	GO_PHOSPHOLIPID_CATABOLIC_PROCESS	GO_MITOCHONDRIAL_ELECTRON_TRANSPORT_NADH_TO_UBIQUINONE
	9	GO_ESTROGEN_BIOSYNTHETIC_PROCESS	GO_GLUTAMATE_METABOLIC_PROCESS	GO_STEROL_CATABOLIC_PROCESS	REACTOME_HDL_MEDIATED_LIPID_TRANSPORT	REACTOME_METABOLISM_OF_PROTEINS	GO_CGMP_METABOLIC_PROCESS	GO_PROSTANOID_METABOLIC_PROCESS	REACTOME_GLYCOLYSIS	GO_CAMP_BIOSYNTHETIC_PROCESS	REACTOME_LIPOPROTEIN_METABOLISM	GO_POSITIVE_REGULATION_OF_GLUCOSE_METABOLIC_PROCESS	GO_ATP_SYNTHESIS_COUPLED_PROTON_TRANSPORT
	10	GO_NEGATIVE_REGULATION_OF_NITRIC_OXIDE_METABOLIC_PROCESS	KEGG_NITROGEN_METABOLISM	REACTOME_LIPID_DIGESTION_MOBILIZATION_AND_TRANSPORT	REACTOME_LIPID_DIGESTION_MOBILIZATION_AND_TRANSPORT	GO_ATP_GENERATION_FROM_ADP	GO_PROSTAGLANDIN_BIOSYNTHETIC_PROCESS	REACTOME_METABOLISM_OF_PROTEINS	GO_PROTON_TRANSPORTING_ATP_SYNTHASE_COMPLEX	GO_ATP_SYNTHESIS_COUPLED_PROTON_TRANSPORT	GO_REGULATION_OF_RESPIRATORY_BURST	GO_PYRIMIDINE_NUCLEOSIDE_CATABOLIC_PROCESS	GO_NADH_DEHYDROGENASE_ACTIVITY
	GSVA - gene set variation analysis
