# Supplementary material for: Single cell atlas identifies lipid-processing and immunomodulatory endothelial cells in healthy and malignant breast
Source: Nat Commun. 2022 Sep 20;13:5511. doi: 10.1038/s41467-022-33052-y (PMC9489707; doi:10.1038/s41467-022-33052-y)
Supplement: Supplementary file 6 — Supplementary Data 4 [file 41467_2022_33052_MOESM6_ESM.xlsx]

## Sheet: Major cell types subclustering
Supplementary Data 4: Putatitive function of different major cell type sub-clusters & List of marker genes
sub-clusters in major cell types
	Major cell type	Marker gene	References	Sub-cluster	Defining genes for sub-cluster	Inferred (proposed) function	References
	Luminal cells	KRT8, KRT18, KRT19	Chaffer and Weinberg, 20101	Luminal 1	S1007, IGFBP5, EGR7	pt #1 specific cluster	Nguyen et al., 201818
				Luminal 2	ECM12, TMEM47, PIP	pt #6 specific cluster	Nguyen et al., 201818
				Luminal 3	MGLL, FABP4, CCDC80, RBP1	pt #7 specific cluster	Nguyen et al., 201818
				Luminal 4	TOP2A, BIRC5, MKI67	proliferating cells	Jaiswal et al., 201519
				Luminal 5	AGR2, AREG, CITED1	cancer cells in peritumoral tissue	Nguyen et al., 201818
				Luminal 6	KRT14, KRT17, SAA2, SLPI	mature luminal cells in tumoral tissue, perhaps luminobasal cells(1)	Song et al., 201920
				Luminal 7	RPL7, RPL34, RPS6	mature luminal cells i(2)	Nguyen et al., 201818
				Luminal 8	ELF5, KIT, SCGB2A2	mature luminal cells (2)	Nguyen et al., 201818
	Myoepithelial cells	KRT5, KRT14, ACTA2	Chaffer and Weinberg, 20101	Myo1	CXCL14, MYLK, MYL9	(3)	na
				Myo2	CSTA, ACTA2, APOD
				Myo3	IRF1, BST2, SPP1
				Myo4	MMP7, KRT17, IFI6
				Myo5	JUNB, JUN, FOSB
	Perivascular cells(7)	RGS5, ACTA2	Bartoschek et al., 20182; Lee et al., 20203; Wu et al., 20204; Qian et al., 20205	pV1	CNN1, MYH11, RERGL, DSTN	perivascular 1 - mature	Liu and Jin, 201621
				pV2	FN1, COL1A2, COL4A2	perivascular 2 - mature, matrix remodelling	Bartoschek et al., 20182
				pV3	RGS5, CD36, FABP4	perivascular 3 - immature	Bartoschek et al., 20182
				pV4	CCL19, CXCL12, C1R, CCL21	perivascular 4 - mature, inflammatory	Liu and Jin, 201621; Bartoschek et al., 20182
				pV5	S100A10, NES, APOD	perivascular 5 - lower sequenced*	Bartoschek et al., 20182
				pV6	RTN1, ID3, PRSS23	perivascular 6 - lower sequenced*	Bartoschek et al., 20182
				pV7	PDGFRB, RGS5, CD36, C1R, CCL21	perivascular 7 - immature, inflammatory	Bartoschek et al., 20182
	Stromal cells (other)**	DCN, LUM	Bartoschek et al., 20182; Wu et al., 20204; Qian et al., 20205	F1	DPP4, PI16, WISP2, CD55, CD34, S100A10	fibroblast 1 - ASC markers	Mariman and Wang, 201022; Merrick et al., 201923; Svärd et al., 201924; Bartoschek et al., 20182
				F2	FABP4, GPX3, GAS6, CYR61, FHL1	fibroblast 2	Lee et al., 200825; Mariman and Wang, 201022; Svärd et al., 201924; Bartoschek et al., 20182
				F3	ICAM1, DLK1, CXCL1, CXCL2, CXCL3	fibroblast 3	Mariman and Wang, 201022; Svärd et al., 201924; Bartoschek et al., 20182
				F4	COL1A1, SPARC, SERPINE1, TAGLN, THY1	fibroblast 4	Kalluri, 201626; Bartoschek et al., 20182
				F5	FAP, POSTN, MMP3	fibroblast 5 - cancer associated	Kalluri, 201626; Bartoschek et al., 20182
				F6	IGF1, IGF2, IGFBP2, HGF, PDGFD	fibroblast 6 - growth factors	Andrew et al., 201127; Bartoschek et al., 20182
				F7	NR2F, LAMB1	fibrobast 7 - lower sequenced*	Bartoschek et al., 20182
				F8	ADIRF	fibroblast 8 - #3 specific cluster	Bartoschek et al., 20182
				F9	SAA1, PID1	fibroblast 9 - #9 specific cluster	Bartoschek et al., 20182
	Vascular cells	PECAM1, PLVAP	Zhao et al., 20186	EC1-12	Table S3 covers detailed sub-clustering of endothelial cells
	T cells	TRAC, CD3E	Clarke et al., 20197; Crinier et al., 20188	T1	TIGIT, CLTA4, ICOS, FOXP3	regulatory T cells	Kalekar et al., 201628
				T2	CD4, CD40LG, IL6R	conventional CD4+ cells	Crawford et al., 201429; Kalekar et al., 201628
				T3	GZMK, EOMES, VCAM1	effector/memory CD8+ cells	Golubovskaya and Wu, 201630
				T4	CD8A, KLRC1, CXCR4, CD69, ITGAE	tissue resident memory CD8+ cells	Clarke et al., 20197; Savas et al., 201831
				T5	CD8A, KLRB1, TRAC, CD3E	effector like CD8+ cells	Cooper et al., 200132
	NK cells	NKG7, GZMA	Azizi et al., 20189; Crinier et al., 20188; Turman et al., 199310	T6	GZMB, FCGR3A	cytotoxic NK cells	Crinier et al., 20188
				T7	XCL1, XCL2	chemotactic NK cells	Crinier et al., 20188; Robertson, 200233
	Myeloid cells	HLA-DRA, C1QA	Villani et al., 201711	Mye1	APOE, MSR1, TNF, FCGR3A	macrophages: tumor associated (6)	Azizi et al., 20189; Müller et al., 2017334; Tirosh et al., 201635
tiss				Mye2	MARCO, VEGFB, NRP1, CCL3, CD163, MRC1	macrophages: TR like (M2)	Azizi et al., 20189; Müller et al., 201734; Tirosh et al., 201635
				Mye3	C1QA, C1QB, PLTP, CD163, MRC1	macrophages: TR like	Azizi et al., 20189; Müller et al., 201734; Tirosh et al., 201635
				Mye4	MKI67, TOP2A, BIRC5	macrophages: lower sequenced i*	Rowe et al., 201436
				Mye5	CD7, CXCR4, CD52	macrophages: lower sequenced ii*	Lee et al., 200337; Zhao et al., 201738
				Mye6	CLEC10A, FCER1A, CD1C	conventional dendritic cells	Zilionis et al., 201939
				Mye7	CD1E, S100A9, G0S2	neutrophils	Zilionis et al., 201939
	B cells***	MS4A1, CD79A	Hashimoto et al., 201912; Luger et al., 201313	na	na	na	na
	Plasmacytoid dendritic cells***	LILR4A, IGJ, SERPINF1, AK128525	Cao and Bover, 201014 ; Villani et al., 201711	na	na	na	na
	Plasma cells***	JCHAIN, IGKC	Castro and Flajnik, 201415; Schmidt et al., 201216	na	na	na	na
	Mast cells***	HPGDS	Dwyer et al., 201617	na	na	na	na
	TR - tissue resident
	nos - not otherwise specified
	Inferred functions of vascular (EC) cells are discussed in table 2;
	*Lower sequenced indicate sub-clusters that had >300 genes per cell and therefore did not meet requirements for sample removal but were sequenced in a lower depth then other sub-clusters
	**Other stromal cells mainly consist of fibroblast, each cluster had a variable degree of marker genes of the matrix producing, inflammatory, myofibroblast and lipofibroblast cell states, where possible we propose a putative function
	***Cell states identified for B cells, Plasma cells and Mast cells are not discussed in this table due to low cell number and resulting lack of heterogeneity
	(1) Consistent with oncogenic stress
	(2) Patient #9 specific
	(3) Myoepithelial cell subclustering reflects differences in patient, condition & histological subtype rather than true cell states.
	(4) Mature (V)SMC specifically express CNN1;
	(5) In line with previous reports TAMs co-expressed canonical markers M1/M2 activation (Müller et al Genome Biology 2017 18:234; Tirosh et al; Science 2016, 352:189-96).
	(6) SPP1 activates adjacent endothelial cells, pericytes, and smooth muscle cells.
	(7) Sub-clusters with myogenic differentiation express amongst others MYH11, MYLK, MYH8, MYL6; while undifferentiated sub-clusters express RGS5, CD36, NOTCH3
	References
1	Chaffer, C. L. & Weinberg, R. A. Cancer cell of origin: spotlight on luminal progenitors. Cell Stem Cell 7, 271-272, doi:10.1016/j.stem.2010.08.008 (2010).
2	Bartoschek, M. et al. Spatially and functionally distinct subclasses of breast cancer-associated fibroblasts revealed by single cell RNA sequencing. Nat Commun 9, 5150, doi:10.1038/s41467-018-07582-3 (2018).
3	Lee, H.-O. et al. Lineage-dependent gene expression programs influence the immune landscape of colorectal cancer. Nature Genetics 52, 594-603, doi:10.1038/s41588-020-0636-z (2020).
4	Wu, S. Z. et al. Single-cell analysis reveals diverse stromal subsets associated with immune evasion in triple-negative breast cancer. bioRxiv, 2020.2006.2004.135327, doi:10.1101/2020.06.04.135327 (2020).
5	Qian, J. et al. A pan-cancer blueprint of the heterogeneous tumor microenvironment revealed by single-cell profiling. Cell Research, doi:10.1038/s41422-020-0355-0 (2020).
6	Zhao, Q. et al. Single-Cell Transcriptome Analyses Reveal Endothelial Cell Heterogeneity in Tumors and Changes following Antiangiogenic Treatment. Cancer Res 78, 2370-2382, doi:10.1158/0008-5472.CAN-17-2728 (2018).
7	Clarke, J. et al. Single-cell transcriptomic analysis of tissue-resident memory T cells in human lung cancer. Journal of Experimental Medicine 216, 2128-2149, doi:10.1084/jem.20190249 (2019).
8	Crinier, A. et al. High-Dimensional Single-Cell Analysis Identifies Organ-Specific Signatures and Conserved NK Cell Subsets in Humans and Mice. Immunity 49, 971-986.e975, doi:10.1016/j.immuni.2018.09.009 (2018).
9	Azizi, E. et al. Single-Cell Map of Diverse Immune Phenotypes in the Breast Tumor Microenvironment. Cell 174, 1293-1308 e1236, doi:10.1016/j.cell.2018.05.060 (2018).
10	Turman, M. A., Yabe, T., McSherry, C., Bach, F. H. & Houchins, J. P. Characterization of a novel gene (NKG7) on human chromosome 19 that is expressed in natural killer cells and T cells. Human Immunology 36, 34-40, doi:https://doi.org/10.1016/0198-8859(93)90006-M (1993).
11	Villani, A.-C. et al. Single-cell RNA-seq reveals new types of human blood dendritic cells, monocytes, and progenitors. Science 356, eaah4573, doi:10.1126/science.aah4573 (2017).
12	Hashimoto, K. et al. Single-cell transcriptomics reveals expansion of cytotoxic CD4 T cells in supercentenarians. Proceedings of the National Academy of Sciences 116, 24242-24251, doi:10.1073/pnas.1907883116 (2019).
13	Luger, D. et al. Expression of the B-cell receptor component CD79a on immature myeloid cells contributes to their tumor promoting effects. PLoS One 8, e76115-e76115, doi:10.1371/journal.pone.0076115 (2013).
14	Cao, W. & Bover, L. Signaling and ligand interaction of ILT7: receptor-mediated regulatory mechanisms for plasmacytoid dendritic cells. Immunol Rev 234, 163-176, doi:10.1111/j.0105-2896.2009.00867.x (2010).
15	Castro, C. D. & Flajnik, M. F. Putting J chain back on the map: how might its expression define plasma cell development? J Immunol 193, 3248-3255, doi:10.4049/jimmunol.1400531 (2014).
16	Schmidt, M., Micke, P., Gehrmann, M. & Hengstler, J. G. Immunoglobulin kappa chain as an immunologic biomarker of prognosis and chemotherapy response in solid tumors. Oncoimmunology 1, 1156-1158, doi:10.4161/onci.21653 (2012).
17	Dwyer, D. F., Barrett, N. A., Austen, K. F. & Immunological Genome Project, C. Expression profiling of constitutive mast cells reveals a unique identity within the immune system. Nat Immunol 17, 878-887, doi:10.1038/ni.3445 (2016).
18	Nguyen, Q. H. et al. Profiling human breast epithelial cells using single cell RNA sequencing identifies cell diversity. Nature communications 9, 2028-2028, doi:10.1038/s41467-018-04334-1 (2018).
19	Jaiswal, P. K., Goel, A. & Mittal, R. D. Survivin: A molecular biomarker in cancer. Indian J Med Res 141, 389-397, doi:10.4103/0971-5916.159250 (2015).
20	Song, W. et al. Hormones induce the formation of luminal-derived basal cells in the mammary gland. Cell Research 29, 206-220, doi:10.1038/s41422-018-0137-0 (2019).
21	Liu, R. & Jin, J. P. Calponin isoforms CNN1, CNN2 and CNN3: Regulators for actin cytoskeleton functions in smooth muscle and non-muscle cells. Gene 585, 143-153, doi:10.1016/j.gene.2016.02.040 (2016).
22	Mariman, E. C. M. & Wang, P. Adipocyte extracellular matrix composition, dynamics and role in obesity. Cellular and Molecular Life Sciences 67, 1277-1292, doi:10.1007/s00018-010-0263-4 (2010).
23	Merrick, D. et al. Identification of a mesenchymal progenitor cell hierarchy in adipose tissue. Science 364, eaav2501, doi:10.1126/science.aav2501 (2019).
24	Svärd, J. et al. Absence of the proteoglycan decorin reduces glucose tolerance in overfed male mice. Scientific Reports 9, 4614, doi:10.1038/s41598-018-37501-x (2019).
25	Lee, Y. S. et al. Dysregulation of adipose glutathione peroxidase 3 in obesity contributes to local and systemic oxidative stress. Mol Endocrinol 22, 2176-2189, doi:10.1210/me.2008-0023 (2008).
26	Kalluri, R. The biology and function of fibroblasts in cancer. Nature Reviews Cancer 16, 582-598, doi:10.1038/nrc.2016.73 (2016).
27	Andrew, L. P., Jason, P. B., Shunsuke, M., Tetsuya, H. & Grau, E. G. Differential regulation of Igf1 and Igf2 mRNA levels in tilapia hepatocytes: effects of insulin and cortisol on GH sensitivity. Journal of Endocrinology 211, 201-210, doi:10.1530/JOE-10-0456 (2011).
28	Kalekar, L. A. et al. CD4(+) T cell anergy prevents autoimmunity and generates regulatory T cell precursors. Nat Immunol 17, 304-314, doi:10.1038/ni.3331 (2016).
29	Crawford, A. et al. Molecular and transcriptional basis of CD4⁺ T cell dysfunction during chronic infection. Immunity 40, 289-302, doi:10.1016/j.immuni.2014.01.005 (2014).
30	Golubovskaya, V. & Wu, L. Different Subsets of T Cells, Memory, Effector Functions, and CAR-T Immunotherapy. Cancers (Basel) 8, 36, doi:10.3390/cancers8030036 (2016).
31	Savas, P. et al. Single-cell profiling of breast cancer T cells reveals a tissue-resident memory subset associated with improved prognosis. Nature Medicine 24, 986-993, doi:10.1038/s41591-018-0078-7 (2018).
32	Cooper, M. A. et al. Human natural killer cells: a unique innate immunoregulatory role for the CD56bright subset. Blood 97, 3146-3151, doi:10.1182/blood.V97.10.3146 (2001).
33	Robertson, M. J. Role of chemokines in the biology of natural killer cells. Journal of Leukocyte Biology 71, 173-183, doi:10.1189/jlb.71.2.173 (2002).
34	Müller, S. et al. Single-cell profiling of human gliomas reveals macrophage ontogeny as a basis for regional differences in macrophage activation in the tumor microenvironment. Genome Biology 18, 234, doi:10.1186/s13059-017-1362-4 (2017).
35	Tirosh, I. et al. Dissecting the multicellular ecosystem of metastatic melanoma by single-cell RNA-seq. Science 352, 189, doi:10.1126/science.aad0501 (2016).
36	Rowe, G. C. et al. PGC-1α induces SPP1 to activate macrophages and orchestrate functional angiogenesis in skeletal muscle. Circulation research 115, 504-517, doi:10.1161/CIRCRESAHA.115.303829 (2014).
37	Lee, C. et al. Macrophage activation through CCR5- and CXCR4-mediated gp120-elicited signaling pathways. Journal of Leukocyte Biology 74, 676-682, doi:10.1189/jlb.0503206 (2003).
38	Zhao, Y. et al. The immunological function of CD52 and its targeting in organ transplantation. Inflammation Research 66, 571-578, doi:10.1007/s00011-017-1032-8 (2017).
39	Zilionis, R. et al. Single-Cell Transcriptomics of Human and Mouse Lung Cancers Reveals Conserved Myeloid Populations across Individuals and Species. Immunity 50, 1317-1334.e1310, doi:https://doi.org/10.1016/j.immuni.2019.03.009 (2019).

## Sheet: Cell distribution
Supplementary Data 4: Putatitive function of different major cell type sub-clusters & List of marker genes
Cell distribution between conditions (peritumoral and tumor) and between patients per subsluster
	Major cell type	Cell state	Peritumoral		Tumor		Patient #1		Patient #2		Patient #3		Patient #4		Patient #5		Patient #6		Patient #7		Patient #8		Patient #9
			cell number	% distribution*	cell number	% distribution*	cell number	% distribution**	cell number	% distribution**	cell number	% distribution**	cell number	% distribution**	cell number	% distribution**	cell number	% distribution**	cell number	% distribution**	cell number	% distribution**	cell number	% distribution**
	Luminal cells	Luminal 1	12	7.10059	157	92.8994	169	100	0	0	0	0	0	0	0	0	0	0	0	0	0	0	0	0
		Luminal 2	50	15.7233	268	84.2767	37	11.6352	0	0	0	0	0	0	1	0.314465	278	87.4214	0	0	1	0.314465	1	0.314465
		Luminal 3	140	20.5882	540	79.4118	0	0	0	0	0	0	0	0	0	0	0	0	597	87.7941	72	10.5882	11	1.61765
		Luminal 4	31	28.7037	77	71.2963	1	0.925926	0	0	0	0	9	8.33333	1	0.925926	3	2.77778	60	55.5556	9	8.33333	25	23.1481
		Luminal 5	385	71.9626	150	28.0374	2	0.373832	1	0.186916	87	16.2617	13	2.42991	343	64.1121	0	0	9	1.68224	75	14.0187	5	0.934579
		Luminal 6	169	39.3023	261	60.6977	1	0.232558	0	0	47	10.9302	151	35.1163	115	26.7442	0	0	7	1.62791	54	12.5581	55	12.7907
		Luminal 7	1186	90.2588	128	9.74125	0	0	0	0	32	2.43531	38	2.89193	18	1.36986	0	0	3	0.228311	23	1.75038	1200	91.3242
		Luminal 8	98	100	0	0	0	0	0	0	0	0	0	0	1	1.02041	0	0	0	0	0	0	97	98.9796
	Myoepithelial cells	Myo1	163	38.3529	262	61.6471	1	0.235294	0	0	247	58.1176	19	4.47059	11	2.58824	1	0.235294	6	1.41176	117	27.5294	23	5.41176
		Myo2	130	84.9673	23	15.0327	0	0	0	0	17	11.1111	29	18.9542	31	20.2614	0	0	0	0	21	13.7255	55	35.9477
		Myo3	39	18.1395	176	81.8605	0	0	0	0	138	64.186	35	16.2791	5	2.32558	0	0	0	0	32	14.8837	5	2.32558
		Myo4	0	0	137	100	1	0.729927	0	0	6	4.37956	1	0.729927	0	0	0	0	0	0	99	72.2628	30	21.8978
		Myo5	43	13.3956	278	86.6044	0	0	0	0	14	4.36137	1	0.311526	3	0.934579	0	0	0	0	297	92.5234	6	1.86916
	Perivascular cells	pV1	167	36.7033	288	63.2967	11	2.41758	2	0.43956	185	40.6593	9	1.97802	38	8.35165	20	4.3956	80	17.5824	62	13.6264	48	10.5495
		pV2	7	6.08696	108	93.913	5	4.34783	3	2.6087	2	1.73913	3	2.6087	60	52.1739	25	21.7391	4	3.47826	2	1.73913	11	9.56522
		pV3	49	77.7778	14	22.2222	4	6.34921	0	0	1	1.5873	3	4.7619	3	4.7619	4	6.34921	29	46.0317	15	23.8095	4	6.34921
		pV4	44	39.6396	67	60.3604	1	0.900901	0	0	34	30.6306	6	5.40541	5	4.5045	1	0.900901	14	12.6126	28	25.2252	22	19.8198
		pV5	117	55.7143	93	44.2857	5	2.38095	0	0	14	6.66667	14	6.66667	11	5.2381	17	8.09524	79	37.619	19	9.04762	51	24.2857
		pV6	57	40.7143	83	59.2857	1	0.714286	1	0.714286	6	4.28571	1	0.714286	12	8.57143	103	73.5714	11	7.85714	2	1.42857	3	2.14286
		pV7	158	61.7188	98	38.2812	6	2.34375	1	0.390625	40	15.625	16	6.25	39	15.2344	8	3.125	72	28.125	31	12.1094	43	16.7969
	Stromal cells (other)	F1	254	87.2852	37	12.7148	89	30.5842	0	0	11	3.78007	2	0.687285	6	2.06186	88	30.2405	59	20.2749	33	11.3402	3	1.03093
		F2	998	78.6446	271	21.3554	212	16.7061	6	0.472813	64	5.04334	9	0.70922	10	0.788022	214	16.8637	429	33.8061	301	23.7195	24	1.89125
		F3	91	29.4498	218	70.5502	13	4.20712	0	0	164	53.0744	9	2.91262	0	0	0	0	0	0	86	27.8317	37	11.9741
		F4	129	42.4342	175	57.5658	9	2.96053	8	2.63158	12	3.94737	2	0.657895	8	2.63158	28	9.21053	205	67.4342	25	8.22368	7	2.30263
		F5	10	11.236	79	88.764	0	0	0	0	46	51.6854	25	28.0899	1	1.1236	1	1.1236	3	3.37079	11	12.3596	2	2.24719
		F6	184	88.8889	23	11.1111	0	0	0	0	21	10.1449	75	36.2319	101	48.7923	0	0	0	0	6	2.89855	4	1.93237
		F7	142	48.1356	153	51.8644	0	0	1	0.338983	91	30.8475	41	13.8983	14	4.74576	0	0	3	1.01695	87	29.4915	58	19.661
		F8	436	92.766	34	7.23404	0	0	4	0.851064	435	92.5532	4	0.851064	6	1.2766	2	0.425532	0	0	11	2.34043	8	1.70213
		F9	195	95.5882	9	4.41176	1	0.490196	0	0	3	1.47059	0	0	0	0	0	0	0	0	18	8.82353	182	89.2157
	T cells	T1	64	18.0791	290	81.9209	13	3.67232	20	5.64972	23	6.49718	15	4.23729	17	4.80226	20	5.64972	39	11.0169	33	9.32203	174	49.1525
		T2	633	35.662	1142	64.338	228	12.8451	66	3.71831	281	15.831	70	3.94366	86	4.84507	145	8.16901	202	11.3803	235	13.2394	462	26.0282
		T3	171	18.0761	775	81.9239	59	6.23679	48	5.074	188	19.8732	30	3.17125	74	7.82241	77	8.13953	54	5.70825	216	22.833	200	21.1416
		T4	236	43.0657	312	56.9343	3	0.547445	8	1.45985	155	28.2847	96	17.5182	22	4.0146	7	1.27737	17	3.10219	161	29.3796	79	14.4161
		T5	95	52.7778	85	47.2222	16	8.88889	5	2.77778	27	15	12	6.66667	30	16.6667	6	3.33333	17	9.44444	4	2.22222	63	35
	NK cells	T6	256	76.1905	80	23.8095	99	29.4643	0	0	21	6.25	19	5.65476	10	2.97619	58	17.2619	80	23.8095	28	8.33333	21	6.25
		T7	90	50.5618	88	49.4382	40	22.4719	6	3.37079	5	2.80899	4	2.24719	11	6.17978	58	32.5843	23	12.9213	9	5.05618	22	12.3596
	Myeloid cells	Mye1	51	26.8421	139	73.1579	50	26.3158	1	0.526316	23	12.1053	8	4.21053	17	8.94737	35	18.4211	16	8.42105	26	13.6842	14	7.36842
		Mye2	165	89.6739	19	10.3261	60	32.6087	0	0	1	0.543478	1	0.543478	3	1.63043	47	25.5435	46	25	20	10.8696	6	3.26087
		Mye3	81	80.198	20	19.802	11	10.8911	0	0	2	1.9802	3	2.9703	4	3.9604	42	41.5842	22	21.7822	7	6.93069	10	9.90099
		Mye4	68	38.4181	109	61.5819	10	5.64972	2	1.12994	14	7.9096	9	5.08475	20	11.2994	24	13.5593	12	6.77966	35	19.774	51	28.8136
		Mye5	34	41.9753	47	58.0247	3	3.7037	2	2.46914	9	11.1111	0	0	2	2.46914	39	48.1481	22	27.1605	2	2.46914	2	2.46914
		Mye6	87	67.4419	42	32.5581	30	23.2558	5	3.87597	10	7.75194	3	2.32558	9	6.97674	35	27.1318	21	16.2791	7	5.42636	9	6.97674
		Mye7	49	59.0361	34	40.9639	20	24.0964	0	0	8	9.63855	1	1.20482	3	3.61446	17	20.4819	24	28.9157	7	8.43373	3	3.61446
	B cells		126	41.5282	177	58.4718	48	15.9468	8	2.65781	37	12.2924	14	4.65116	6	1.99336	39	12.9568	20	6.64452	59	19.6013	70	23.2558
	Plasmacytoid dendritic cells		11	32.3529	23	67.6471	4	11.7647	1	2.94118	3	8.82353	4	11.7647	0	0	5	14.7059	2	5.88235	2	5.88235	13	38.2353
	Plasma cells		28	37.8378	45	62.1622	7	9.45946	0	0	15	20.2703	21	28.3784	1	1.35135	7	9.45946	2	2.7027	8	10.8108	13	17.5676
	Mast cells		13	23.6364	42	76.3636	8	14.5455	0	0	1	1.81818	9	16.3636	0	0	20	36.3636	5	9.09091	5	9.09091	7	12.7273
	* percentage distribution of cells per cluster between peritumoral and tumor conditions in total adding up to 100%
	** percentage distribution of cells per cluster between patients in total adding up to 100%

## Sheet: Major cell types top 50 markers
Supplementary Data 4: Putatitive function of different major cell type sub-clusters & List of marker genes
Marker genes of major cell types
Marker genes for each cluster were calculated by pairwise differential analysis of all clusters against all other clusters separately (using BIOMEX, see Methods for more detail).
Adjusted p-value = Benjamini-Hochberg adjusted p-values
Percentage detected = the percentage of cells within a cluster that expresses the gene
	Luminal cells						Myoepithelial cells						Matrix cells						Perivascular cells						Endothelial cells						T cells						NK cells						Myeloid cells						B cells
	Rank	Feature	P-value	Adjusted P-value	Percentage detected	Mean log expression	Rank	Feature	P-value	Adjusted P-value	Percentage detected	Mean log expression	Rank	Feature	P-value	Adjusted P-value	Percentage detected	Mean log expression	Rank	Feature	P-value	Adjusted P-value	Percentage detected	Mean log expression	Rank	Feature	P-value	Adjusted P-value	Percentage detected	Mean log expression	Rank	Feature	P-value	Adjusted P-value	Percentage detected	Mean log expression	Rank	Feature	P-value	Adjusted P-value	Percentage detected	Mean log expression	Rank	Feature	P-value	Adjusted P-value	Percentage detected	Mean log expression	Rank
	1	SCGB2A2	1.95683e-31	5.00947e-29	74.0893	2.88945	1	MT1X	1.36782e-34	1.86023e-32	99.04	4.30277	1	DCN	4.18049e-36	1.0702e-33	99.3888	4.57408	1	ADIRF	2.92592e-31	5.64702e-29	95.2663	3.67504	1	FABP4	1.5679e-32	8.71755e-30	71.2798	3.27129	1	CXCR4	8.33781e-31	2.75148e-29	97.642	3.4067	1	NKG7	4.18049e-36	4.64034e-34	95.4955	3.68633	1	HLA-DRA	2.23426e-29	5.67502e-27	96.2525	4.17845	1
	2	KRT19	2.32321e-27	2.97371e-25	83.5661	2.35306	2	ACTA2	1.08661e-26	7.38894e-25	94.16	3.36526	2	APOD	2.5434e-29	3.25556e-27	95.6927	4.79629	2	TAGLN	1.31642e-27	1.27035e-25	92.3077	3.52784	2	IFI27	6.08479e-29	1.69157e-26	87.5488	3.08897	2	IL7R	5.53247e-24	9.12857e-23	72.5152	1.84619	2	GNLY	1.44874e-28	8.04052e-27	77.4775	3.16434	2	TYROBP	2.20438e-23	2.79956e-21	95.4635	3.25762	2
	3	KRT18	1.54555e-24	1.31887e-22	81.6215	2.07388	3	MT2A	1.0449e-24	4.73687e-23	99.84	4.72165	3	CFD	6.59685e-27	5.62931e-25	86.7579	3.85473	3	IGFBP7	2.03752e-24	1.3108e-22	92.1598	3.21322	3	GNG11	3.4615e-22	6.41532e-20	75.4013	2.23083	3	TRBC2	1.78174e-19	1.95991e-18	67.2667	1.56826	3	CCL4	4.11577e-25	1.52283e-23	91.4414	3.4977	3	HLA-DRB1	4.37667e-22	3.70558e-20	90.3353	3.37027	3
	4	AZGP1	1.37114e-21	8.77532e-20	64.3111	1.81373	4	KRT17	2.00933e-23	6.83171e-22	89.36	2.93977	4	LUM	1.09856e-23	7.03077e-22	95.1688	3.23884	4	MYL9	1.25352e-23	6.04821e-22	93.4172	3.2025	4	SPARCL1	3.75344e-21	5.21728e-19	81.2581	2.79143	4	TRBC1	8.1071e-18	6.68836e-17	54.5892	1.33502	4	CCL5	6.77576e-22	1.88027e-20	82.1321	2.75011	4	HLA-DPA1	4.72101e-21	2.99784e-19	90.3353	3.35342	4
	5	KRT8	4.45603e-21	2.28149e-19	75.1575	1.81018	5	KRT14	7.10868e-22	1.93356e-20	86.24	2.79714	5	COL1A2	2.16689e-20	1.10945e-18	88.1839	2.5765	5	RGS5	4.23242e-21	1.63371e-19	71.9675	2.45467	5	RAMP2	1.06099e-20	1.17982e-18	70.9761	1.99445	5	GZMK	2.18523e-16	1.44225e-15	40.1623	1.09125	5	GZMB	1.27762e-21	2.83632e-20	81.0811	2.56855	5	C1QA	6.8915e-21	3.50088e-19	72.9783	2.57966	5
	6	CD24	1.01748e-20	4.34126e-19	72.9663	1.70967	6	MT1E	2.49215e-20	5.64888e-19	94.72	2.94115	6	MGP	2.74843e-20	1.17266e-18	97.8754	3.99149	6	NDUFA4L2	1.75032e-19	5.63019e-18	76.2574	2.26261	6	CLDN5	3.70062e-19	3.42924e-17	57.0065	1.77994	6	TRAT1	1.10909e-13	6.09999e-13	36.5872	0.680199	6	CST7	3.25242e-19	6.01698e-18	90.3904	2.45578	6	CST3	1.28035e-20	5.42014e-19	94.4773	3.55284	6
	7	CLDN4	9.18179e-19	3.35791e-17	62.1474	1.45377	7	SAA1	4.82273e-17	9.36988e-16	78.72	2.03202	7	C1S	2.63935e-19	9.65248e-18	90.2794	2.53069	7	TPM2	3.17303e-17	8.74851e-16	82.4704	2.36945	7	CD36	8.87393e-18	7.04843e-16	60.2603	1.81092	7	CD8A	5.96299e-13	2.81112e-12	30.1978	0.641884	7	GZMA	1.05773e-18	1.67725e-17	85.2853	2.37379	7	HLA-DPB1	8.76139e-20	3.17913e-18	87.0809	3.21759	7
	8	SCGB1D2	2.54801e-18	8.15364e-17	47.1925	1.43513	8	CLU	7.00073e-17	1.19012e-15	90.24	2.33322	8	GSN	3.85798e-19	1.23455e-17	92.3749	2.93748	8	SPARC	4.07246e-16	9.82482e-15	79.2899	2.24903	8	SPRY1	3.04079e-17	2.11335e-15	63.9479	1.87518	8	CD8B	3.10125e-12	1.27926e-11	27.4087	0.568449	8	HCST	1.25433e-18	1.74038e-17	93.6937	2.58253	8	AIF1	1.86246e-18	5.9133e-17	85.2071	2.39765	8
	9	ELF3	1.85186e-16	5.26751e-15	55.656	1.13647	9	KRT5	1.67477e-16	2.53077e-15	84.64	1.83788	9	SERPINF1	3.93856e-18	1.1203e-16	90.2794	2.54232	9	IGFBP5	1.79504e-15	3.84936e-14	62.8698	1.76359	9	RBP7	8.23574e-17	5.08785e-15	58.9588	1.6759	9	GPR171	1.12459e-11	4.1235e-11	27.789	0.505129	9	KLRD1	1.71865e-18	2.11967e-17	85.4354	2.20621	9	C1QB	4.46947e-18	1.26138e-16	69.7239	2.3415	9
	10	XBP1	9.49527e-16	2.40009e-14	62.969	1.68149	10	FOS	2.57269e-16	3.49885e-15	95.6	3.85571	10	C1R	1.49791e-17	3.83465e-16	88.6205	2.44612	10	BGN	6.59481e-15	1.2728e-13	65.6065	1.56041	10	VWF	2.20413e-16	1.22549e-14	60.8243	1.64325	10	ICOS	2.04228e-11	6.73952e-11	24.9239	0.445565	10	CTSW	1.88065e-17	2.08752e-16	86.3363	2.16758	10	FTL	9.76261e-18	2.4797e-16	99.9014	4.96462	10
	11	SCGB2A1	1.03129e-15	2.40009e-14	36.8666	1.0511	11	DST	3.45689e-16	4.27398e-15	85.84	1.92863	11	CCDC80	2.72021e-17	6.33068e-16	82.7416	2.34544	11	CAV1	3.33723e-14	5.85532e-13	74.5562	1.83262	11	FABP5	5.15005e-15	2.60311e-13	56.3991	1.72306	11	TIGIT	2.34138e-11	7.02413e-11	25.0254	0.476201	11	KLRB1	3.16468e-17	3.19345e-16	75.2252	2.15628	11	C1QC	5.0101e-17	1.15688e-15	68.3432	2.21129	11
	12	SMIM22	3.16945e-15	6.7615e-14	54.8343	0.992551	12	FBXO32	1.06569e-15	1.20778e-14	81.28	1.82899	12	CXCL14	3.91118e-17	8.34386e-16	72.0605	2.46039	12	PLAC9	1.138e-13	1.83028e-12	68.1953	1.57208	12	TM4SF1	1.94295e-14	8.43922e-13	63.2538	1.73791	12	TAGAP	3.00852e-11	8.27344e-11	34.3813	0.627786	12	CD7	2.20169e-16	2.03656e-15	80.9309	2.09989	12	FCER1G	2.31157e-16	4.89283e-15	83.8264	2.4284	12
	13	TACSTD2	4.35769e-15	8.5813e-14	53.9852	1.03732	13	C2orf40	1.26554e-15	1.24357e-14	84.4	1.83827	13	COL6A2	4.37901e-17	8.62329e-16	87.2817	2.42769	13	NOTCH3	2.15007e-13	3.19203e-12	56.7308	1.14482	13	AQP1	1.9732e-14	8.43922e-13	55.6616	1.50604	13	CRTAM	3.75851e-11	9.45224e-11	21.0193	0.447039	13	PRF1	7.24665e-16	6.18752e-15	74.4745	1.85151	13	HLA-DRB5	3.76095e-16	7.34831e-15	78.501	2.4689	13
	14	ANKRD30A	1.80419e-14	3.29908e-13	39.6878	0.903074	14	CYR61	1.28014e-15	1.24357e-14	75.28	2.00222	14	CXCL12	1.55889e-16	2.85055e-15	82.7998	2.1859	14	MT1M	5.37253e-13	7.40641e-12	58.432	1.54336	14	ACKR1	3.49598e-14	1.3884e-12	41.9089	1.47954	14	DUSP4	4.01004e-11	9.45224e-11	31.5669	0.656292	14	FGFBP2	7.65075e-15	6.06595e-14	57.5075	1.54086	14	CCL3	8.20715e-16	1.48901e-14	58.8757	2.18832	14
	15	KRT7	2.45524e-14	4.19027e-13	54.6152	0.979187	15	MYLK	2.53829e-15	2.30138e-14	77.92	1.81947	15	COL1A1	5.56853e-15	9.50362e-14	71.1583	1.90841	15	PPP1R14A	1.3009e-12	1.67383e-11	55.5473	1.18381	15	A2M	4.76622e-14	1.76668e-12	64.1649	1.7252	15	RGCC	6.21062e-11	1.36634e-10	31.4909	0.584066	15	HOPX	4.24134e-14	3.13859e-13	70.1201	1.54183	15	RNASE1	6.27202e-15	1.06206e-13	54.0434	2.09147	15
	16	COX6C	3.9131e-14	6.26096e-13	79.129	2.02034	16	JUN	2.39488e-14	1.9818e-13	85.76	2.7592	16	MFAP4	6.17374e-15	9.87799e-14	78.2887	1.838	16	TINAGL1	2.86627e-12	3.45744e-11	55.2515	1.17819	16	PECAM1	6.14326e-14	2.13478e-12	59.2625	1.47257	16	CD40LG	1.57141e-09	3.24103e-09	16.4047	0.293725	16	GZMH	6.20218e-14	4.30276e-13	59.1592	1.45912	16	CXCL8	9.48998e-15	1.50653e-13	51.4793	1.81589	16
	17	AGR3	4.50056e-14	6.77732e-13	39.989	0.88979	17	PTN	2.47724e-14	1.9818e-13	74.56	1.65921	17	LGALS1	9.3225e-15	1.40386e-13	95.6927	3.24046	17	COX4I2	4.47002e-12	5.07478e-11	47.1154	0.969057	17	PLVAP	7.71602e-14	2.52359e-12	54.3601	1.4467	17	CXCR6	3.21542e-09	6.2417e-09	14.7819	0.277436	17	ID2	9.56082e-14	6.24265e-13	81.5315	2.10671	17	MS4A6A	2.04449e-14	3.05471e-13	68.6391	1.72738	17
	18	S100A1	2.59125e-13	3.68533e-12	40.3725	0.851954	18	IER3	1.37132e-13	1.00233e-12	77.12	1.77336	18	IGFBP6	2.06447e-14	2.93614e-13	73.5739	1.87544	18	MT1A	8.63982e-12	9.26381e-11	41.642	1.06939	18	ENG	5.14792e-13	1.59014e-11	53.6226	1.30209	18	CXCR3	1.28314e-08	2.35242e-08	15.9736	0.275228	18	TMSB4X	3.60103e-13	2.22063e-12	99.8498	5.20919	18	LYZ	4.19994e-14	5.92658e-13	60.8481	1.69196	18
	19	CALML5	4.5625e-13	6.14736e-12	35.7436	0.82619	19	MIA	1.40031e-13	1.00233e-12	69.68	1.30721	19	SFRP2	1.16312e-13	1.56715e-12	68.1024	1.68393	19	TIMP3	9.28208e-12	9.42864e-11	61.9822	1.39726	19	TMSB10	7.00869e-13	2.05096e-11	99.0022	4.28772	19	CCR6	6.89932e-08	1.1983e-07	11.1562	0.191813	19	B2M	4.43622e-13	2.59169e-12	100	5.41665	19	MS4A7	2.39284e-13	3.19885e-12	63.6095	1.54914	19
	20	WFDC2	5.52644e-13	7.07384e-12	45.6587	0.859642	20	PLK2	3.8919e-13	2.64649e-12	64.08	1.21074	20	COL6A1	1.32423e-13	1.69502e-12	78.2596	1.81293	20	MAP1B	5.14862e-11	4.92704e-10	51.7751	1.00416	20	ADGRL4	9.81223e-13	2.7278e-11	50.6725	1.162	20	MRPL1	1.53712e-07	2.53624e-07	19.8022	0.345566	20	ITGB2	5.68499e-13	3.15517e-12	66.2162	1.40778	20	SAT1	3.11448e-13	3.95539e-12	84.5168	2.83614	20
	21	KRT15	1.08416e-12	1.32164e-11	34.7576	0.850275	21	SGK1	7.04728e-13	4.56395e-12	73.12	1.52249	21	COL3A1	1.51268e-13	1.84403e-12	69.6158	1.81553	21	HIGD1B	5.47676e-11	4.92704e-10	37.9438	0.86259	21	HYAL2	1.24295e-12	3.29085e-11	50.5857	1.18851	21	PTTG1	2.58745e-07	4.06599e-07	11.8915	0.19795	21	KLRF1	6.98256e-13	3.69078e-12	52.8529	1.14863	21	IL1B	1.08178e-12	1.30844e-11	43.3925	1.42578	21
	22	PIP	1.23074e-12	1.43214e-11	29.307	0.847716	22	SFN	1.17778e-12	7.28083e-12	58.96	1.02267	22	RARRES2	1.59358e-13	1.85435e-12	78.9581	1.85638	22	ID3	5.61632e-11	4.92704e-10	46.1538	1.12447	22	PCAT19	3.16325e-12	7.99439e-11	47.679	1.09092	22	IFNG	3.75644e-07	5.63466e-07	8.77282	0.187143	22	PLAC8	1.16784e-12	5.8923e-12	57.8078	1.28478	22	CD68	1.33676e-12	1.54335e-11	65.8777	1.43823	22
	23	SOX4	5.01985e-12	5.58731e-11	52.3692	0.966787	23	SFRP1	1.18206e-11	6.98959e-11	56.56	0.936977	23	TIMP1	5.32145e-13	5.92301e-12	89.7264	2.50389	23	COL18A1	8.64529e-11	6.98438e-10	47.855	0.960318	23	EGFL7	5.7362e-12	1.38666e-10	47.3753	1.10333	23	CTLA4	5.08827e-07	7.30056e-07	7.45436	0.1325	23	SYTL3	2.91974e-12	1.40909e-11	59.6096	1.22502	23	HLA-DMA	1.86213e-12	2.05644e-11	69.5266	1.70725	23
	24	CRABP1	8.23377e-12	8.78269e-11	31.8543	0.667762	24	HSPA1A	1.57889e-11	8.94705e-11	65.6	1.16227	24	CTSK	8.06127e-13	8.59868e-12	74.8545	1.60924	24	TPPP3	8.68525e-11	6.98438e-10	44.5266	0.9414	24	CLEC14A	7.3988e-12	1.71406e-10	46.551	1.05327	24	PASK	1.50948e-06	2.07553e-06	7.22617	0.116969	24	TRDC	3.5612e-12	1.64706e-11	49.2492	1.0581	24	CD14	3.66283e-12	3.87649e-11	55.7199	1.34885	24
	25	SLC39A6	1.13355e-11	1.16075e-10	42.6185	0.759888	25	SNCG	1.27634e-10	6.94331e-10	54.32	0.885597	25	C3	8.82392e-13	9.03569e-12	66.2398	1.62293	25	GJA4	1.36209e-10	1.05153e-09	43.0473	0.849382	25	PALMD	1.03193e-11	2.29502e-10	47.2451	1.06489	25	IL2	1.77444e-06	2.34227e-06	5.55274	0.103998	25	FCGR3A	3.88869e-12	1.72658e-11	48.1982	1.09423	25	LST1	4.82423e-12	4.90142e-11	58.4813	1.3368	25
	26	AGR2	2.09053e-11	2.05837e-10	32.9499	0.651261	26	ACTG2	2.02655e-10	1.06004e-09	37.52	0.737399	26	DPT	1.87008e-12	1.84131e-11	66.5891	1.56388	26	PDGFRB	1.80171e-10	1.29767e-09	44.3787	0.875003	26	RAMP3	4.11807e-11	8.80633e-10	41.4317	0.960878	26	SLF1	3.01544e-06	3.82728e-06	8.08824	0.134622	26	XCL2	5.01156e-12	2.13955e-11	45.7958	1.04409	26	CTSS	1.02814e-11	1.00441e-10	66.2722	1.54047	26
	27	ZG16B	3.1901e-11	3.02469e-10	38.017	0.625663	27	KCNQ1OT1	4.19489e-10	2.05318e-09	50.16	0.855949	27	COL6A3	5.68107e-12	5.3865e-11	71.362	1.53133	27	2004-09-01	1.8154e-10	1.29767e-09	45.858	0.866644	27	HSPG2	4.55352e-11	9.37688e-10	44.0781	1.04199	27	NLRC5	8.85133e-06	1.06424e-05	6.97262	0.113086	27	SPON2	7.06181e-12	2.90319e-11	51.8018	1.2053	27	CCL3L3	1.17389e-11	1.10433e-10	42.4063	1.28884	27
	28	CLDN3	5.00605e-11	4.57696e-10	41.8242	0.609384	28	RPS18	4.22715e-10	2.05318e-09	99.84	4.65486	28	SRPX	6.60154e-12	6.03569e-11	69.674	1.52242	28	FRZB	1.97441e-10	1.36093e-09	46.6716	0.924502	28	ESAM	5.07757e-11	1.00826e-09	46.4208	1.02138	28	OASL	9.0299e-06	1.06424e-05	6.46552	0.109887	28	CMC1	1.12696e-11	4.46758e-11	45.6456	1.06501	28	CCL4L2	4.29914e-11	3.89993e-10	50	1.54633	28
	29	ATP1B1	5.31853e-11	4.69498e-10	42.372	0.65447	29	WIF1	8.83018e-10	4.14105e-09	35.28	0.640046	29	CTGF	1.24669e-11	1.10052e-10	62.0198	1.50874	29	CSRP2	2.48613e-10	1.65456e-09	44.1568	0.876475	29	EMCN	7.24267e-11	1.38859e-09	43.3406	0.934952	29	IL2RA	1.90612e-05	2.16904e-05	5.24848	0.0924556	29	CLIC3	2.97479e-11	1.13863e-10	40.5405	0.843602	29	FOLR2	1.20699e-10	1.05715e-09	40.5325	1.04211	29
	30	TPD52L1	7.57778e-11	6.46637e-10	40.8929	0.645319	30	SYT8	1.11202e-09	5.04115e-09	37.44	0.630522	30	FBLN1	5.31605e-11	4.53637e-10	63.1839	1.30573	30	STEAP4	3.17934e-10	2.04538e-09	36.9083	0.809872	30	APOLD1	3.1481e-10	5.83448e-09	42.5597	0.969896	30	CASS4	0.000181207	0.000199327	3.27079	0.0507815	30	IL2RB	1.89999e-10	7.02996e-10	33.4835	0.619399	30	PLAUR	2.25023e-10	1.9052e-09	48.0276	1.16073	30
	31	PPP1R1B	1.11627e-10	9.21821e-10	33.9359	0.585267	31	MYH11	1.1941e-09	5.23861e-09	41.76	0.699561	31	FSTL1	8.48191e-11	7.00441e-10	65.7742	1.34503	31	RERGL	3.82205e-10	2.37954e-09	31.9527	0.784414	31	EPAS1	5.37961e-10	9.64859e-09	44.4252	0.975412	31	FOXP3	0.000200829	0.000213786	2.0284	0.0357353	31	MYO1F	2.07623e-10	7.43424e-10	37.6877	0.692354	31	HLA-DMB	2.64224e-10	2.16493e-09	53.3531	1.13859	31
	32	TFF3	1.2753e-10	1.02024e-09	29.6083	0.620408	32	CNN1	1.27267e-09	5.40886e-09	37.2	0.649659	32	PDGFRL	1.20296e-10	9.57352e-10	63.8242	1.266	32	CCL2	1.69529e-09	1.02247e-08	35.503	1.04095	32	MGLL	9.20505e-10	1.59938e-08	40.0434	0.911479	32	CUL9	0.00347672	0.00358536	1.57201	0.024544	32	DUSP2	2.52068e-10	8.7436e-10	35.8859	0.71219	32	FCGR2A	3.88215e-10	3.08146e-09	51.4793	0.991821	32
	33	S100A14	1.92656e-10	1.49454e-09	37.0857	0.586498	33	DMKN	1.92875e-09	7.9488e-09	47.2	0.699668	33	GPC3	1.23409e-10	9.57352e-10	55.6752	1.30255	33	LGI4	1.79883e-09	1.05204e-08	38.3876	0.733772	33	SLC9A3R2	1.12604e-09	1.8972e-08	31.5401	0.796151	33	IL17A	0.118062	0.118062	0.0760649	0.00268605	33	KLRC1	2.61735e-10	8.8038e-10	28.0781	0.617506	33	SOD2	7.15478e-10	5.50701e-09	52.5641	1.28	33
	34	TSPAN13	2.64898e-10	1.99453e-09	41.6598	0.652434	34	CALML3	2.39655e-09	9.58622e-09	37.92	0.607087	34	CFH	2.42422e-10	1.8253e-09	61.0885	1.26365	34	PLN	4.63426e-09	2.63062e-08	34.6154	0.694322	34	GIMAP7	1.73112e-09	2.8309e-08	41.692	0.92108							34	XCL1	4.74285e-10	1.5484e-09	25.976	0.595523	34	MS4A4A	9.68714e-10	7.23687e-09	42.7022	0.920431	34
	35	SCGB3A1	2.81536e-10	2.05924e-09	30.2657	0.577347	35	ANXA3	4.12981e-09	1.60473e-08	40.16	0.61253	35	TMEM176B	3.56267e-10	2.60584e-09	65.8324	1.35058	35	ADAMTS1	5.14058e-09	2.83466e-08	38.4615	0.788552	35	LMCD1	1.92728e-09	3.06163e-08	39.0022	0.801264							35	HAVCR2	1.00129e-09	3.17553e-09	31.0811	0.584891	35	LGMN	1.43586e-09	1.01618e-08	39.1519	0.98287	35
	36	LTF	4.56122e-10	3.24354e-09	22.5692	0.527551	36	SEMA3C	5.09101e-09	1.92327e-08	40	0.588031	36	MMP2	4.12934e-10	2.93642e-09	61.9034	1.24921	36	NR2F2	7.48655e-09	4.01362e-08	39.571	0.714692	36	ICAM2	2.77681e-09	4.28863e-08	39.436	0.87704							36	EFHD2	1.20456e-09	3.71405e-09	29.8799	0.571221	36	CXCL2	1.44026e-09	1.01618e-08	40.0394	1.09303	36
	37	EFNA1	5.32397e-10	3.68361e-09	41.2764	0.606441	37	HSPA1B	5.68025e-09	2.08788e-08	50.56	0.783387	37	EFEMP1	4.48377e-10	3.10229e-09	61.9907	1.26783	37	PGF	7.91829e-09	4.13035e-08	36.9822	0.716596	37	CD93	3.32623e-09	4.99834e-08	34.3167	0.717907							37	PYHIN1	1.31185e-09	3.93555e-09	28.979	0.533181	37	DUSP1	1.52651e-09	1.04793e-08	60.8481	1.54636	37
	38	CLEC3A	7.52237e-10	4.98909e-09	20.6245	0.468108	38	RGS16	6.141e-09	2.19783e-08	42	0.797904	38	ADH1B	7.15991e-10	4.82352e-09	48.2538	1.15612	38	RASD1	1.08752e-08	5.52347e-08	35.0592	0.779131	38	PLPP1	4.82029e-09	7.05284e-08	36.6161	0.839612							38	MYOM2	1.39867e-09	4.0856e-09	20.5706	0.489973	38	C1orf162	1.84382e-09	1.23245e-08	50.9862	1.02113	38
	39	SLPI	7.60056e-10	4.98909e-09	29.4714	0.543697	39	TFAP2C	1.04332e-08	3.63824e-08	36.96	0.554658	39	PTGDS	7.99923e-10	5.25078e-09	44.1502	1.20302	39	CRISPLD2	1.12436e-08	5.56412e-08	38.2396	0.760874	39	CA4	6.26569e-09	8.93262e-08	23.0803	0.671183							39	ABHD17A	3.85269e-09	1.09654e-08	27.027	0.490083	39	RNASE6	2.41465e-09	1.57262e-08	49.211	0.932579	39
	40	SNHG25	8.85788e-10	5.66904e-09	41.8789	0.683482	40	KCNMB1	1.08521e-08	3.68972e-08	37.52	0.585087	40	MEG3	9.85814e-10	6.30921e-09	61.3504	1.15444	40	PTP4A3	1.85073e-08	8.92979e-08	36.2426	0.660147	40	NPDC1	8.77077e-09	1.21914e-07	34.8373	0.695682							40	PTPN7	5.33423e-09	1.48025e-08	30.7808	0.544398	40	VSIG4	3.47643e-09	2.20753e-08	40.4339	0.8295	40
	41	MUC1	1.57204e-09	9.81568e-09	26.4585	0.410081	41	CRISPLD1	1.48691e-08	4.93219e-08	36	0.532722	41	GPX3	1.01785e-09	6.35539e-09	51.8917	1.39763	41	PTK2	4.86048e-08	2.28798e-07	36.8343	0.627479	41	BTNL9	9.64226e-09	1.30758e-07	26.2907	0.651562							41	ADGRG1	8.93992e-09	2.42032e-08	23.2733	0.427288	41	CPVL	3.6211e-09	2.24332e-08	44.3787	0.849399	41
	42	DNAJC12	1.65385e-09	1.00806e-08	26.4585	0.417014	42	EGR2	1.63946e-08	5.30874e-08	38.48	0.616734	42	IGF1	1.22318e-09	7.4556e-09	57.2468	1.13278	42	C1QTNF1	5.3545e-08	2.46052e-07	33.5799	0.577018	42	MTUS1	1.33375e-08	1.76564e-07	36.0087	0.712132							42	TNFRSF18	1.02174e-08	2.69461e-08	22.6727	0.445025	42	MAFB	6.43549e-09	3.89194e-08	42.1105	0.8605	42
	43	NCALD	2.49028e-09	1.48259e-08	22.2679	0.435334	43	MT-ND4	1.88138e-08	5.81741e-08	99.04	3.68478	43	WISP2	1.74097e-09	1.03648e-08	43.9756	1.09232	43	CAV2	6.24105e-08	2.80122e-07	40.0888	0.707206	43	NEDD9	1.6777e-08	2.1693e-07	39.3059	0.809238							43	CD160	1.04386e-08	2.69461e-08	20.2703	0.382269	43	FGL2	7.75204e-09	4.57911e-08	46.5483	0.879067	43
	44	SLC12A2	4.2184e-09	2.45434e-08	26.0203	0.426153	44	CSTA	1.8821e-08	5.81741e-08	31.12	0.584624	44	OLFML3	1.83093e-09	1.06527e-08	61.6705	1.10366	44	ANGPTL4	7.22823e-08	3.17056e-07	33.432	0.65657	44	ARHGAP29	1.96847e-08	2.48684e-07	34.4469	0.702715							44	TRGC2	2.1074e-08	5.3164e-08	20.7207	0.408374	44	DAB2	8.21337e-09	4.74135e-08	41.5187	0.905865	44
	45	NUPR2	4.35566e-09	2.47789e-08	23.9386	0.355629	45	FMO2	2.24359e-08	6.78061e-08	37.04	0.585246	45	FBLN2	2.69726e-09	1.53444e-08	52.532	1.06848	45	TGFBI	7.55044e-08	3.2383e-07	37.1302	0.711723	45	CXorf36	2.01273e-08	2.48684e-07	31.1063	0.60835							45	ABI3	2.48296e-08	6.12463e-08	22.0721	0.386176	45	CTSC	9.62008e-09	5.43e-08	51.3807	1.05029	45
	46	STC2	6.46967e-09	3.60051e-08	19.7206	0.362052	46	PDLIM3	2.34133e-08	6.92219e-08	36.48	0.574525	46	AEBP1	4.48501e-09	2.49601e-08	57.3923	1.085	46	MCAM	1.13043e-07	4.74288e-07	31.9527	0.564853	46	COL4A1	2.16936e-08	2.6221e-07	32.7115	0.762196							46	TRGC1	2.68581e-08	6.48098e-08	18.3183	0.335708	46	CD163	1.05855e-08	5.84505e-08	38.2643	0.756913	46
	47	CA2	2.24004e-08	1.18685e-07	17.7486	0.336821	47	MT-ND3	2.42093e-08	7.00524e-08	99.2	3.5963	47	IGFBP4	1.08828e-08	5.92766e-08	60.2154	1.1209	47	FAM162B	2.01369e-07	8.26899e-07	27.8846	0.500026	47	ADAMTS9	2.58104e-08	3.05332e-07	28.5466	0.627274							47	C1orf56	4.68917e-08	1.10744e-07	22.6727	0.430458	47	CXCL3	1.1313e-08	6.11384e-08	29.6844	0.819001	47
	48	TFF1	2.2482e-08	1.18685e-07	15.5026	0.310274	48	APOE	2.80777e-08	7.95536e-08	43.92	0.762782	48	VCAN	1.33998e-08	7.14653e-08	47.2643	0.893431	48	MYO1B	2.57861e-07	1.03681e-06	29.7337	0.516016	48	CD34	4.31917e-08	5.00304e-07	31.974	0.639295							48	CARD16	8.27481e-08	1.91355e-07	29.5796	0.518707	48	CSF1R	1.40091e-08	7.41314e-08	41.5187	0.749876	48
	49	RND1	2.27171e-08	1.18685e-07	22.7883	0.352685	49	LTBP2	4.62833e-08	1.2846e-07	36	0.501257	49	TMEM176A	1.46443e-08	7.65091e-08	52.6484	0.94289	49	TNS1	2.75166e-07	1.08382e-06	33.432	0.562183	49	HES1	4.65566e-08	5.28275e-07	37.744	0.935948							49	KLRG1	2.00636e-07	4.54501e-07	20.8709	0.377343	49	CTSZ	2.29003e-08	1.18708e-07	44.6746	0.853611	49
	50	ACTR3B	2.42476e-08	1.24148e-07	17.0912	0.299797	50	MT-ND2	4.98515e-08	1.35596e-07	99.44	3.67971	50	TNXB	1.8006e-08	9.21909e-08	44.8487	0.855791	50	EHD2	3.33714e-07	1.28814e-06	33.8018	0.563995	50	LDB2	5.99856e-08	6.6704e-07	32.0607	0.607349							50	LAIR2	2.74279e-07	6.089e-07	11.7117	0.228686	50	MNDA	3.0274e-08	1.53792e-07	40.1381	0.718061	50
[truncated: 23 more columns]

## Sheet: Luminal - top 50 markers
Supplementary Data 4: Putatitive function of different major cell type sub-clusters & List of marker genes
Marker genes of luminal cell sub-clusters
Marker genes for each cluster were calculated by pairwise differential analysis of all clusters against all other clusters separately (using BIOMEX, see Methods for more detail).
Adjusted p-value = Benjamini-Hochberg adjusted p-values
Percentage detected = the percentage of cells within a cluster that expresses the gene
	Luminal 1						Luminal 2						Luminal 3						Luminal 4						Luminal 5						Luminal 6						Luminal 7						Luminal 8
	Rank	Feature	Pvalue	Adjusted pvalue	Percentage detected	Mean log expression	Rank	Feature	Pvalue	Adjusted pvalue	Percentage detected	Mean log expression	Rank	Feature	Pvalue	Adjusted pvalue	Percentage detected	Mean log expression	Rank	Feature	Pvalue	Adjusted pvalue	Percentage detected	Mean log expression	Rank	Feature	Pvalue	Adjusted pvalue	Percentage detected	Mean log expression	Rank	Feature	Pvalue	Adjusted pvalue	Percentage detected	Mean log expression	Rank	Feature	Pvalue	Adjusted pvalue	Percentage detected	Mean log expression	Rank	Feature	Pvalue	Adjusted pvalue	Percentage detected	Mean log expression
	1	S100A7	2.93607e-20	7.42827e-18	85.2071	3.26721	1	PIP	4.73529e-18	1.87044e-15	95.283	3.66375	1	MT2A	7.64557e-17	2.43129e-14	95.5882	3.80965	1	TUBA1B	4.07766e-22	1.48427e-19	96.2963	3.35084	1	AREG	2.55703e-18	2.55569e-16	82.4299	2.55586	1	KRT15	9.04912e-19	1.89127e-16	87.4419	2.54971	1	EEF1A1	4.53825e-15	9.98414e-14	99.9239	5.03328	1	SCGB2A2	1.7875e-20	1.08144e-17	100	6.22107
	2	HSPB1	3.0812e-17	3.89771e-15	98.8166	4.01278	2	ANKRD30A	6.89759e-16	9.08183e-14	98.1132	3.09064	2	MT1E	2.39419e-16	3.80676e-14	88.6765	2.59785	2	HMGB2	1.72822e-18	3.14536e-16	82.4074	2.24009	2	AGR2	3.09781e-18	2.55569e-16	87.1028	2.45422	2	PTN	5.73653e-17	5.99467e-15	69.0698	2.05924	2	RPL7	7.38149e-14	8.11964e-13	99.6195	4.55376	2	SCGB1D2	3.9159e-18	8.39351e-16	100	4.48663
	3	S100A9	8.66336e-17	7.3061e-15	88.1657	2.96911	3	LTF	6.89759e-16	9.08183e-14	91.8239	2.60947	3	CRABP1	9.69786e-16	1.02797e-13	83.0882	2.00914	3	TOP2A	1.27586e-15	1.47907e-13	62.963	1.60091	3	STC2	3.0812e-17	1.69466e-15	87.4766	2.01156	3	ANXA1	1.0154e-16	7.07392e-15	84.8837	2.14306	3	RPL34	1.76624e-12	1.29524e-11	99.6195	4.732	3	SCGB2A1	4.16207e-18	8.39351e-16	98.9796	4.13616
	4	IGFBP5	2.26886e-16	1.43506e-14	94.6746	2.96642	4	DNAJC1	1.12411e-14	1.11006e-12	94.9686	2.07377	4	DMKN	5.62463e-14	4.47158e-12	81.1765	1.87944	4	HIST1H4C	1.62535e-15	1.47907e-13	62.963	2.01101	4	AZGP1	7.11228e-16	2.93382e-14	100	3.85572	4	CRYAB	3.87077e-13	1.70047e-11	85.814	1.77326	4	RPS6	3.09557e-12	1.70256e-11	99.6956	4.68865	4	SLC12A2	3.80961e-16	5.76203e-14	100	3.13916
	5	DUSP1	2.29027e-14	1.15888e-12	88.7574	2.96078	5	GJA1	3.45998e-13	2.73338e-11	85.5346	1.73986	5	SNHG25	2.56188e-13	1.62935e-11	81.6176	1.84037	5	STMN1	3.07788e-15	2.2407e-13	72.2222	1.79041	5	MAGED2	1.83764e-13	6.06423e-12	94.7664	2.26322	5	KRT17	4.0681e-13	1.70047e-11	66.9767	1.57667	5	RPL12	9.95553e-12	4.12328e-11	98.554	4.37634	5	ATP1A1	1.2416e-13	1.50234e-11	100	2.82506
	6	S100P	6.48799e-14	2.40855e-12	92.3077	2.48449	6	IFI6	7.37573e-13	4.85569e-11	79.5597	1.65446	6	MT-ND1	1.00062e-12	5.30327e-11	99.5588	4.59869	6	CKS2	8.78665e-13	5.33057e-11	64.8148	1.48084	6	PLAT	3.405e-12	9.36376e-11	77.1963	1.44372	6	MT1X	1.43031e-12	4.98225e-11	87.2093	2.38079	6	RPL6	1.12453e-11	4.12328e-11	97.6408	3.78972	6	SFRP1	7.41747e-13	7.47928e-11	94.898	2.23222
	7	BTG2	6.66396e-14	2.40855e-12	92.8994	3.4636	7	CLEC3A	1.2801e-12	7.22342e-11	75.4717	1.89144	7	DNAJC12	1.26199e-12	5.73303e-11	73.6765	1.493	7	PTTG1	1.46172e-12	7.60093e-11	56.4815	1.26201	7	C15orf48	1.56391e-11	3.68635e-10	72.3364	1.43643	7	SAA1	1.59195e-11	4.68646e-10	69.7674	1.38341	7	RPL9	4.3485e-11	1.36667e-10	98.6301	3.96116	7	AQP5	1.35433e-12	1.17053e-10	90.8163	2.03606
	8	KLF4	2.20409e-12	6.97045e-11	82.8402	2.31621	8	TFF3	1.64689e-12	8.13154e-11	86.1635	2.10868	8	HES1	1.09994e-11	4.37227e-10	80.8824	1.92804	8	BIRC5	8.8693e-12	4.03553e-10	54.6296	1.02492	8	WFDC2	1.14737e-10	2.36645e-09	86.3551	1.88102	8	S100A6	1.79386e-11	4.68646e-10	96.5116	3.12106	8	RPL37	1.01498e-10	2.7912e-10	98.0974	3.97031	8	CD59	4.03414e-12	3.05082e-10	100	3.28384
	9	IER2	1.45212e-10	3.81924e-09	92.3077	2.96987	9	MUC1	4.29805e-12	1.88637e-10	94.6541	1.92745	9	MPHOSPH6	4.32879e-11	1.52951e-09	72.0588	1.37083	9	PBK	1.86853e-11	7.55718e-10	51.8519	0.99382	9	CITED1	2.2129e-10	4.05699e-09	40.9346	0.908735	9	IGKC	2.1644e-11	5.02621e-10	68.1395	1.57007	9	RPL10A	1.49548e-10	3.65561e-10	98.0974	3.94864	9	CLDN10	5.58138e-12	3.75193e-10	84.6939	1.97912
	10	RHOB	1.50958e-10	3.81924e-09	88.7574	2.58062	10	HLA-A	6.23428e-12	2.46254e-10	94.0252	2.55328	10	COX6C	1.87561e-10	5.96443e-09	95.4412	3.1461	10	UBE2C	6.79742e-11	2.43745e-09	45.3704	0.950474	10	TACSTD2	1.04906e-09	1.73095e-08	94.9533	2.02201	10	SLPI	5.8571e-11	1.22413e-09	82.5581	1.73441	10	RPS17	4.39001e-10	9.65801e-10	98.3257	3.9802	10	CA6	2.11734e-11	1.28099e-09	76.5306	1.88941
	11	FOS	1.76805e-10	4.06651e-09	94.0828	3.87674	11	NEAT1	2.25716e-11	8.10526e-10	98.4277	3.20922	11	NOVA1	1.08993e-09	3.1509e-08	70.7353	1.4131	11	CDK1	7.36591e-11	2.43745e-09	51.8519	0.956459	11	HSPA5	4.79964e-09	7.19946e-08	83.5514	1.55933	11	CXCL2	1.3786e-10	2.61935e-09	62.3256	1.47539	11	RPS18	4.85503e-10	9.71006e-10	99.6195	4.73791	11	CST3	3.77473e-11	2.0761e-09	97.9592	3.11874
	12	JUNB	3.09571e-10	6.52678e-09	92.8994	3.2697	12	ECM1	2.5581e-11	8.42041e-10	81.1321	1.39173	12	NUPR2	1.47859e-09	3.91827e-08	61.9118	1.04674	12	CBX3	1.09811e-10	3.33093e-09	72.2222	1.71347	12	IRF1	5.72439e-09	7.87104e-08	70.0935	1.14756	12	KRT14	2.3204e-10	4.04137e-09	65.1163	1.18456	12	FTH1	3.76435e-07	6.90131e-07	98.4779	4.18445	12	NDRG2	7.8723e-11	3.96895e-09	97.9592	2.23538
	13	S100A14	4.81085e-10	9.27816e-09	91.1243	2.11143	13	AGR3	3.78693e-11	1.15064e-09	91.8239	2.25003	13	KCNK6	1.78044e-09	4.35522e-08	52.9412	0.907766	13	NUSAP1	2.30403e-10	6.45128e-09	50	0.907977	13	ATF3	1.05038e-08	1.33318e-07	80.5607	1.88971	13	CHI3L1	3.28555e-10	5.28215e-09	63.7209	1.14851	13	EEF1G	1.44758e-06	2.44974e-06	19.0259	0.345423	13	CALML5	9.80725e-11	4.56414e-09	91.8367	2.15508
	14	DUSP4	5.13416e-10	9.27816e-09	86.9822	2.03978	14	TMEM47	6.0521e-10	1.70756e-08	76.4151	1.12891	14	MT-ND2	2.09268e-09	4.75338e-08	99.5588	4.49317	14	ZWINT	7.03001e-10	1.8278e-08	51.8519	0.807502	14	GSTM3	1.21396e-08	1.43074e-07	71.9626	1.17695	14	TUBA1A	6.05131e-10	9.03374e-09	79.0698	1.70867	14	MYEOV	4.34328e-06	6.82515e-06	10.1218	0.174921	14	ERRFI1	1.91909e-10	8.29319e-09	95.9184	2.09282
	15	JUN	7.92779e-10	1.31478e-08	92.8994	3.33706	15	MT1G	1.26279e-09	3.32534e-08	73.5849	1.18949	15	BATF	2.80947e-09	5.95607e-08	59.1176	1.07997	15	RAD21	9.36027e-10	2.27143e-08	58.3333	1.15093	15	NEK10	7.883e-08	8.21898e-07	43.7383	0.554186	15	IGHA1	1.17234e-09	1.63346e-08	48.8372	1.20908	15	FABP7	8.94509e-06	1.31195e-05	9.05632	0.161525	15	PHLDA1	2.22939e-10	8.99186e-09	91.8367	1.84316
	16	NAT1	8.31484e-10	1.31478e-08	88.1657	1.75287	16	UGT2B11	1.98052e-09	4.84874e-08	66.0377	1.04437	16	RBP1	7.94649e-09	1.54435e-07	52.7941	0.927205	16	MAD2L1	1.64398e-09	3.74004e-08	44.4444	0.760618	16	TM4SF18	7.96992e-08	8.21898e-07	49.3458	0.666158	16	NNMT	1.42393e-09	1.86001e-08	68.8372	1.15835	16	S100B	0.000281344	0.000386847	7.22983	0.136419	16	NCALD	3.61399e-10	1.36654e-08	90.8163	1.80518
	17	EGR1	1.15181e-09	1.71416e-08	84.6154	2.33557	17	NPY1R	2.0868e-09	4.84874e-08	71.0692	1.07582	17	PRKACB	8.3008e-09	1.54435e-07	54.4118	0.87076	17	CENPF	2.29789e-09	4.92019e-08	40.7407	0.76518	17	GLA	1.49698e-07	1.45295e-06	44.8598	0.602291	17	TM4SF1	4.91046e-09	5.87686e-08	89.0698	2.40074	17	PTH2R	0.000707223	0.000915229	2.35921	0.0481533	17	KCNN4	1.10193e-09	3.92156e-08	82.6531	1.56264
	18	ZFP36L1	1.62344e-09	2.28184e-08	91.716	2.5138	18	B2M	3.60955e-09	7.92096e-08	97.7987	3.94285	18	GFRA1	8.74159e-09	1.54435e-07	54.4118	0.848543	18	CCNB1	2.65879e-09	5.37667e-08	38.8889	0.743396	18	IER3	1.61709e-07	1.48234e-06	72.3364	1.40307	18	RCAN1	5.06141e-09	5.87686e-08	60.4651	1.05081	18	CFH	0.00423328	0.00517401	2.58752	0.0543097	18	DBI	2.01286e-09	6.76546e-08	100	3.27841
	19	S100A8	2.23341e-09	2.97397e-08	63.9053	1.41528	19	HIST1H1C	5.04844e-09	1.04954e-07	81.761	1.2586	19	RORB	1.3189e-08	2.20743e-07	49.4118	0.698472	19	SMC4	2.8803e-09	5.51804e-08	50	0.872892	19	SOCS2	2.17417e-07	1.8881e-06	41.8692	0.541836	19	DEFB1	5.83267e-09	6.41594e-08	52.7907	1.00777	19	SNAI2	0.00629654	0.00729073	2.35921	0.0437268	19	S100A1	4.15884e-09	1.32426e-07	92.8571	1.92419
	20	RASD1	2.48918e-09	3.14881e-08	65.6805	1.54741	20	MTRNR2L12	5.64856e-09	1.11559e-07	79.8742	1.24376	20	MGLL	1.88631e-08	2.99923e-07	55.5882	0.855869	20	TK1	5.72825e-09	1.04254e-07	40.7407	0.718027	20	ELF3	2.35926e-07	1.94639e-06	90.2804	1.88597	20	KRT23	9.95244e-09	1.04003e-07	55.3488	1.05818	20	G0S2	0.0124517	0.0136969	2.28311	0.0411959	20	MT-ND3	5.13664e-09	1.50471e-07	100	4.82938
	21	MCL1	4.21797e-09	5.08164e-08	88.1657	2.17732	21	TMSB4X	9.10993e-09	1.71353e-07	96.5409	3.35899	21	SNHG9	2.3386e-08	3.54131e-07	65.8824	1.04723	21	PRC1	6.81524e-09	1.18131e-07	40.7407	0.682233	21	PDK4	3.55999e-07	2.73394e-06	38.6916	0.653499	21	CCL28	1.41889e-07	1.41214e-06	62.3256	0.869765	21	PRR27	0.0145858	0.0152803	0.837139	0.0228851	21	APOD	5.22295e-09	1.50471e-07	98.9796	2.56592
	22	NENF	6.72376e-09	7.73232e-08	84.6154	1.45078	22	PTHLH	1.38439e-08	2.48562e-07	62.5786	0.886038	22	AGL	2.58995e-08	3.60482e-07	46.9118	0.708441	22	CDKN3	1.10597e-08	1.82987e-07	39.8148	0.668712	22	CLDN4	3.64525e-07	2.73394e-06	94.0187	2.33687	22	GABRP	1.90152e-07	1.80644e-06	66.5116	0.908745	22	FMNL1	0.0224123	0.0224123	1.90259	0.0377518	22	NFIB	1.05883e-08	2.9118e-07	81.6327	1.53085
	23	BTG1	8.21088e-09	9.03197e-08	86.9822	1.8935	23	CD74	5.57831e-08	9.58014e-07	77.044	1.35657	23	RND1	2.60726e-08	3.60482e-07	55.1471	0.978929	23	TYMS	2.46707e-08	3.9044e-07	37.037	0.609675	23	PI15	1.20043e-06	8.6118e-06	25.2336	0.364262	23	KRT6B	2.05771e-07	1.86983e-06	48.6047	0.742774	23						23	ELF5	1.10753e-08	2.9133e-07	78.5714	1.34634
	24	NFKBIZ	9.71205e-09	1.02381e-07	84.6154	1.7346	24	SERPINA1	6.48904e-08	1.06799e-06	51.5723	0.722929	24	SOX4	3.23302e-08	4.28375e-07	75.1471	1.67165	24	CDC20	4.90094e-08	7.43309e-07	27.7778	0.551951	24	GMNN	2.23622e-06	1.5374e-05	35.3271	0.42171	24	CALD1	3.27542e-07	2.85235e-06	66.0465	0.881393	24						24	CLU	1.24614e-08	3.1413e-07	92.8571	2.8327
	25	HSPA1A	1.3906e-08	1.40729e-07	81.6568	1.85929	25	GDF15	1.41721e-07	2.2392e-06	42.4528	0.722086	25	MYC	3.67861e-08	4.67919e-07	59.7059	1.11241	25	UBE2T	5.91578e-08	8.61338e-07	34.2593	0.57428	25	IGSF1	2.91109e-06	1.92132e-05	24.8598	0.326827	25	LGALS1	5.5031e-07	4.60059e-06	74.8837	1.36947	25						25	TXNIP	1.41494e-08	3.42415e-07	94.898	2.00048
	26	GPRC5A	1.45847e-08	1.4192e-07	73.9645	1.46423	26	CYP4X1	1.60321e-07	2.43564e-06	65.7233	0.732331	26	VPS13C	4.45355e-08	5.44703e-07	46.7647	0.711727	26	KPNA2	7.31618e-08	1.02426e-06	35.1852	0.649663	26	BEX4	3.06432e-06	1.94466e-05	53.8318	0.62408	26	CYR61	1.12254e-06	9.0235e-06	58.6047	0.914976	26						26	CA2	1.56362e-08	3.63842e-07	77.551	1.34576
	27	SSFA2	3.11081e-08	2.89306e-07	84.6154	1.45237	27	ISG15	2.25532e-07	3.29946e-06	59.434	0.713233	27	CPS1	7.50032e-08	8.83371e-07	30.8824	0.616765	27	CENPU	8.21622e-08	1.08725e-06	35.1852	0.558071	27	PEG10	4.28114e-06	2.61625e-05	21.1215	0.336706	27	KRT81	1.39581e-06	1.0497e-05	28.1395	0.596664	27						27	MT-ATP6	1.95166e-08	4.37315e-07	100	4.65291
	28	NFKBIA	3.20181e-08	2.89306e-07	84.6154	1.90203	28	MTRNR2L8	3.2984e-07	4.6531e-06	63.2075	0.834925	28	ALAS1	8.96563e-08	9.91001e-07	43.9706	0.668207	28	GGH	8.36343e-08	1.08725e-06	39.8148	0.631602	28	PHGR1	7.11015e-06	4.18991e-05	24.8598	0.338147	28	MMP7	1.40629e-06	1.0497e-05	35.3488	0.649987	28						28	RGS2	2.56664e-08	5.54577e-07	72.449	1.43838
	29	CEBPD	3.5001e-08	3.05353e-07	72.1893	1.49551	29	TMC5	1.42894e-06	1.94632e-05	69.1824	0.837692	29	TFPI2	9.03743e-08	9.91001e-07	36.1765	0.576749	29	RPLP0	1.23663e-07	1.55219e-06	99.0741	3.75621	29	TAT	7.58617e-06	4.31627e-05	17.3832	0.324466	29	SOD2	2.10394e-06	1.50596e-05	61.6279	1.0449	29						29	ARRDC3	3.52468e-08	7.3532e-07	72.449	1.29383
	30	LRRC26	4.71032e-08	3.97237e-07	67.4556	1.1003	30	PSMB9	1.74821e-06	2.30181e-05	55.9748	0.534052	30	BCL3	2.10758e-07	2.23403e-06	50.1471	0.7236	30	MKI67	3.56014e-07	4.31796e-06	23.1481	0.443029	30	STC1	8.49224e-06	4.67073e-05	30.8411	0.400021	30	EMP1	2.16167e-06	1.50596e-05	58.6047	0.857871	30						30	ATP1B1	3.84387e-08	7.7518e-07	88.7755	1.83148
	31	SAT1	6.23315e-08	5.08705e-07	89.3491	2.21075	31	TNFRSF12A	2.4122e-06	3.07361e-05	66.3522	1.05591	31	ID2	3.07593e-07	3.15531e-06	54.7059	0.966988	31	CKAP2	3.67738e-07	4.31796e-06	29.6296	0.482472	31	CCDC74A	1.18177e-05	6.29008e-05	35.8879	0.41706	31	CCL4	2.25544e-06	1.5206e-05	51.1628	0.796871	31						31	MIA	4.73873e-08	9.24816e-07	74.4898	1.28232
	32	DNAJB1	1.05789e-07	8.36392e-07	72.7811	1.48148	32	ID3	3.47406e-06	4.2883e-05	36.478	0.492705	32	NQO1	3.24109e-07	3.22083e-06	49.2647	0.754036	32	TACC3	3.96574e-07	4.51102e-06	30.5556	0.447336	32	SGK3	1.33923e-05	6.90542e-05	31.4019	0.339609	32	TSHZ2	2.47999e-06	1.61975e-05	50.2326	0.575809	32						32	ZFP36	5.11073e-08	9.66248e-07	93.8776	2.92898
	33	TRIB1	1.86073e-07	1.42656e-06	60.9467	1.14963	33	PHLDA2	4.44455e-06	5.32e-05	57.8616	0.659092	33	MT1F	4.06381e-07	3.91604e-06	46.4706	0.708461	33	HADH	4.24094e-07	4.67789e-06	41.6667	0.712744	33	ALB	1.69147e-05	8.45737e-05	10.6542	0.239228	33	STAC2	2.86397e-06	1.81385e-05	48.8372	0.624708	33						33	FAM3B	5.48751e-08	1.00604e-06	73.4694	1.19074
	34	TOB1	2.41942e-07	1.80033e-06	75.7396	1.40461	34	CRAT	4.9228e-06	5.71913e-05	50.3145	0.42725	34	GRB14	6.1102e-07	5.67049e-06	34.1176	0.498516	34	CENPW	5.00483e-07	5.35812e-06	31.4815	0.470731	34	MUCL1	3.31415e-05	0.000160834	28.2243	0.444491	34	KRT5	3.97314e-06	2.44231e-05	43.4884	0.505526	34						34	CSRP1	1.30765e-07	2.27271e-06	81.6327	1.54446
	35	LDLRAD4	2.80876e-07	2.03033e-06	69.2308	1.07659	35	HIST1H2BG	9.0695e-06	0.000102356	43.0818	0.498305	35	ARMT1	6.24111e-07	5.67049e-06	46.7647	0.699613	35	RRM2	6.30115e-07	6.54726e-06	22.2222	0.428083	35	BMP2K	4.01125e-05	0.000189102	21.4953	0.23209	35	NCOA7	5.19034e-06	3.09937e-05	55.1163	0.796744	35						35	LMO4	1.31479e-07	2.27271e-06	69.3878	1.11918
	36	CYP4Z1	2.97164e-07	2.0884e-06	59.1716	0.971198	36	PSMB10	9.55658e-06	0.000104857	50	0.400638	36	GADD45A	9.05325e-07	7.99704e-06	43.0882	0.678254	36	NUDT1	6.47531e-07	6.54726e-06	37.037	0.547819	36	FILIP1L	8.71809e-05	0.000399579	17.757	0.200897	36	HBB	7.8198e-06	4.53983e-05	68.3721	1.11315	36						36	MT-ND4	1.77897e-07	2.98966e-06	100	4.81002
	37	PNRC1	4.54092e-07	3.10501e-06	72.1893	1.10333	37	CDKN1B	1.27452e-05	0.000136064	50	0.422103	37	IL20	1.04993e-06	9.02371e-06	27.2059	0.460027	37	CENPM	8.53663e-07	8.3982e-06	28.7037	0.432923	37	IDI1	0.000132212	0.000576473	42.9907	0.464096	37	KRT16	8.45687e-06	4.67368e-05	36.0465	0.467545	37						37	ACTR3B	2.53694e-07	4.14823e-06	69.3878	1.09087
	38	CITED2	5.28071e-07	3.50369e-06	49.7041	0.800578	38	NTHL1	1.61742e-05	0.000168127	47.1698	0.386742	38	PPP1R16A	1.2739e-06	1.06605e-05	43.8235	0.584936	38	ATAD2	9.90705e-07	9.48991e-06	28.7037	0.433288	38	CA8	0.000132764	0.000576473	23.7383	0.21915	38	EDN1	8.4976e-06	4.67368e-05	37.2093	0.50669	38						38	ZG16B	2.7149e-07	4.27271e-06	79.5918	1.74781
	39	HSPA1B	5.40094e-07	3.50369e-06	71.0059	1.49459	39	PDLIM3	1.68579e-05	0.00017074	50.9434	0.527986	39	PABPC4	1.33156e-06	1.08573e-05	42.0588	0.559883	39	DNMT1	1.27543e-06	1.1904e-05	33.3333	0.553419	39	GLRA3	0.000175186	0.000741173	8.59813	0.157964	39	SAA2	1.08643e-05	5.71843e-05	32.5581	0.460343	39						39	TMEM213	2.75431e-07	4.27271e-06	60.2041	0.950381
	40	CXCL17	7.02629e-07	4.44413e-06	48.5207	0.743452	40	SEMA4A	1.9728e-05	0.000194814	37.4214	0.424363	40	IRX3	1.56629e-06	1.2452e-05	47.6471	0.699614	40	TMPO	2.68668e-06	2.44488e-05	30.5556	0.431952	40	TPSB2	0.00020446	0.000843398	8.03738	0.189159	40	CX3CL1	1.09444e-05	5.71843e-05	45.814	0.534376	40						40	TMEM123	3.02385e-07	4.57358e-06	84.6939	1.42024
	41	CEBPB	1.04699e-06	6.46068e-06	60.355	0.866542	41	EGOT	2.52453e-05	0.000243217	31.4465	0.362312	41	ELMSAN1	1.7118e-06	1.32769e-05	39.1176	0.577348	41	CENPN	3.0773e-06	2.73204e-05	25	0.352187	41	DAPL1	0.000223483	0.000899382	15.3271	0.182516	41	CXCL3	1.22702e-05	6.25482e-05	33.2558	0.493718	41						41	ALDH9A1	3.16456e-07	4.66966e-06	81.6327	1.39791
	42	KLF2	1.31627e-06	7.92895e-06	50.2959	0.72635	42	HILPDA	2.98777e-05	0.000280993	55.0314	0.533242	42	PMAIP1	1.84651e-06	1.39807e-05	39.5588	0.776501	42	BOLA3	3.36616e-06	2.91734e-05	42.5926	0.675796	42	ZSCAN16-AS1	0.000232758	0.000914407	36.4486	0.359054	42	SGK1	1.2574e-05	6.25705e-05	42.5581	0.502053	42						42	ROPN1B	4.37583e-07	6.30327e-06	69.3878	1.02808
	43	TSC22D3	1.6002e-06	9.41513e-06	68.6391	1.20094	43	POLR2A	3.58201e-05	0.000329045	46.2264	0.390266	43	BEX2	2.02424e-06	1.49699e-05	45.2941	0.6048	43	TPGS2	3.77649e-06	3.19684e-05	33.3333	0.494531	43	ZNF667-AS1	0.000269939	0.00103581	27.1028	0.256476	43	HLA-DRA	1.49357e-05	7.25945e-05	48.6047	0.631152	43						43	TPD52L1	4.53491e-07	6.38051e-06	79.5918	1.34671
	44	GADD45G	2.25659e-06	1.29754e-05	49.1124	0.800631	44	THOC6	4.01802e-05	0.000360709	48.4277	0.394701	44	KLF10	2.98691e-06	2.15872e-05	44.7059	0.644026	44	MTHFD2	4.24648e-06	3.513e-05	39.8148	0.6879	44	PNRC2	0.000294052	0.00110269	46.5421	0.508246	44	KLK5	1.93254e-05	9.17958e-05	33.9535	0.411303	44						44	MFGE8	5.05084e-07	6.94491e-06	72.449	1.17541
	45	TMEM176A	3.03943e-06	1.70884e-05	45.5621	0.57737	45	LRG1	4.20156e-05	0.000368804	41.5094	0.338255	45	QDPR	3.46243e-06	2.44678e-05	49.8529	0.714079	45	UBE2S	4.38006e-06	3.54298e-05	25.9259	0.39956	45	CALML3	0.000439397	0.00161112	13.4579	0.163949	45	NTRK2	2.10368e-05	9.77041e-05	47.2093	0.606367	45						45	ATP6V1B1	6.85699e-07	9.21884e-06	68.3673	0.999359
	46	CHCHD10	7.63373e-06	4.16854e-05	57.3964	0.694819	46	PLA2G4C	5.25814e-05	0.000451514	32.0755	0.242772	46	TMEM64	4.10944e-06	2.81059e-05	26.1765	0.36965	46	HMGB3	5.31681e-06	4.20722e-05	26.8519	0.43765	46	UBE2E3	0.000505795	0.00181427	35.1402	0.335695	46	GPM6B	2.41951e-05	0.000108197	49.3023	0.544285	46						46	PLA2R1	7.22867e-07	9.50727e-06	56.1224	0.877004
	47	ZFP36L2	7.74394e-06	4.16854e-05	62.7219	1.12298	47	MZF1-AS1	5.55728e-05	0.000467048	25.4717	0.246732	47	RGS16	4.15401e-06	2.81059e-05	33.2353	0.539535	47	SKA2	7.74607e-06	5.99908e-05	25	0.389955	47	ZNF165	0.00052161	0.00183118	18.3178	0.214043	47	BBOX1	2.45247e-05	0.000108197	36.9767	0.394207	47						47	FZD1	7.83418e-07	1.00844e-05	58.1633	0.891378
	48	HSPA6	8.10571e-06	4.27238e-05	19.5266	0.427616	48	LASP1	6.26551e-05	0.000515599	60.6918	0.573109	48	ACOX2	4.94664e-06	3.27715e-05	38.3824	0.565886	48	RHNO1	9.92276e-06	7.52476e-05	19.4444	0.353814	48	GCA	0.000573525	0.00197149	29.1589	0.272594	48	IGLC2	2.48491e-05	0.000108197	36.2791	0.464517	48						48	PPP1R1B	8.49558e-07	1.0708e-05	75.5102	1.25123
	49	MAFF	1.19888e-05	6.19012e-05	47.929	0.677364	49	ELL2	6.50808e-05	0.000515914	39.6226	0.313995	49	STAU2	5.28597e-06	3.43049e-05	39.2647	0.486214	49	CENPK	1.10049e-05	8.17504e-05	23.1481	0.290454	49	CAB39L	0.000673882	0.00226919	22.4299	0.21786	49	CD14	2.79873e-05	0.000117065	44.8837	0.49958	49						49	CTNNB1	9.89524e-07	1.22176e-05	72.449	1.24286
	50	SERHL2	1.85752e-05	9.39906e-05	41.4201	0.513047	50	PPP2R5A	6.53056e-05	0.000515914	47.7987	0.388367	50	TMEM150C	6.82181e-06	4.33867e-05	36.6176	0.434268	50	KNSTRN	1.67124e-05	0.000121666	20.3704	0.290754	50	FAM46B	0.000963	0.0031779	17.5701	0.164311	50	ACTA2	2.8006e-05	0.000117065	47.2093	0.566717	50						50	VIM	1.25362e-06	1.51688e-05	76.5306	1.3388

## Sheet: Myoepithelial - top 50 markers
Supplementary Data 4: Putatitive function of different major cell type sub-clusters & List of marker genes
Marker genes of myoepithelial cell sub-clusters
Marker genes for each cluster were calculated by pairwise differential analysis of all clusters against all other clusters separately (using BIOMEX, see Methods for more detail).
Adjusted p-value = Benjamini-Hochberg adjusted p-values
Percentage detected = the percentage of cells within a cluster that expresses the gene
	Myoepithelial cells - Myo1						Myoepithelial cells - Myo2						Myoepithelial cells - Myo3						Myoepithelial cells - Myo4						Myoepithelial cells - Myo5
	Rank	Feature	Pvalue	Adjusted pvalue	Percentage detected	Mean log expression	Rank	Feature	Pvalue	Adjusted pvalue	Percentage detected	Mean log expression	Rank	Feature	Pvalue	Adjusted pvalue	Percentage detected	Mean log expression	Rank	Feature	Pvalue	Adjusted pvalue	Percentage detected	Mean log expression	Rank	Feature	Pvalue	Adjusted pvalue	Percentage detected	Mean log expression
	1	CXCL14	1.45466e-11	1.55649e-09	74.5882	2.13129	1	SCGB2A2	3.01316e-12	2.69678e-09	71.8954	1.6054	1	PTN	4.87257e-08	8.05204e-06	91.1628	2.26833	1	MMP7	5.01651e-14	2.11697e-11	72.9927	2.56492	1	PDK4	2.25105e-09	8.62154e-07	72.2741	1.54016
	2	MYL9	1.85174e-08	9.90682e-07	93.6471	2.73037	2	CSTA	1.22089e-11	5.4635e-09	77.1242	1.58777	2	IRF1	5.26277e-08	8.05204e-06	93.0233	2.1718	2	NPC2	6.37519e-09	1.34516e-06	99.2701	2.60079	2	JUNB	6.85535e-09	1.3128e-06	100	4.55243
	3	MYLK	1.07909e-07	3.84876e-06	83.2941	2.22521	3	ACTG2	3.05946e-08	9.12738e-06	69.9346	1.44422	3	IGHA1	9.14714e-07	9.33008e-05	56.7442	0.916186	3	KRT17	1.39322e-08	1.95979e-06	98.5401	3.84192	3	JUN	2.4619e-08	3.14302e-06	97.8193	3.67636
	4	MT-ND2	2.09786e-06	5.61177e-05	99.5294	3.85517	4	ACTA2	5.54156e-08	1.23992e-05	99.3464	4.03525	4	APOC1	1.88419e-06	0.000144141	49.7674	0.868126	4	TACSTD2	3.90139e-08	3.36788e-06	77.3723	1.64089	4	BTG1	4.6544e-08	4.45659e-06	79.4393	1.54813
	5	RPS26	3.16863e-06	6.78088e-05	94.3529	3.03004	5	ALDH7A1	1.08342e-07	1.93932e-05	83.6601	1.48086	5	BST2	2.51856e-06	0.000154136	63.7209	1.16189	5	ATF3	4.72553e-08	3.36788e-06	94.8905	2.19403	5	EGR1	7.7934e-08	5.42366e-06	97.1963	3.05902
	6	MME	1.03374e-05	0.000184351	20.9412	0.331319	6	DBI	5.1174e-07	7.63345e-05	75.817	1.2304	6	MFGE8	4.55611e-06	0.000232361	73.9535	1.36745	6	CCL2	4.78845e-08	3.36788e-06	52.5547	1.2898	6	FOSB	8.49659e-08	5.42366e-06	97.1963	3.06336
	7	TMEM141	0.000220326	0.00271538	22.5882	0.349337	7	TESC	9.48727e-07	0.000121302	64.0523	1.07429	7	CALML3	6.65957e-06	0.000274924	56.7442	0.986737	7	GEM	1.81199e-07	1.09237e-05	65.6934	1.3968	7	ANXA1	2.51472e-07	1.34672e-05	97.8193	3.21077
	8	POP7	0.000226457	0.00271538	13.4118	0.196811	8	APOD	1.33388e-06	0.000149228	92.1569	2.17036	8	HES1	7.46256e-06	0.000274924	56.7442	1.0799	8	SOCS3	5.27972e-07	2.68964e-05	86.8613	2.03198	8	CYR61	2.843e-07	1.34672e-05	89.7196	2.70195
	9	LINC00844	0.000244917	0.00271538	9.64706	0.138824	9	CNN1	1.81097e-06	0.000180091	64.7059	1.1492	9	SPP1	8.08599e-06	0.000274924	36.2791	0.687382	9	FOS	5.73619e-07	2.68964e-05	100	4.67463	9	DDX5	3.16462e-07	1.34672e-05	97.5078	3.08364
	10	ARID5B	0.000253774	0.00271538	42.1176	0.749843	10	GPM6B	2.2804e-06	0.000204095	62.0915	1.01647	10	IFI6	1.19764e-05	0.000366479	36.7442	0.666744	10	IFITM3	1.52674e-06	5.57947e-05	93.4307	2.34694	10	SRSF2	6.65597e-07	2.36752e-05	85.0467	1.73689
	11	HRCT1	0.000444671	0.00432543	11.5294	0.171355	11	PPP1R14A	2.6751e-06	0.000216588	76.4706	1.26805	11	RGS16	7.66628e-05	0.00213262	58.1395	1.12205	11	ID3	1.61296e-06	5.57947e-05	64.2336	1.05751	11	DNAJA1	6.79965e-07	2.36752e-05	80.9969	1.72026
	12	F3	0.000591246	0.00527194	26.3529	0.451315	12	TAGLN	2.90397e-06	0.000216588	99.3464	3.80088	12	EGR2	9.26642e-05	0.00236294	53.0233	0.873534	12	NFKBIA	1.68103e-06	5.57947e-05	97.0803	2.41098	12	PPP1R10	7.56776e-07	2.41538e-05	73.2087	1.36213
	13	COL8A2	0.000997687	0.00806187	6.58824	0.0952534	13	POSTN	3.67786e-06	0.000253206	57.5163	0.922983	13	PLAT	0.00014841	0.00334471	47.907	0.775352	13	SAT1	1.71879e-06	5.57947e-05	83.2117	1.7017	13	INTS6	3.79725e-06	0.000104176	74.7664	1.44056
	14	CCDC80	0.00105482	0.00806187	19.2941	0.319607	14	SYT8	4.4729e-06	0.000285946	69.9346	1.10529	14	SERPINA5	0.000153026	0.00334471	27.907	0.4191	14	GBP2	2.44211e-06	7.36122e-05	67.1533	1.079	14	DDIT3	3.80799e-06	0.000104176	58.567	1.0106
	15	AGRN	0.00174857	0.0124731	9.41176	0.1499	15	KCNMB1	5.33509e-06	0.000308526	67.3203	1.01619	15	CHI3L1	0.000228517	0.00466175	32.093	0.57953	15	NNMT	3.82195e-06	0.000107524	98.5401	2.95049	15	THUMPD3-AS1	5.09214e-06	0.000130019	64.486	1.09757
	16	CCDC167	0.00197922	0.0127829	8.23529	0.122423	16	DUSP6	5.51556e-06	0.000308526	61.4379	0.963919	16	CAMK2B	0.000246323	0.00471092	39.0698	0.617519	16	CXADR	4.38271e-06	0.000115594	45.2555	0.649082	16	H2AFZ	5.72831e-06	0.000137121	75.0779	1.49603
	17	TIA1	0.00206739	0.0127829	10.5882	0.167942	17	MGP	7.56895e-06	0.000398483	96.0784	2.37059	17	IGLC3	0.000318184	0.00548254	25.1163	0.32402	17	CXCL2	5.57123e-06	0.000138298	46.7153	0.97812	17	KCNQ1OT1	9.13294e-06	0.00020576	68.5358	1.29628
	18	MAF	0.0021504	0.0127829	11.2941	0.179858	18	COL14A1	9.84888e-06	0.000487145	47.7124	0.71675	18	ADIRF	0.000322502	0.00548254	45.1163	0.680887	18	BTG2	6.53215e-06	0.000153143	89.0511	2.1529	18	ERRFI1	1.05012e-05	0.000223442	69.7819	1.2295
	19	TMEM42	0.00233747	0.0131636	5.88235	0.0949604	19	CST3	1.03416e-05	0.000487145	82.3529	1.71307	19	RUNX1	0.000402002	0.00647435	34.8837	0.493954	19	CD74	7.39749e-06	0.000164302	79.562	1.61689	19	DDIT4	1.32128e-05	0.00026015	71.6511	1.43725
	20	ZRSR2	0.00317647	0.0162507	9.17647	0.127451	20	SCGB1D2	1.14015e-05	0.000510215	35.9477	0.551968	20	METTL15	0.000512833	0.00784635	37.2093	0.552347	20	SOD2	8.41941e-06	0.000177649	45.2555	0.787474	20	IER2	1.35849e-05	0.00026015	92.5234	2.6234
	21	SPTSSA	0.00318939	0.0162507	20.9412	0.328221	21	ATP2B1	1.29808e-05	0.000553228	69.281	1.05216	21	LAMP5	0.000610442	0.00889501	13.9535	0.196734	21	B2M	1.05531e-05	0.000212068	99.2701	3.51006	21	RHOB	1.52976e-05	0.000278999	71.028	1.24327
	22	ANAPC10	0.00335072	0.0162967	12	0.181673	22	MT1E	1.73502e-05	0.000705839	100	3.35652	22	NR4A2	0.000674098	0.00937609	29.3023	0.408099	22	ELF3	1.20471e-05	0.000231085	54.0146	0.888285	22	ADM	1.66831e-05	0.000287464	45.4829	0.789215
	23	ERICH1	0.0038794	0.0180476	15.0588	0.235412	23	HSPA5	3.20691e-05	0.0012074	83.0065	1.44632	23	LGALS7	0.000792373	0.00996502	17.6744	0.248754	23	KRT14	1.44468e-05	0.000265068	97.8102	3.30336	23	TOB1	1.72628e-05	0.000287464	73.8318	1.35178
	24	APOO	0.00477607	0.0212933	5.41176	0.084247	24	COL6A1	3.28035e-05	0.0012074	50.3268	0.748745	24	APOE	0.000793032	0.00996502	60.9302	1.04109	24	CLU	1.56322e-05	0.000274866	97.8102	2.84273	24	MYC	2.12487e-05	0.000333151	85.9813	2.15197
	25	LLPH	0.00508986	0.0217846	10.5882	0.146146	25	AQP1	3.37264e-05	0.0012074	45.7516	0.58219	25	ISLR	0.000814136	0.00996502	20.9302	0.263673	25	IFITM2	1.80614e-05	0.000304876	69.3431	1.08397	25	MT1X	2.17462e-05	0.000333151	98.4424	4.67013
	26	ANKRD39	0.00591471	0.0243413	8.47059	0.126813	26	LUC7L3	4.1027e-05	0.00141228	59.4771	0.847389	26	CHMP1B	0.000946855	0.0107747	30.2326	0.40916	26	HSPB1	2.07036e-05	0.000336036	56.9343	1.00145	26	HEXIM1	2.56803e-05	0.000378291	75.3894	1.4473
	27	BOLA1	0.00665941	0.026391	8.70588	0.128935	27	FLNA	4.65693e-05	0.00154369	60.7843	0.879631	27	NR4A1	0.000950711	0.0107747	49.3023	0.757508	27	RARRES1	2.17774e-05	0.000340373	37.2263	0.542068	27	HBB	4.22645e-05	0.000573412	71.9626	1.26797
	28	HSPB8	0.00816612	0.0306815	5.41176	0.0768954	28	NDUFS6	6.89993e-05	0.00220551	64.0523	0.814481	28	COL9A2	0.0011475	0.0125405	25.5814	0.336292	28	CTSB	2.71921e-05	0.000409823	59.1241	0.974724	28	KRT8	4.36623e-05	0.000573412	74.7664	1.46744
	29	HIST1H2BG	0.00831554	0.0306815	7.52941	0.108754	29	S100B	7.39269e-05	0.00228154	53.5948	0.797061	29	MPHOSPH8	0.00125007	0.0127853	42.3256	0.594348	29	VMP1	2.95824e-05	0.000430474	59.1241	0.852821	29	MLF1	4.36734e-05	0.000573412	48.2866	0.755268
	30	MECR	0.00985089	0.0349884	7.52941	0.115468	30	MMP2	7.89141e-05	0.00234432	45.098	0.544755	30	ARL4D	0.00125347	0.0127853	41.3953	0.660808	30	ID1	3.31848e-05	0.0004668	53.2847	0.873115	30	TSC22D1	4.49148e-05	0.000573412	73.8318	1.43689
	31	UBAC1	0.0106904	0.0349884	5.64706	0.091616	31	THSD4	8.11999e-05	0.00234432	42.4837	0.547687	31	PLPP3	0.00137478	0.013024	34.4186	0.483811	31	MT1M	4.05378e-05	0.000546998	70.8029	1.31968	31	PCSK7	6.15432e-05	0.000760356	71.6511	1.51323
	32	PTPN4	0.011472	0.0349884	4.47059	0.0726554	32	TSC22D4	0.000171583	0.00479896	53.5948	0.624557	32	IGHA2	0.0013989	0.013024	11.1628	0.153045	32	THBS1	4.14785e-05	0.000546998	56.2044	0.919175	32	MAT2A	6.80894e-05	0.000814945	45.7944	0.696516
	33	SNAP29	0.0115072	0.0349884	8	0.121851	33	PGF	0.000233127	0.00632269	40.5229	0.541563	33	ARC	0.0014412	0.013024	25.5814	0.377237	33	NEAT1	4.79685e-05	0.000613415	98.5401	2.76827	33	SFPQ	7.50218e-05	0.000870707	56.6978	0.888979
	34	RNASEH2A	0.0115694	0.0349884	6.35294	0.0904252	34	SERINC2	0.000244167	0.00642734	44.4444	0.588361	34	BHLHE41	0.00144712	0.013024	51.6279	0.755465	34	ZFP36	5.17814e-05	0.000642699	100	3.70131	34	GADD45A	7.8247e-05	0.000881429	71.6511	1.3533
	35	CCDC25	0.01203	0.0349884	12.4706	0.19607	35	MT-ND3	0.000259913	0.00664635	100	3.85285	35	MIDN	0.00170013	0.014864	38.6047	0.520009	35	C1R	6.78066e-05	0.000802415	74.4526	1.22613	35	CYCS	8.33023e-05	0.000911566	60.4361	1.02564
	36	EFHD1	0.0125125	0.0349884	5.41176	0.0794133	36	PDLIM3	0.00030118	0.00748767	52.2876	0.828544	36	TOPORS	0.00180918	0.0153781	29.3023	0.397353	36	TNFRSF12A	6.84525e-05	0.000802415	40.146	0.598715	36	GTF2B	8.87539e-05	0.000944243	41.433	0.657303
	37	MRPL1	0.0125315	0.0349884	11.2941	0.170391	37	FGFR1	0.000313373	0.00758023	45.7516	0.589168	37	MGST1	0.00225087	0.0182527	38.6047	0.519707	37	DUSP1	0.000122768	0.00138636	69.3431	1.17821	37	AMD1	0.00010706	0.00110821	60.1246	0.969599
	38	CRBN	0.012559	0.0349884	19.5294	0.296263	38	CARMN	0.000357255	0.00829934	45.098	0.655255	38	CYP1B1	0.00226667	0.0182527	16.7442	0.225253	38	SFN	0.000124838	0.00138636	79.562	1.45439	38	CPE	0.000123861	0.00122788	52.648	0.79927
	39	ERC1	0.0127528	0.0349884	6.58824	0.0937351	39	ACTB	0.000361647	0.00829934	100	4.125	39	KRT81	0.00363601	0.0285287	11.1628	0.150178	39	HLA-DRA	0.000133442	0.00144391	38.6861	0.645988	39	TSC22D3	0.000125032	0.00122788	56.0748	0.995164
	40	CHL1	0.013724	0.0367117	7.76471	0.109002	40	WIF1	0.000382285	0.00855362	51.634	0.909607	40	NOTCH4	0.00479063	0.0359918	17.2093	0.230692	40	TNFSF10	0.000142167	0.00149986	46.7153	0.676764	40	C6orf62	0.000155295	0.00148695	40.1869	0.608649
	41	TCEAL7	0.0148611	0.037863	14.3529	0.231306	41	SCRG1	0.000394242	0.00860602	27.451	0.354248	41	AREG	0.00482445	0.0359918	24.186	0.361019	41	NCOA7	0.000195502	0.00201224	44.5255	0.696476	41	NASP	0.000186139	0.00173881	49.5327	0.780137
	42	PFKP	0.0148739	0.037863	7.05882	0.109205	42	ITGBL1	0.000432661	0.00895343	33.9869	0.411109	42	PNP	0.00494004	0.0359918	10.6977	0.151622	42	WFDC2	0.000216336	0.00203675	42.3358	0.611983	42	PHLDA1	0.000236138	0.00215336	54.8287	0.950326
	43	TMEM223	0.0152935	0.037863	5.64706	0.0854966	43	DCN	0.000437929	0.00895343	43.7908	0.56885	43	IFI44L	0.00579033	0.0412056	12.093	0.185877	43	CEBPD	0.000216874	0.00203675	44.5255	0.616018	43	RND3	0.000308436	0.00274723	47.352	0.731317
	44	SNHG25	0.0158838	0.037863	14.8235	0.234483	44	GNG5	0.00044998	0.00895343	64.0523	0.824578	44	PDE4C	0.006076	0.0422558	13.4884	0.179299	44	RARRES3	0.000219958	0.00203675	44.5255	0.645164	44	C19orf33	0.000465089	0.00404839	29.9065	0.425986
	45	NELFA	0.0159237	0.037863	6.58824	0.0987531	45	SFRP2	0.000450172	0.00895343	29.4118	0.398936	45	C21orf33	0.00637789	0.0425514	10.2326	0.140086	45	CEBPB	0.000221006	0.00203675	45.2555	0.611353	45	H2AFX	0.00048608	0.00413708	27.7259	0.37401
	46	PPID	0.0168135	0.0391096	7.76471	0.114584	46	COL18A1	0.000473695	0.00921645	37.2549	0.443897	46	RGS1	0.00647538	0.0425514	16.2791	0.21439	46	S100A14	0.000222015	0.00203675	41.6058	0.574754	46	MIR22HG	0.000542117	0.00448262	34.5794	0.509938
	47	CBLB	0.0177212	0.040344	5.88235	0.0849741	47	MT-ATP6	0.000505886	0.00963335	100	3.54525	47	KRT16	0.00653568	0.0425514	25.5814	0.364362	47	SOX4	0.000257394	0.00231107	66.4234	1.14826	47	MAFF	0.000550087	0.00448262	32.0872	0.448951
	48	MRPS18A	0.0200842	0.0442011	9.64706	0.146787	48	GRP	0.000530028	0.00988281	33.9869	0.43567	48	CXCR4	0.00686126	0.0435454	29.3023	0.398334	48	ID2	0.000332023	0.00291903	54.7445	0.788782	48	ANGPTL4	0.000563219	0.00449402	27.7259	0.435951
	49	TTC1	0.0202416	0.0442011	15.5294	0.229336	49	SERPINF1	0.000576569	0.0105312	62.7451	0.98091	49	ARL5A	0.00697295	0.0435454	26.0465	0.323778	49	SERPINA1	0.000353143	0.00304135	32.8467	0.463815	49	HNRNPH1	0.000604142	0.00472217	55.1402	0.941566
	50	CMYA5	0.0212658	0.045456	11.5294	0.180147	50	CRABP2	0.00061302	0.0109731	32.0261	0.396686	50	IFIT1	0.00835059	0.0511056	9.76744	0.150616	50	JUND	0.000393289	0.00331936	46.7153	0.701265	50	OFD1	0.000707651	0.0054206	43.9252	0.646402

## Sheet: Perivascular - top 50 markers
Supplementary Data 4: Putatitive function of different major cell type sub-clusters & List of marker genes
Marker genes of perivascular cell sub-clusters
Marker genes for each cluster were calculated by pairwise differential analysis of all clusters against all other clusters separately (using BIOMEX, see Methods for more detail).
Adjusted p-value = Benjamini-Hochberg adjusted p-values
Percentage detected = the percentage of cells within a cluster that expresses the gene
	Perivascular cells - pV1						Perivascular cells - pV2						Perivascular cells - pV3						Perivascular cells - pV4						Perivascular cells - pV5						Perivascular cells - pV6						Perivascular cells - pV7
	Rank	Feature	Pvalue	Adjusted pvalue	Percentage detected	Mean log expression	Rank	Feature	Pvalue	Adjusted pvalue	Percentage detected	Mean log expression	Rank	Feature	Pvalue	Adjusted pvalue	Percentage detected	Mean log expression	Rank	Feature	Pvalue	Adjusted pvalue	Percentage detected	Mean log expression	Rank	Feature	Pvalue	Adjusted pvalue	Percentage detected	Mean log expression	Rank	Feature	Pvalue	Adjusted pvalue	Percentage detected	Mean log expression	Rank	Feature	Pvalue	Adjusted pvalue	Percentage detected	Mean log expression
	1	RERGL	4.03976e-18	8.72588e-16	77.1429	1.94768	1	FN1	2.70733e-15	2.02508e-12	75.6522	1.87971	1	FABP4	4.37413e-20	2.22206e-17	96.8254	5.49442	1	CCL19	1.51507e-15	4.7794e-13	51.3514	1.823	1	TSTD1	2.20458e-05	0.000197839	3.80952	0.102551	1	TIMP1	1.07829e-16	4.20532e-15	78.5714	2.96539	1	RGS5	2.33882e-12	5.84705e-10	94.1406	3.61735
	2	GADD45B	5.20503e-16	5.62144e-14	84.3956	2.59726	2	COL1A1	1.34296e-14	5.02267e-12	75.6522	1.84711	2	CD36	2.4575e-17	6.24206e-15	92.0635	3.40687	2	C1S	1.90794e-15	4.7794e-13	85.5856	2.13439	2	SH3D19	2.47298e-05	0.000197839	6.19048	0.158428	2	NDUFA4L2	1.4635e-12	2.85382e-11	80.7143	2.85396	2	RASD1	4.59675e-09	5.74593e-07	58.9844	1.36556
	3	JUNB	2.12369e-13	1.52905e-11	90.3297	3.25575	3	COL1A2	2.56198e-13	6.38787e-11	87.8261	2.39342	3	POSTN	1.20957e-15	2.0482e-13	76.1905	2.31514	3	CCL2	3.16837e-15	5.29118e-13	68.4685	2.38583	3	SSH3	5.41364e-05	0.00027646	3.80952	0.0922295	3	LGALS1	1.36179e-09	1.77033e-08	90.7143	3.38719	3	DCN	7.76195e-09	6.46829e-07	57.0312	1.25569
	4	DSTN	1.20515e-11	6.50778e-10	97.8022	3.17212	4	COL4A2	6.92171e-12	1.29436e-09	85.2174	1.91656	4	FABP5	4.08157e-13	5.18359e-11	76.1905	2.2787	4	IGFBP5	2.05193e-14	2.57004e-12	93.6937	3.1223	4	TP73-AS1	7.17162e-05	0.00027646	2.85714	0.075661	4	RTN1	3.12095e-08	3.04293e-07	7.85714	0.212464	4	HIGD1B	4.64381e-08	2.90238e-06	64.4531	1.49199
	5	NDUFA4	4.0358e-11	1.74346e-09	83.5165	2.07312	5	COL3A1	3.34469e-11	5.00365e-09	83.4783	2.05743	5	AGTR1	3.37073e-12	3.42466e-10	68.254	1.47791	5	C1R	9.22849e-14	9.24694e-12	88.2883	2.22348	5	SNX12	8.63937e-05	0.00027646	3.80952	0.0985124	5	G0S2	7.79212e-07	6.07785e-06	8.57143	0.231869	5	IFI27	8.15776e-08	4.07888e-06	62.5	1.34155
	6	BTG2	1.39969e-10	5.03888e-09	72.7473	1.74492	6	PRSS23	4.53952e-11	5.65927e-09	66.087	1.36513	6	THBS4	1.13378e-11	9.59937e-10	52.381	1.27356	6	CCL21	3.41102e-13	2.84821e-11	51.3514	1.54965	6	SLPI	0.00013275	0.000354	3.33333	0.0873078	6	DNAJC4	2.60905e-06	1.69588e-05	10.7143	0.25685	6	MT2A	1.68741e-06	7.03086e-05	98.8281	4.34539
	7	FOS	1.75199e-10	5.40613e-09	90.3297	3.4285	7	NEAT1	1.08106e-10	1.15519e-08	86.9565	2.38424	7	BTNL9	2.34044e-09	1.69849e-07	39.6825	0.806741	7	TMEM176B	1.1955e-11	8.55636e-10	72.0721	1.49736	7	NQO1	0.000254983	0.000582818	4.28571	0.114892	7	FMNL3	7.00605e-06	3.90337e-05	5	0.130978	7	APOE	3.15671e-06	0.00011274	51.9531	1.16465
	8	MYH11	3.13995e-10	7.84541e-09	63.0769	1.35442	8	COL18A1	1.35391e-10	1.2659e-08	83.4783	1.95528	8	SPARCL1	6.3175e-09	4.01161e-07	95.2381	3.3613	8	CXCL12	1.41578e-10	8.86634e-09	61.2613	1.46425	8	RRP1	0.000578647	0.00115729	4.7619	0.120006	8	SLC39A14	8.94394e-05	0.000406181	4.28571	0.115626	8	PTN	6.97192e-06	0.000197531	30.4688	0.538985
	9	MT1X	3.26892e-10	7.84541e-09	81.5385	2.30593	9	MIR4435-2HG	2.29709e-10	1.90914e-08	70.4348	1.50369	9	TMSB10	8.78663e-09	4.60409e-07	98.4127	3.60865	9	TM4SF1	4.41108e-10	2.4555e-08	56.7568	1.39435	9	SERGEF	0.000893406	0.00158828	4.7619	0.125065	9	FEZ1	9.95486e-05	0.000406181	7.14286	0.178743	9	KCNJ8	7.11111e-06	0.000197531	44.9219	0.783059
	10	MT1M	3.64421e-10	7.87148e-09	81.0989	2.22743	10	COL4A1	3.46071e-10	2.58861e-08	73.913	1.71618	10	STEAP4	9.06316e-09	4.60409e-07	73.0159	1.75893	10	CTSC	9.66769e-10	4.84351e-08	69.3694	1.51463	10	ZDHHC24	0.00108678	0.00173885	2.85714	0.0651481	10	RTCA	0.000112107	0.000406181	5	0.129455	10	HOPX	1.11855e-05	0.000265383	37.8906	0.653122
	11	ZFP36	5.6086e-10	1.10133e-08	90.3297	2.96221	11	UACA	6.28041e-09	4.27068e-07	54.7826	1.06006	11	TSPAN15	1.24197e-08	5.73564e-07	46.0317	0.880469	11	GGT5	2.09318e-09	9.53351e-08	68.4685	1.45249	11	MIB2	0.00177526	0.0025822	2.38095	0.0589788	11	SNRNP48	0.000114564	0.000406181	5	0.117467	11	IFI6	1.16768e-05	0.000265383	44.1406	0.804012
	12	TAGLN	7.07517e-10	1.20199e-08	99.5604	4.23694	12	TPPP3	6.96533e-09	4.34172e-07	78.2609	1.83542	12	ABCC9	1.83769e-08	7.77955e-07	49.2063	1.03983	12	TMEM176A	2.99094e-09	1.24872e-07	64.8649	1.18052	12	SEC24B	0.00196697	0.00262263	2.38095	0.0573106	12	ASB1	0.000176151	0.000572489	4.28571	0.10593	12	PROCR	1.64993e-05	0.000343735	40.2344	0.676359
	13	JUN	7.95969e-10	1.20199e-08	81.3187	2.56672	13	SPARC	1.11107e-08	6.33692e-07	95.6522	3.11058	13	THY1	2.24359e-08	8.76725e-07	65.0794	1.60214	13	CFD	3.51074e-09	1.35299e-07	53.1532	1.50583	13	ZER1	0.00281205	0.00342643	1.90476	0.0493268	13	GATAD2A	0.000217368	0.000624639	4.28571	0.0995891	13	TESC	1.78839e-05	0.000343921	25.7812	0.458789
	14	PLN	8.0255e-10	1.20199e-08	67.6923	1.42401	14	PLXDC1	1.18606e-08	6.33692e-07	49.5652	0.907971	14	RHOB	3.84035e-08	1.3935e-06	66.6667	1.70381	14	NNMT	1.00648e-08	3.60175e-07	69.3694	1.57031	14	RFC4	0.00299813	0.00342643	1.90476	0.0517879	14	PEX5	0.000224229	0.000624639	3.57143	0.0923178	14	SCGB2A2	3.19176e-05	0.000569958	33.9844	0.806668
	15	EGR1	8.34716e-10	1.20199e-08	74.9451	1.96848	15	COL6A2	1.89652e-08	9.4573e-07	84.3478	2.0882	15	TIMP4	5.31172e-08	1.7989e-06	36.5079	0.762585	15	FGF7	1.63886e-08	5.4738e-07	56.7568	1.14305	15	STK17B	0.00635352	0.00677709	2.38095	0.0653147	15	MAD2L1BP	0.00028046	0.000729197	5	0.126268	15	APOLD1	9.48092e-05	0.00158015	44.5312	0.828159
	16	ACTA2	2.59803e-09	3.50734e-08	97.8022	3.6325	16	ISG15	6.62107e-08	3.09535e-06	62.6087	1.23182	16	PPARG	1.28968e-07	4.09473e-06	38.0952	0.749584	16	CFH	2.45057e-08	7.41894e-07	51.3514	1.03152	16	PYGL	0.00718102	0.00718102	2.38095	0.0586482	16	CLDN15	0.000577271	0.0014071	3.57143	0.0900163	16	LUM	0.000139554	0.00208551	25	0.462531
	17	ADIRF	6.47739e-09	8.23009e-08	99.5604	4.21649	17	ID3	1.00771e-07	4.43393e-06	67.8261	1.76326	17	MGST1	1.844e-07	5.5103e-06	31.746	0.624743	17	FHL2	2.51741e-08	7.41894e-07	63.964	1.22462	17						17	SPATA24	0.00063102	0.00144763	2.85714	0.0757852	17	GYPC	0.000148582	0.00208551	39.0625	0.622555
	18	CDKN1A	7.02809e-09	8.43371e-08	67.4725	1.58935	18	IGFBP7	3.19826e-07	1.32906e-05	95.6522	3.91299	18	COL6A3	2.8376e-07	8.00834e-06	47.619	1.0017	18	MYC	2.87648e-08	8.00619e-07	68.4685	1.72452	18						18	LARP1	0.00113663	0.00233877	4.28571	0.11192	18	FOXO3	0.000150157	0.00208551	26.1719	0.414621
	19	TSC22D1	1.12519e-08	1.27916e-07	87.2527	2.23473	19	OLFML2A	3.66251e-07	1.4012e-05	41.7391	0.717774	19	COL5A3	3.42064e-07	9.1457e-06	33.3333	0.706541	19	FHL1	4.18457e-08	1.1034e-06	61.2613	1.50521	19						19	ITPRIP	0.0011394	0.00233877	4.28571	0.0987519	19	SOX4	0.000403858	0.00531392	32.0312	0.519701
	20	SORBS2	1.36545e-08	1.47469e-07	56.2637	1.07405	20	KLF6	3.74652e-07	1.4012e-05	65.2174	1.39626	20	PDK4	3.64879e-07	9.15529e-06	63.4921	1.40706	20	C2orf40	6.41319e-08	1.6065e-06	57.6577	1.19773	20						20	TRIM47	0.00125304	0.00237553	2.85714	0.080629	20	CEBPZ	0.000528459	0.00660573	23.0469	0.359447
	21	IER2	1.58526e-08	1.63056e-07	61.0989	1.29325	21	COL5A2	4.41879e-07	1.57393e-05	49.5652	0.804289	21	ITIH5	3.94444e-07	9.15529e-06	41.2698	0.795735	21	ADH1B	3.05574e-07	7.29012e-06	37.8378	0.795284	21						21	BRD7	0.00127913	0.00237553	3.57143	0.0892545	21	TNFRSF21	0.000830873	0.009703	14.4531	0.23542
	22	MT1A	2.77579e-08	2.72532e-07	60.4396	1.56654	22	MGP	6.21205e-07	1.98759e-05	94.7826	2.98184	22	EDNRB	3.96489e-07	9.15529e-06	44.4444	0.890637	22	GLUL	3.66182e-07	8.33896e-06	59.4595	1.06655	22						22	PSMD10	0.00147284	0.00261094	5	0.123551	22	RHOBTB3	0.000853864	0.009703	16.4062	0.253093
	23	PHLDA2	3.09234e-08	2.90411e-07	57.1429	1.08035	23	EGFL6	6.21246e-07	1.98759e-05	36.5217	0.665181	23	TSHZ2	4.29836e-07	9.49377e-06	31.746	0.642513	23	MFAP4	4.38697e-07	9.55597e-06	30.6306	0.761897	23						23	CDH13	0.00161854	0.00274448	2.85714	0.0735666	23	SMTN	0.000938545	0.0102016	26.5625	0.450132
	24	S100A6	3.97488e-08	3.5774e-07	97.5824	3.33046	24	LAMA4	6.3773e-07	1.98759e-05	53.0435	0.91897	24	ANGPTL2	5.98062e-07	1.2659e-05	31.746	0.615353	24	SYNPO2	5.58867e-07	1.16663e-05	56.7568	1.07439	24						24	PYROXD1	0.00219936	0.00357396	2.85714	0.071765	24	CD74	0.00111207	0.011584	28.9062	0.465862
	25	MYL9	4.37067e-08	3.77626e-07	99.7802	3.71061	25	PDLIM3	1.04254e-06	3.10694e-05	47.8261	0.799422	25	HSPG2	7.27344e-07	1.42803e-05	25.3968	0.607835	25	APOD	1.76072e-06	3.52849e-05	66.6667	1.38138	25						25	FAM114A2	0.00239547	0.00373693	3.57143	0.0927429	25	NEURL1B	0.00123799	0.0123799	23.0469	0.364268
	26	S100A4	9.6048e-08	7.8615e-07	92.3077	3.01296	26	ANKRD28	1.07995e-06	3.10694e-05	39.1304	0.613962	26	COL6A1	7.32241e-07	1.42803e-05	58.7302	1.3226	26	S100A10	1.90213e-06	3.66526e-05	54.0541	1.05317	26						26	KIF2A	0.00302297	0.00453446	3.57143	0.0905527	26	GUCY1A2	0.00136757	0.0131497	21.4844	0.309393
	27	ATF3	9.82687e-08	7.8615e-07	65.9341	1.47621	27	CHN1	2.29391e-06	6.35497e-05	48.6957	0.778542	27	STMN1	7.58993e-07	1.42803e-05	30.1587	0.600434	27	SYTL2	2.1352e-06	3.96198e-05	41.4414	0.713485	27						27	PPM1F	0.00330971	0.00478069	2.85714	0.0662802	27	MRVI1	0.00148619	0.013761	23.4375	0.363192
	28	DDIT4	2.0589e-07	1.58829e-06	51.8681	0.978709	28	OLFML2B	2.83994e-06	7.58668e-05	45.2174	0.734131	28	TSPAN4	8.94809e-07	1.62344e-05	47.619	0.948531	28	VMP1	2.53416e-06	4.41283e-05	57.6577	1.114	28						28	ATG4A	0.004298	0.00598651	2.14286	0.060947	28	NME1	0.00155886	0.0139184	23.4375	0.359355
	29	FOSB	2.75607e-07	2.0528e-06	72.0879	1.76217	29	ABL2	3.40177e-06	8.61216e-05	33.0435	0.543901	29	NID1	1.02939e-06	1.80321e-05	38.0952	0.729966	29	LMCD1	2.55433e-06	4.41283e-05	42.3423	0.77496	29						29	KIAA0141	0.00546949	0.00717973	3.57143	0.0980212	29	MAP7D3	0.00175626	0.0151402	30.0781	0.501963
	30	SNCG	3.92114e-07	2.82322e-06	55.6044	1.11707	30	PDGFRB	3.45408e-06	8.61216e-05	68.6957	1.42846	30	MT-ATP6	1.19358e-06	2.02112e-05	96.8254	3.73861	30	FMO2	2.6773e-06	4.47108e-05	35.1351	0.65869	30						30	PHKG1	0.00552287	0.00717973	2.85714	0.0819974	30	DARS	0.00202402	0.0168668	25.3906	0.381217
	31	ADAMTS1	6.00167e-07	4.1355e-06	60	1.21523	31	RRBP1	3.84458e-06	9.2766e-05	43.4783	0.682742	31	ADAMTS5	1.44221e-06	2.36336e-05	25.3968	0.561307	31	COL14A1	4.34993e-06	7.03005e-05	42.3423	0.79074	31						31	GABBR1	0.0058711	0.00738622	2.85714	0.0713473	31	SAE1	0.00322	0.0259678	17.1875	0.251194
	32	RGS16	6.12666e-07	4.1355e-06	55.8242	1.14695	32	SOD3	5.18186e-06	0.000121126	48.6957	0.799805	32	MT-ND2	1.69304e-06	2.6877e-05	96.8254	3.83826	32	CST3	8.33852e-06	0.00013055	94.5946	2.58826	32						32	MEX3C	0.00645076	0.00786187	2.85714	0.0706063	32	APOC1	0.00359829	0.0270286	17.9688	0.307039
	33	MT1E	7.65687e-07	5.01177e-06	87.2527	2.57892	33	CCDC102B	5.44316e-06	0.000123378	48.6957	0.78282	33	MT-ND1	1.85796e-06	2.86014e-05	95.2381	3.50914	33	FAM207A	8.79023e-06	0.000133452	34.2342	0.570484	33						33	FAM208A	0.00806921	0.00953634	3.57143	0.0922944	33	UBE2A	0.00370631	0.0270286	23.0469	0.341359
	34	CRISPLD2	8.39919e-07	5.33595e-06	57.5824	1.16132	34	CSRP2	7.00195e-06	0.000154043	62.6087	1.25803	34	DCBLD1	2.19193e-06	3.275e-05	25.3968	0.507801	34	IGFBP4	1.39932e-05	0.000206193	52.2523	0.940818	34						34	TRBC1	0.010284	0.0117963	2.14286	0.052156	34	AGPAT2	0.0037587	0.0270286	15.625	0.231354
	35	CRYAB	1.2357e-06	7.62604e-06	63.5165	1.18898	35	IER3	7.6879e-06	0.000164301	45.2174	0.814019	35	CYTH3	2.46203e-06	3.57347e-05	28.5714	0.551433	35	NR2F2	1.45074e-05	0.000207663	57.6577	1.11423	35						35	LARP4	0.0120722	0.0134519	2.85714	0.0699159	35	NCK2	0.003784	0.0270286	13.2812	0.202775
	36	CLU	1.27833e-06	7.66995e-06	39.3407	0.71417	36	MMP11	9.48292e-06	0.000195191	28.6957	0.452965	36	CTGF	2.68301e-06	3.78602e-05	34.9206	0.71877	36	CYR61	1.56906e-05	0.00021836	40.5405	0.978343	36						36	FBXO30	0.0179217	0.0194152	2.14286	0.0587123	36	TMEM242	0.00454565	0.031567	19.1406	0.281896
	37	CNN1	2.16513e-06	1.26397e-05	36.2637	0.657901	37	MCAM	9.65518e-06	0.000195191	51.3043	0.907832	37	LAMB1	2.92279e-06	4.01291e-05	30.1587	0.610217	37	CLSTN2	1.70506e-05	0.000229299	26.1261	0.435088	37						37	BTBD3	0.0258634	0.0272614	2.14286	0.0518153	37	RBM42	0.00468412	0.0316495	21.875	0.349042
	38	PPP1R14A	2.83959e-06	1.61408e-05	73.6264	1.53654	38	FOXS1	1.21508e-05	0.000239178	37.3913	0.533318	38	MT-ND3	3.13337e-06	4.18882e-05	95.2381	3.61856	38	EMP1	1.7392e-05	0.000229299	40.5405	0.716526	38						38	KRBOX4	0.0305248	0.031328	2.14286	0.0488246	38	PGM5	0.00496915	0.0324628	16.4062	0.251281
	39	IL6	2.98086e-06	1.65094e-05	28.1319	0.663103	39	CALU	1.34752e-05	0.000258447	46.087	0.657817	39	GNG2	3.95412e-06	5.1505e-05	26.9841	0.448784	39	HSPB6	2.08641e-05	0.000264283	36.036	0.627238	39						39	SPATA33	0.0472839	0.0472839	2.14286	0.0478093	39	GTF2B	0.0050642	0.0324628	23.4375	0.389089
	40	HES1	3.13232e-06	1.69145e-05	49.011	0.94988	40	CTNNB1	1.42341e-05	0.000264132	40	0.650259	40	ANGPTL4	5.22153e-06	6.63134e-05	42.8571	1.05167	40	IRF1	2.11004e-05	0.000264283	40.5405	0.921324	40						40						40	MOCS1	0.0053637	0.0335231	18.3594	0.298012
	41	GADD45G	6.27705e-06	3.30693e-05	23.5165	0.416666	41	ARHGEF7	1.44778e-05	0.000264132	37.3913	0.562083	41	LGI4	5.52663e-06	6.84763e-05	53.9683	1.19642	41	HLA-DRA	3.03844e-05	0.000371282	31.5315	0.517052	41						41						41	OLFML1	0.00715978	0.0436572	12.8906	0.188985
	42	C11orf96	7.13217e-06	3.66797e-05	37.5824	0.685975	42	ETS1	1.49706e-05	0.000266619	35.6522	0.529339	42	GMFG	8.54787e-06	0.000103388	41.2698	0.729764	42	SOD2	3.16685e-05	0.00037776	32.4324	0.6312	42						42						42	MYL6B	0.00748032	0.0445257	19.5312	0.277112
	43	C12orf75	8.32213e-06	4.18042e-05	22.4176	0.421018	43	TGFB1	1.78178e-05	0.000309946	33.913	0.473544	43	MARCKS	8.95007e-06	0.000105736	28.5714	0.55581	43	CCL8	3.31317e-05	0.000381255	18.9189	0.545476	43						43						43	INTS10	0.00833718	0.0471578	12.1094	0.19301
	44	ID1	1.02083e-05	5.01136e-05	28.3516	0.467202	44	ANGPT2	1.8462e-05	0.000313853	48.6957	0.799724	44	DST	1.0582e-05	0.000122173	33.3333	0.685427	44	IGKC	3.34835e-05	0.000381255	44.1441	0.802948	44						44						44	PAMR1	0.00845941	0.0471578	8.20312	0.12457
	45	MAP3K7CL	1.12885e-05	5.41849e-05	43.2967	0.773383	45	TNFRSF12A	2.60673e-05	0.000433297	33.0435	0.535895	45	SRGN	1.14618e-05	0.000129391	33.3333	0.645583	45	AMOTL2	3.44738e-05	0.000383808	27.9279	0.476814	45						45						45	IGFBP2	0.00848841	0.0471578	12.1094	0.194614
	46	MAT2A	1.32077e-05	6.20189e-05	37.5824	0.657494	46	CAMK2N1	2.77776e-05	0.000451688	33.913	0.471014	46	PTGER2	1.17965e-05	0.000130275	22.2222	0.406187	46	SDC2	3.92894e-05	0.000427913	46.8468	0.895154	46						46						46	BCCIP	0.0111799	0.0590914	13.6719	0.200135
	47	FLNA	1.37238e-05	6.30712e-05	67.4725	1.33759	47	JUND	2.96701e-05	0.000466485	52.1739	0.851184	47	TPM1	1.45836e-05	0.00015541	84.127	2.26728	47	LAMC1	4.18852e-05	0.000446478	39.6396	0.667929	47						47						47	SRA1	0.0113134	0.0590914	13.6719	0.208236
	48	ZNF331	1.7331e-05	7.79893e-05	23.2967	0.415933	48	B2M	2.99349e-05	0.000466485	100	4.57126	48	METTL7A	1.46844e-05	0.00015541	25.3968	0.571878	48	LMOD1	4.31608e-05	0.000450491	43.2432	0.806926	48						48						48	ACAT1	0.0113455	0.0590914	21.875	0.313928
	49	KLF2	3.03606e-05	0.000133834	23.5165	0.368854	49	BAX	3.39017e-05	0.000513561	48.6957	0.683386	49	FYN	1.80787e-05	0.000187428	22.2222	0.407695	49	SOCS3	4.52185e-05	0.000462336	51.3514	1.16758	49						49						49	EPS8L1	0.0137425	0.0701149	8.98438	0.144135
	50	CCND1	3.55859e-05	0.000153731	29.2308	0.457649	50	DUSP1	3.43289e-05	0.000513561	40.8696	0.667246	50	RBP7	1.95509e-05	0.000198637	17.4603	0.362976	50	ALDH1A1	4.67806e-05	0.000468741	18.9189	0.397098	50						50						50	PHLDB1	0.01667	0.0833501	17.1875	0.267219

## Sheet: Stroma (other) - top 50 markers
Supplementary Data 4: Putatitive function of different major cell type sub-clusters & List of marker genes
Marker genes of other stromal cell sub-clusters
Marker genes for each cluster were calculated by pairwise differential analysis of all clusters against all other clusters separately (using BIOMEX, see Methods for more detail).
Adjusted p-value = Benjamini-Hochberg adjusted p-values
Percentage detected = the percentage of cells within a cluster that expresses the gene
	Stromal cells (other) - F1						Stromal cells (other) - F2						Stromal cells (other) - F3						Stromal cells (other) - F4						Stromal cells (other) - F5						Stromal cells (other) - F6						Stromal cells (other) - F7						Stromal cells (other) - F8						Stromal cells (other) - F9
	Rank	Feature	Pvalue	Adjusted pvalue	Percentage detected	Mean log expression	Rank	Feature	Pvalue	Adjusted pvalue	Percentage detected	Mean log expression	Rank	Feature	Pvalue	Adjusted pvalue	Percentage detected	Mean log expression	Rank	Feature	Pvalue	Adjusted pvalue	Percentage detected	Mean log expression	Rank	Feature	Pvalue	Adjusted pvalue	Percentage detected	Mean log expression	Rank	Feature	Pvalue	Adjusted pvalue	Percentage detected	Mean log expression	Rank	Feature	Pvalue	Adjusted pvalue	Percentage detected	Mean log expression	Rank	Feature	Pvalue	Adjusted pvalue	Percentage detected	Mean log expression	Rank
	1	MFAP5	3.6435e-24	1.75617e-21	86.2543	2.7494	1	GPX3	8.04457e-24	1.06188e-21	89.5981	2.77508	1	JUNB	1.74892e-23	3.21801e-21	100	4.191	1	COL1A1	5.43076e-22	1.059e-19	94.7368	4.16868	1	BGN	7.87e-20	3.99e-17	94.382	2.39556	1	IGF1	9.31678e-19	4.45342e-16	90.3382	2.3821	1	PTGDS	7.15084e-21	4.43352e-19	60.678	1.92982	1	ADIRF	3.10277e-19	5.58499e-18	81.9149	2.31107	1
	2	IGFBP6	8.20119e-19	1.97649e-16	98.6254	3.56198	2	CFD	1.98779e-20	1.31194e-18	98.424	5.13848	2	ZFP36	2.52678e-19	2.32464e-17	100	4.13855	2	SFRP4	1.1513e-18	1.12252e-16	74.3421	2.48655	2	SPARCL1	6.55e-19	1.66e-16	96.6292	2.81915	2	IGF2	7.29735e-17	1.74407e-14	74.8792	1.7826	2	MT-ND3	4.09933e-14	1.27079e-12	95.9322	3.77461	2	MT-ND2	2.63933e-11	2.3754e-10	99.1489	3.92224	2
	3	PI16	3.20305e-17	5.14623e-15	82.1306	2.22202	3	GPC3	5.943e-19	2.61492e-17	85.8944	2.32504	3	IRF1	6.50272e-19	3.98834e-17	93.2039	2.40423	3	SPARC	2.20445e-17	1.43289e-15	94.0789	3.4639	3	POSTN	1.94e-18	3.28e-16	67.4157	1.88346	3	TIMP1	6.1017e-16	9.72205e-14	100	3.76332	3	ABCA6	2.14719e-10	4.43752e-09	32.8814	0.697622	3	C7	1.55704e-07	8.05106e-07	20	0.455402	3
	4	CLU	7.16595e-16	8.63497e-14	90.0344	2.46762	4	ADH1B	8.38709e-18	2.76774e-16	82.8999	2.12346	4	SOD2	1.43725e-17	6.61133e-16	84.466	2.1864	4	COL3A1	6.21619e-17	3.03039e-15	91.1184	3.73372	4	F2R	9.14e-16	1.16e-13	86.5169	1.85291	4	FRZB	5.02837e-15	6.0089e-13	77.2947	1.47304	4	ADAMTS9-AS2	4.65283e-07	7.21188e-06	10.1695	0.17834	4	CENPW	1.78913e-07	8.05106e-07	15.9574	0.308382	4
	5	CCDC80	6.71857e-15	6.4767e-13	97.9381	3.77448	5	CXCL14	4.0345e-17	1.06511e-15	86.6036	3.45071	5	NFKBIA	1.46977e-16	5.40877e-15	94.822	2.6883	5	COL1A2	1.12342e-15	4.38134e-14	98.3553	4.12836	5	RAMP1	5.14e-13	5.21e-11	55.0562	1.10081	5	CRABP1	2.65304e-13	2.52823e-11	52.1739	0.989283	5	ANKRD36	4.18392e-06	5.18806e-05	7.79661	0.142583	5	MED6	2.76648e-05	9.95932e-05	10	0.187818	5
	6	WISP2	9.71916e-15	7.80772e-13	84.5361	2.23921	6	MGST1	3.36918e-14	7.41219e-13	70.7644	1.53525	6	SOCS3	7.92628e-15	2.43073e-13	90.9385	2.1306	6	CTHRC1	1.02465e-13	3.33011e-12	66.4474	1.69234	6	IGHA1	4.12e-12	3.23e-10	67.4157	1.27192	6	DLK1	3.17352e-13	2.52823e-11	57.4879	1.17428	6	CYP4V2	1.86757e-05	0.00019284	5.42373	0.107748	6	GLIPR1L2	4.91922e-05	0.000147577	4.04255	0.0760633	6
	7	S100A10	5.35212e-14	3.68532e-12	96.5636	3.61128	7	SVEP1	4.12759e-12	7.78346e-11	60.7565	1.15694	7	FOSB	1.38672e-14	3.64509e-13	99.3528	3.24724	7	IGFBP7	3.43637e-13	9.57275e-12	71.7105	2.40127	7	IGFBP4	4.46e-12	3.23e-10	95.5056	2.15398	7	GPM6B	6.36914e-13	4.34922e-11	69.0821	1.0877	7	NSD1	2.41486e-05	0.00019284	9.49153	0.16643	7	ALDOC	6.59828e-05	0.00016967	4.89362	0.0871508	7
	8	FBN1	1.32711e-13	7.99582e-12	80.756	2.08561	8	CFH	5.87386e-12	9.69187e-11	79.0386	1.79776	8	BTG2	1.67748e-14	3.8582e-13	93.2039	2.19614	8	THY1	5.14933e-12	1.25515e-10	69.0789	1.69315	8	IGKC	5.14e-12	3.25e-10	74.1573	1.50932	8	PTN	2.06088e-12	1.23137e-10	75.3623	1.31194	8	PLCG2	2.48825e-05	0.00019284	4.40678	0.0935337	8	SOX15	0.000177285	0.00039889	5.53191	0.102623	8
	9	TNXB	1.85082e-13	9.91217e-12	89.0034	2.10543	9	USP53	1.86187e-10	2.73074e-09	56.974	1.00382	9	FOS	1.62891e-13	3.33021e-12	99.6764	4.46975	9	CTGF	5.95159e-12	1.28951e-10	76.9737	2.41059	9	VCAN	9.33e-12	5.26e-10	92.1348	2.05491	9	MEG3	1.37728e-11	7.3149e-10	86.4734	1.93824	9	SYNC	2.8091e-05	0.000193516	7.45763	0.138584	9	ZNF781	0.00106362	0.00207702	2.97872	0.0571438	9
	10	IGFBP5	2.07546e-13	1.00037e-11	81.0997	2.29738	10	MYOC	2.94621e-10	3.54208e-09	33.4909	0.78017	10	DNAJB1	7.91581e-13	1.45651e-11	81.2298	1.64242	10	COL6A3	1.04438e-10	2.03655e-09	80.2632	2.33633	10	MMP3	2.92e-11	1.48e-09	52.809	1.02288	10	TGFBI	2.58448e-11	1.23538e-09	64.7343	1.08509	10	ZNF891	3.40499e-05	0.00021111	4.0678	0.0766942	10	ZNF664	0.0011539	0.00207702	4.46809	0.0861609	10
	11	PCOLCE2	3.75296e-13	1.64448e-11	77.6632	1.62716	11	NOVA1	2.95173e-10	3.54208e-09	70.922	1.43308	11	GEM	9.55163e-13	1.59773e-11	75.0809	1.56048	11	SFRP2	2.69088e-10	4.77019e-09	79.2763	2.54836	11	HOPX	3.26e-11	1.5e-09	58.427	1.02085	11	PLXDC1	1.94341e-10	8.445e-09	63.285	0.974147	11	PNPLA7	5.62179e-05	0.000316864	3.72881	0.0816199	11	CCDC149	0.00174783	0.00286008	2.76596	0.0531662	11
	12	TPPP3	8.92737e-12	3.58583e-10	76.6323	1.79445	12	MRPS6	5.52901e-10	6.08191e-09	48.8574	0.935514	12	IER2	1.15255e-12	1.76724e-11	79.9353	1.72862	12	COL5A1	3.81602e-10	6.20103e-09	56.5789	1.16564	12	COL10A1	3.84e-11	1.62e-09	43.8202	0.853477	12	SERPINE2	3.28603e-10	1.26308e-08	69.5652	1.27182	12	ITFG2	0.000350336	0.00168551	6.44068	0.11505	12	APOM	0.00263524	0.00395286	2.55319	0.0464116	12
	13	FBLN1	1.97965e-11	7.21196e-10	94.5017	2.3791	13	NTRK2	2.50127e-09	2.53975e-08	41.2924	0.746075	13	CCL2	2.12212e-12	3.00362e-11	57.2816	1.62071	13	SERPINE1	5.73637e-10	8.60456e-09	44.4079	0.956276	13	COMP	5.01e-11	1.95e-09	32.5843	0.908518	13	ENTPD1	3.43517e-10	1.26308e-08	59.9034	0.896899	13	ANKRA2	0.000353413	0.00168551	7.45763	0.135286	13	ARRB1	0.00317855	0.00422534	4.04255	0.0734681	13
	14	FBLN2	2.09476e-11	7.21196e-10	86.9416	2.08945	14	MT1M	3.02102e-09	2.84839e-08	53.4279	1.11351	14	MYC	2.0155e-11	2.64895e-10	73.1392	1.67087	14	COL5A2	6.29171e-10	8.76345e-09	57.8947	1.24189	14	HTRA1	1.04e-09	3.76e-08	79.7753	1.45597	14	SERPINH1	3.71852e-10	1.26961e-08	73.913	1.25005	14	VAV2	0.000743842	0.00309705	3.05085	0.0627926	14	PATZ1	0.00328637	0.00422534	2.34043	0.0430284	14
	15	OGN	5.13454e-11	1.6499e-09	83.8488	1.85641	15	ITIH5	4.0641e-09	3.57641e-08	50.2758	0.781663	15	GADD45B	2.56141e-11	3.14199e-10	85.7605	2.05199	15	TMEM119	4.9581e-09	6.44552e-08	47.0395	0.879412	15	TGFB3	3.96e-09	1.34e-07	59.5506	0.882623	15	TCTN3	4.56151e-10	1.4536e-08	56.5217	0.829774	15	CORO7	0.000749287	0.00309705	4.40678	0.0779338	15	BUD13	0.00698618	0.00838342	2.97872	0.0548686	15
	16	FN1	6.49655e-11	1.95709e-09	86.9416	1.97776	16	ADM	4.74019e-09	3.91065e-08	38.7707	0.723842	16	CXCL2	8.30302e-11	9.54848e-10	41.7476	0.908986	16	COL6A2	5.50923e-09	6.71437e-08	93.0921	3.08967	16	ISG15	6.94e-09	2.2e-07	53.9326	0.948249	16	SOX4	6.07048e-10	1.81356e-08	63.7681	1.16712	16	MIRLET7BHG	0.000879678	0.00340875	4.74576	0.0873646	16	ZNF10	0.00788232	0.00886761	1.91489	0.0348319	16
	17	S100A4	8.25294e-11	2.33995e-09	95.5326	3.28089	17	CYR61	5.64215e-09	4.38097e-08	74.7833	2.00772	17	ATF3	1.42929e-10	1.547e-09	69.9029	1.36902	17	COL8A1	1.4467e-08	1.65944e-07	35.8553	0.716753	17	IFI6	7.47e-09	2.23e-07	70.7865	1.26803	17	MDK	8.52687e-10	2.39756e-08	85.0242	1.69353	17	FAM160A2	0.00167881	0.00602331	6.10169	0.106434	17	EIF4E3	0.00844909	0.00894609	2.55319	0.0464206	17
	18	FSTL1	9.63709e-11	2.5806e-09	90.378	2.39829	18	PDK4	8.78415e-09	6.44171e-08	64.7754	1.31982	18	SAT1	3.21337e-10	3.28478e-09	87.3786	1.97251	18	NNMT	1.64474e-08	1.78181e-07	80.2632	2.21686	18	ENG	8.39e-09	2.36e-07	55.0562	0.883748	18	EGFL6	1.03013e-09	2.73558e-08	39.6135	0.62028	18	PRMT7	0.00175813	0.00602331	4.74576	0.0847333	18	CCDC191	0.0176019	0.0176019	1.48936	0.0296899	18
	19	CD55	2.18087e-10	5.53253e-09	62.1993	1.27885	19	FILIP1L	9.68733e-09	6.73014e-08	59.5745	1.05084	19	MT2A	3.87901e-10	3.55862e-09	95.4693	3.29678	19	PRSS23	8.17942e-08	8.39467e-07	56.5789	1.15185	19	AEBP1	1.16e-08	3.09e-07	79.7753	1.72457	19	DCX	1.42003e-09	3.57251e-08	46.3768	0.628098	19	DMPK	0.00184585	0.00602331	4.0678	0.0706266	19						19
	20	PRG4	2.37002e-10	5.71176e-09	47.4227	1.09895	20	SOD3	3.36869e-08	2.22333e-07	50.4334	0.866294	20	RGS16	3.97474e-10	3.55862e-09	47.2492	1.02002	20	THBS4	1.00795e-07	9.8275e-07	27.9605	0.649073	20	LUM	1.36e-08	3.45e-07	98.8764	3.90397	20	COL15A1	2.99051e-09	7.14731e-08	73.913	1.23892	20	GGA2	0.00210779	0.00653414	5.42373	0.0892138	20						20
	21	PLA2G2A	5.30373e-10	1.21733e-08	51.5464	1.29202	21	FMO2	7.08951e-08	4.45626e-07	37.6675	0.672722	21	ICAM1	4.06146e-10	3.55862e-09	44.0129	0.769761	21	NBL1	1.36914e-07	1.27134e-06	50.3289	0.94916	21	TMEM204	2.3e-08	5.56e-07	58.427	0.835953	21	LGALS1	3.28995e-09	7.48855e-08	100	3.89133	21	IGIP	0.00228719	0.00675266	4.40678	0.0712597	21						21
	22	SEMA3C	1.28584e-09	2.81715e-08	58.4192	1.07275	22	AADAC	9.35816e-08	5.6149e-07	26.1623	0.467022	22	TNFAIP6	4.05175e-09	3.38874e-08	59.8706	1.18174	22	THBS2	3.9798e-07	3.52755e-06	48.0263	0.846069	22	F2RL2	3.09e-08	7.11e-07	46.0674	0.667292	22	SFRP1	1.41916e-08	3.08344e-07	53.6232	0.79728	22	SMIM1	0.00286618	0.00785716	3.38983	0.0658715	22						22
	23	CILP	1.38226e-09	2.89674e-08	69.4158	1.43268	23	F3	1.30324e-07	7.47944e-07	37.7463	0.613878	23	NEAT1	4.90286e-09	3.92229e-08	96.1165	2.6193	23	MAP1B	8.15305e-07	6.91237e-06	50.3289	0.907861	23	FAP	3.53e-08	7.79e-07	50.5618	0.874328	23	TAC1	1.73282e-08	3.49318e-07	38.1643	0.615922	23	ZNF266	0.00291475	0.00785716	2.71186	0.0581151	23						23
	24	SLPI	1.55024e-09	3.1134e-08	51.89	1.10676	24	ABCA9	1.70694e-07	9.38815e-07	43.4988	0.648466	24	APOC1	6.87461e-09	5.27053e-08	49.8382	0.890659	24	MMP23B	8.72402e-07	7.08827e-06	35.8553	0.55021	24	IFI27	6.07e-08	1.26e-06	87.6404	2.14388	24	SPON2	1.7539e-08	3.49318e-07	86.9565	1.7977	24	HERC1	0.00312898	0.0080832	6.10169	0.120611	24						24
	25	ASPN	2.73297e-09	5.26917e-08	71.134	1.42502	25	TNNT3	1.80292e-07	9.51942e-07	38.7707	0.611017	25	IER3	9.65542e-09	7.10639e-08	49.5146	0.958869	25	CTSC	1.14983e-06	8.96871e-06	24.0132	0.412343	25	TAGLN	6.21e-08	1.26e-06	66.2921	1.46887	25	MXRA5	6.24701e-08	1.19443e-06	63.285	0.953823	25	SBF1	0.0033064	0.00819988	3.38983	0.0660891	25						25
	26	C1QTNF3	3.34907e-09	6.05733e-08	54.9828	0.980094	26	SMOC2	3.19334e-07	1.62123e-06	54.6099	0.997122	26	PLIN2	1.10923e-08	7.84996e-08	53.3981	0.871846	26	HES1	1.38475e-06	1.03856e-05	32.8947	0.636176	26	IL32	1.1e-07	2.15e-06	48.3146	0.762885	26	ADAM12	9.1975e-08	1.69093e-06	45.4106	0.642057	26	CPSF1	0.00375069	0.00894396	5.08475	0.0952105	26						26
	27	C3	3.39311e-09	6.05733e-08	89.0034	2.32883	27	AKR1C1	4.64632e-07	2.27153e-06	34.3578	0.488986	27	INTS6	2.13415e-08	1.45438e-07	60.1942	0.936201	27	GADD45A	2.02417e-06	1.452e-05	37.1711	0.617749	27	STRA6	1.47e-07	2.77e-06	41.573	0.627009	27	CHN1	9.77573e-08	1.73067e-06	37.6812	0.503877	27	ZCWPW2	0.00477101	0.0109556	3.38983	0.0567707	27						27
	28	ELN	4.85102e-09	8.35069e-08	74.2268	1.54521	28	FABP4	5.29073e-07	2.4942e-06	34.8306	0.587274	28	MT1A	2.99303e-08	1.96685e-07	39.8058	0.778248	28	CTSH	2.08493e-06	1.452e-05	38.8158	0.617851	28	EDNRA	1.78e-07	3.22e-06	38.2022	0.552318	28	IGFBP2	1.46865e-07	2.5072e-06	31.8841	0.434409	28	AKAP10	0.00496801	0.0110006	4.40678	0.0831341	28						28
	29	COL14A1	5.31982e-09	8.8419e-08	76.9759	1.44168	29	CAV1	7.04736e-07	3.15218e-06	55.0039	0.919946	29	MAFB	3.1747e-08	2.0143e-07	47.2492	0.743406	29	BASP1	2.44769e-06	1.64586e-05	30.2632	0.429385	29	ACTA2	1.92e-07	3.36e-06	60.6742	0.978954	29	ACTB	1.96637e-07	3.24112e-06	100	3.58214	29	FKTN	0.00546821	0.0114568	2.37288	0.0467024	29						29
	30	FHL1	9.13293e-09	1.46736e-07	76.9759	1.43992	30	MT1X	7.16405e-07	3.15218e-06	60.0473	1.44609	30	NFKBIZ	3.2992e-08	2.02351e-07	56.3107	0.890633	30	LMCD1	2.84042e-06	1.84627e-05	30.5921	0.452246	30	ID3	2.45e-07	4.07e-06	62.9213	1.11936	30	KCNQ1OT1	3.69188e-07	5.88239e-06	58.9372	0.994793	30	BRF1	0.00570621	0.0114568	3.05085	0.0552715	30						30
	31	DPT	1.42618e-08	2.21748e-07	91.7526	2.18614	31	NEXN	8.33168e-07	3.54768e-06	36.3278	0.531786	31	PHLDA1	1.16078e-07	6.8898e-07	42.3948	0.672811	31	ABL2	6.54117e-06	4.11461e-05	36.8421	0.613434	31	A2M	2.49e-07	4.07e-06	67.4157	0.999995	31	NR2F1	4.1876e-07	6.45701e-06	55.0725	0.797663	31	AVL9	0.00582129	0.0114568	3.72881	0.0663462	31						31
	32	MMP2	1.82187e-08	2.74419e-07	89.3471	2.10116	32	SLC5A3	1.01915e-06	4.20401e-06	25.8471	0.390934	32	GTF2B	2.32985e-07	1.33967e-06	42.3948	0.609188	32	SNHG25	8.47682e-06	5.01543e-05	30.9211	0.483258	32	INHBA	3.56e-07	5.58e-06	35.9551	0.575236	32	LMO4	5.60608e-07	8.37409e-06	51.2077	0.730335	32	PEX11B	0.0060525	0.0114568	4.74576	0.0709861	32						32
	33	CD9	1.96315e-08	2.86739e-07	61.512	1.18118	33	GGT5	1.32292e-06	5.29166e-06	47.2813	0.735657	33	HSPA1A	2.77345e-07	1.54641e-06	54.0453	0.888291	33	PHLDA3	8.48765e-06	5.01543e-05	27.3026	0.403109	33	MMP11	3.63e-07	5.58e-06	30.3371	0.62053	33	SCG5	6.78895e-07	9.83369e-06	32.8502	0.406005	33	RECQL5	0.00638521	0.0114568	3.38983	0.0557349	33						33
	34	PTGIS	2.12865e-08	3.01768e-07	62.8866	0.931348	34	HSPB6	2.78814e-06	1.08245e-05	34.0426	0.484328	34	SLC2A3	3.42203e-07	1.85192e-06	64.7249	0.989677	34	OMD	9.01641e-06	5.17118e-05	41.7763	0.711056	34	MGP	5.27e-07	7.86e-06	97.7528	4.40805	34	TNFRSF21	8.35362e-07	1.17442e-05	34.7826	0.453246	34	DBF4	0.00639855	0.0114568	3.72881	0.0610792	34						34
	35	TPM1	2.28881e-08	3.15202e-07	76.2887	1.44681	35	FHL2	3.35647e-06	1.25739e-05	38.6919	0.594442	35	CXCL1	5.48318e-07	2.88259e-06	20.712	0.43089	35	RGS3	1.66988e-05	9.25447e-05	23.3553	0.371438	35	PMEPA1	6.4e-07	9.26e-06	44.9438	0.576755	35	MARCKS	9.19652e-07	1.25598e-05	55.0725	0.75688	35	LIPE-AS1	0.00646752	0.0114568	3.72881	0.0601002	35						35
	36	CREB5	3.76684e-08	5.04339e-07	54.9828	0.847155	36	COL4A1	3.46855e-06	1.25739e-05	41.45	0.667741	36	ID2	6.00257e-07	3.06798e-06	51.4563	0.791943	36	CBX3	1.70852e-05	9.25447e-05	39.4737	0.600586	36	ZEB1	6.79e-07	9.56e-06	53.9326	0.764356	36	SEMA5A	1.09066e-06	1.43692e-05	40.0966	0.504666	36	TFCP2	0.00742855	0.0127936	4.40678	0.0758352	36						36
	37	KLF6	4.16088e-08	5.42039e-07	79.0378	1.83357	37	VIT	3.52451e-06	1.25739e-05	27.7384	0.385568	37	HSPA1B	7.44671e-07	3.70323e-06	41.7476	0.632118	37	NOTCH3	2.50921e-05	0.000132242	22.3684	0.337346	37	CXCR4	7.27e-07	9.96e-06	39.3258	0.606957	37	PENK	1.11226e-06	1.43692e-05	19.8068	0.371813	37	CBX7	0.00787925	0.0129496	5.76271	0.0956917	37						37
	38	PROCR	4.5546e-08	5.77715e-07	53.6082	0.909401	38	GAS6	3.64332e-06	1.26557e-05	33.5697	0.487851	38	CXCL3	7.94545e-07	3.84727e-06	19.0939	0.336049	38	C1QTNF6	4.33872e-05	0.000222645	17.4342	0.259111	38	KRT17	9.53e-07	1.27e-05	40.4494	0.578343	38	SLIT2	1.54686e-06	1.94579e-05	48.3092	0.636221	38	TATDN3	0.00793688	0.0129496	4.0678	0.0746412	38						38
	39	GAS1	5.18199e-08	6.40441e-07	61.1684	0.982382	39	FGL2	5.17197e-06	1.75051e-05	40.6619	0.639622	39	PLK2	1.49664e-06	7.06109e-06	29.1262	0.404648	39	NFATC2	4.58969e-05	0.000229484	23.0263	0.339874	39	LAMP5	9.97e-07	1.3e-05	28.0899	0.473785	39	AZGP1	1.6447e-06	2.01582e-05	36.715	0.48066	39	C8orf88	0.01064	0.016831	4.40678	0.0645599	39						39
	40	CRIP1	6.98549e-08	8.41752e-07	58.4192	1.01757	40	CARHSP1	5.41661e-06	1.78748e-05	42.4744	0.619415	40	CEBPB	1.79848e-06	8.273e-06	35.2751	0.501902	40	ADAMTS2	5.18595e-05	0.000252815	23.3553	0.3263	40	COL16A1	1.03e-06	1.31e-05	49.4382	0.793875	40	CH25H	1.92875e-06	2.30339e-05	27.5362	0.389896	40	SLC10A7	0.0108587	0.016831	2.37288	0.0463222	40						40
	41	CD248	1.60345e-07	1.84429e-06	64.9485	1.09185	41	IGFBP3	5.87136e-06	1.89029e-05	28.684	0.463898	41	NAMPT	2.15466e-06	9.6697e-06	40.4531	0.550455	41	ANGPTL4	5.47753e-05	0.000255337	32.2368	0.55751	41	MMP14	1.52e-06	1.88e-05	58.427	1.00206	41	SYT1	1.97571e-06	2.30339e-05	30.9179	0.358811	41	DEAF1	0.0131099	0.0198247	3.38983	0.0687883	41						41
	42	UAP1	1.60706e-07	1.84429e-06	60.1375	0.948969	42	PTPRS	2.65416e-05	8.34164e-05	27.108	0.385583	42	ERRFI1	2.4992e-06	1.09489e-05	45.3074	0.687829	42	CISD1	5.49957e-05	0.000255337	30.5921	0.421061	42	CCL4	1.82e-06	2.2e-05	44.9438	0.687592	42	MTRNR2L8	2.20595e-06	2.51058e-05	51.6908	0.758563	42	MTMR4	0.0149509	0.0218647	3.72881	0.0629837	42						42
	43	MEDAG	1.78933e-07	2.00572e-06	53.2646	0.803189	43	ABCA10	4.02425e-05	0.000123535	27.502	0.385369	43	MMP19	4.76058e-06	2.03709e-05	33.0097	0.46623	43	C11orf96	6.55655e-05	0.000297332	21.7105	0.294854	43	FBXO32	2.04e-06	2.4e-05	38.2022	0.485545	43	TMSB10	2.3958e-06	2.66323e-05	100	3.79556	43	SCAF1	0.0153017	0.0218647	4.0678	0.0710329	43						43
	44	OSR2	2.14967e-07	2.35487e-06	54.9828	0.862275	44	RFTN1	5.37832e-05	0.00016135	21.4342	0.260318	44	CEBPD	5.6671e-06	2.36988e-05	40.7767	0.595192	44	PABPC4	7.07784e-05	0.000306879	23.6842	0.351259	44	TNN	2.12e-06	2.44e-05	43.8202	0.650663	44	HGF	3.08447e-06	3.35086e-05	28.9855	0.379233	44	NUP98	0.0156789	0.0218647	5.08475	0.0863432	44						44
	45	F10	2.7099e-07	2.90261e-06	64.9485	0.99158	45	BST2	6.78072e-05	0.000198901	23.6407	0.437737	45	NEU1	6.77582e-06	2.77056e-05	35.5987	0.482574	45	LRRC32	7.08183e-05	0.000306879	21.7105	0.287444	45	CYP1B1	2.4e-06	2.65e-05	59.5506	1.02576	45	MMP16	3.18893e-06	3.38735e-05	36.715	0.441157	45	LIFR-AS1	0.0158695	0.0218647	2.37288	0.0420264	45						45
	46	SH3BGRL3	3.40353e-07	3.56631e-06	69.7595	1.43008	46	CYGB	7.30543e-05	0.000209634	19.0701	0.24296	46	PGF	9.13163e-06	3.60293e-05	27.1845	0.376809	46	TNFRSF12A	0.000154548	0.000655149	28.9474	0.48523	46	LBH	2.4e-06	2.65e-05	40.4494	0.518733	46	MTUS1	4.28034e-06	4.44784e-05	44.4444	0.60254	46	MRRF	0.0187201	0.0252315	4.40678	0.0709397	46						46
	47	CLEC3B	4.05619e-07	4.15975e-06	44.3299	0.70407	47	TMEM37	8.10938e-05	0.000227753	13.4752	0.176169	47	PIM1	9.20315e-06	3.60293e-05	26.5372	0.372758	47	CPXM1	0.000204941	0.000850286	35.1974	0.552792	47	VGLL4	2.63e-06	2.83e-05	52.809	0.736844	47	FLNA	4.71005e-06	4.79022e-05	57.0048	0.813607	47	DNAJC13	0.0191309	0.0252365	3.72881	0.0700016	47						47
	48	LINC01133	7.86163e-07	7.89439e-06	41.2371	0.574822	48	CCBE1	8.39673e-05	0.00023091	13.0812	0.17619	48	PTGS2	1.1771e-05	4.5122e-05	24.5955	0.338609	48	CREB3L1	0.000277853	0.00111069	17.7632	0.233099	48	RAB31	4.64e-06	4.9e-05	38.2022	0.523177	48	CLEC11A	4.82512e-06	4.80502e-05	56.0386	0.793036	48	USPL1	0.0197068	0.0254546	2.0339	0.0439426	48						48
	49	RAMP2	1.2476e-06	1.22723e-05	58.7629	0.880417	49	STEAP4	0.000110743	0.000298328	13.6328	0.191492	49	RBP5	1.43942e-05	5.40517e-05	19.4175	0.27786	49	NINJ2	0.000279421	0.00111069	20.3947	0.295229	49	COL18A1	6.73e-06	6.96e-05	46.0674	0.667498	49	ANPEP	5.34725e-06	5.2163e-05	40.5797	0.516718	49	VWA1	0.0267275	0.0335903	2.0339	0.0403269	49						49
	50	PRELP	1.40175e-06	1.35128e-05	69.4158	1.08863	50	RAI2	0.000125695	0.000331834	19.2277	0.240225	50	TIPARP	2.31585e-05	8.52232e-05	28.8026	0.37493	50	DAAM1	0.000286091	0.00111069	28.9474	0.439848	50	PLAT	6.96e-06	7.05e-05	38.2022	0.553502	50	MT1E	7.02972e-06	6.61398e-05	72.4638	1.33607	50	XYLT2	0.027089	0.0335903	4.0678	0.0592924	50						50
[truncated: 5 more columns]

## Sheet: Myeloid cells - top 50 markers
Supplementary Data 4: Putatitive function of different major cell type sub-clusters & List of marker genes
Marker genes of other myeloid cell sub-clusters
Marker genes for each cluster were calculated by pairwise differential analysis of all clusters against all other clusters separately (using BIOMEX, see Methods for more detail).
Adjusted p-value = Benjamini-Hochberg adjusted p-values
Percentage detected = the percentage of cells within a cluster that expresses the gene
	Myeloid cells - Mye1						Myeloid cells - Mye2						Myeloid cells - Mye3						Myeloid cells - Mye4						Myeloid cells - Mye5						Myeloid cells - Mye6						Myeloid cells - Mye7
	Rank	Feature	Pvalue	Adjusted pvalue	Percentage detected	Mean log expression	Rank	Feature	Pvalue	Adjusted pvalue	Percentage detected	Mean log expression	Rank	Feature	Pvalue	Adjusted pvalue	Percentage detected	Mean log expression	Rank	Feature	Pvalue	Adjusted pvalue	Percentage detected	Mean log expression	Rank	Feature	Pvalue	Adjusted pvalue	Percentage detected	Mean log expression	Rank	Feature	Pvalue	Adjusted pvalue	Percentage detected	Mean log expression	Rank	Feature	Pvalue	Adjusted pvalue	Percentage detected	Mean log expression
	1	RGS1	2.2e-15	1.29e-12	95.7895	3.28876	1	PDK4	8.37354e-14	5.35907e-11	94.5652	3.16561	1	RNASE1	1.19734e-16	1.7122e-14	97.0297	4.80042	1	CACYBP	5.91704e-08	4.03069e-06	19.209	0.4354	1	ECI2	5.8952e-06	0.000169006	8.64198	0.192772	1	LYZ	2.91111e-15	1.04509e-12	97.6744	3.29305	1	S100A9	2.9e-18	1.18e-15	91.5663	2.9048
	2	APOE	1.55e-12	3.08e-10	70	2.12669	2	JUN	5.17819e-12	1.29069e-09	85.3261	3.03108	2	C1QA	3.29838e-16	2.35835e-14	100	4.60903	2	RPL41	1.07485e-07	4.03069e-06	98.8701	4.43546	2	EIF2B3	8.13232e-06	0.000169006	7.40741	0.171127	2	AREG	2.42965e-13	4.36123e-11	72.8682	2.16885	2	CD52	1.63e-14	3.31e-12	92.7711	2.56784
	3	CCL3	1.57e-12	3.08e-10	90.5263	3.77193	3	FOS	6.05011e-12	1.29069e-09	97.2826	4.12705	3	C1QB	1.45635e-13	6.94193e-12	94.0594	3.86888	3	SCGB2A2	2.41854e-07	4.92049e-06	18.6441	0.563617	3	PSMG4	8.59355e-06	0.000169006	9.87654	0.191121	3	S100A10	3.36802e-12	4.03039e-10	97.6744	2.87024	3	FCN1	7.3e-14	9.9e-12	81.9277	2.26486
	4	CCL4L2	5.85e-11	8.61e-09	84.2105	2.96593	4	MRC1	4.29382e-11	6.2435e-09	84.2391	2.18602	4	C1QC	2.18357e-12	7.80626e-11	91.0891	3.5296	4	TUBB	2.62426e-07	4.92049e-06	33.8983	0.8738	4	STARD7	1.51835e-05	0.000223957	9.87654	0.218573	4	LGALS2	5.14243e-12	4.61533e-10	72.093	1.50397	4	S100A4	7.51e-13	7.64e-11	100	3.94005
	5	CCL3L3	1.03e-10	1.12e-08	79.4737	2.72759	5	LGMN	4.87774e-11	6.2435e-09	85.3261	2.59462	5	FOLR2	3.79223e-12	1.08458e-10	79.2079	2.51734	5	UBE2L6	1.42464e-06	1.92293e-05	16.9492	0.407826	5	ZFAND2A	2.83744e-05	0.000334818	9.87654	0.234338	5	GPR183	4.15889e-11	2.98608e-09	90.6977	2.24689	5	IL1B	5.98e-12	4.87e-10	84.3373	3.03122
	6	SPP1	1.14e-10	1.12e-08	48.4211	1.64875	6	LYVE1	1.41003e-10	1.50403e-08	76.087	1.96752	6	PLD3	3.39952e-10	8.10218e-09	54.4554	1.57758	6	CDC123	1.53835e-06	1.92293e-05	10.7345	0.236023	6	CD7	3.93436e-05	0.00033948	4.93827	0.135333	6	FCER1A	2.88032e-10	1.72339e-08	51.938	1.36646	6	TIMP1	1.25e-11	7.17e-10	86.747	2.56928
	7	CCL4	8.75e-10	6.96e-08	85.2632	3.23518	7	EGR1	1.7573e-10	1.60668e-08	82.0652	2.54125	7	GYPC	3.97471e-10	8.11977e-09	51.4851	1.49708	7	SCGB2A1	2.10736e-06	2.25789e-05	6.21469	0.170173	7	DENND4A	4.84995e-05	0.00033948	11.1111	0.250525	7	CLEC10A	3.49879e-10	1.79438e-08	72.093	1.48139	7	S100A6	1.38e-11	7.17e-10	100	3.76153
	8	C3	9.46e-10	6.96e-08	76.3158	1.54567	8	FOSB	6.9127e-10	5.53016e-08	88.0435	3.07988	8	FTL	8.90104e-10	1.59106e-08	100	5.68024	8	TCEAL1	8.47938e-06	7.94942e-05	9.03955	0.203712	8	PCCA	4.90094e-05	0.00033948	6.17284	0.127881	8	CRIP1	3.46011e-09	1.55272e-07	75.969	1.29754	8	S100A8	1.41e-11	7.17e-10	61.4458	1.74895
	9	TREM2	1.89e-09	1.23e-07	76.8421	1.51045	9	CCL2	1.0531e-09	7.48869e-08	64.6739	1.89374	9	PLTP	1.67937e-09	2.30179e-08	51.4851	1.59079	9	MRPS14	1.30565e-05	0.000108805	9.60452	0.20297	9	GBP3	5.17851e-05	0.00033948	7.40741	0.169856	9	HLA-DRB5	4.73577e-09	1.88905e-07	97.6744	3.33548	9	BCL2A1	1.77e-11	8e-10	89.1566	2.40137
	10	APOC1	3.94e-09	2.32e-07	66.8421	1.67849	10	NEAT1	2.04566e-09	1.30922e-07	97.8261	3.77861	10	MT-ND3	1.73081e-09	2.30179e-08	95.0495	3.94257	10	COX14	1.54325e-05	0.000115744	20.339	0.478599	10	RPS6KB2	6.15218e-05	0.000343877	8.64198	0.208057	10	CD1C	6.55772e-09	2.24488e-07	44.186	0.903362	10	G0S2	1.31e-10	5.35e-09	68.6747	2.14974
	11	CAPG	1.62e-08	8.66e-07	77.8947	1.53391	11	MS4A4A	2.80596e-09	1.63256e-07	82.6087	2.13645	11	MT-ND2	1.77061e-09	2.30179e-08	98.0198	4.06563	11	PCBD1	3.76674e-05	0.0002418	13.5593	0.311042	11	SLC25A33	6.67891e-05	0.000343877	6.17284	0.147486	11	IL1R2	6.87846e-09	2.24488e-07	56.5891	1.03057	11	SAT1	6.7e-10	2.48e-08	100	4.09142
	12	CTSD	2.87e-08	1.41e-06	91.0526	2.26374	12	KLF6	5.4435e-09	2.9032e-07	90.7609	3.16947	12	MT-ND1	5.7225e-09	6.81932e-08	96.0396	3.93328	12	NME4	3.8688e-05	0.0002418	9.03955	0.210705	12	GNL2	7.20789e-05	0.000343877	7.40741	0.166937	12	ANKRD28	1.16429e-07	3.48316e-06	56.5891	0.881248	12	CXCL2	1.56e-09	5.27e-08	73.494	2.24374
	13	OLR1	1.08e-07	4.9e-06	65.2632	1.28893	13	DUSP1	9.67806e-09	4.76458e-07	89.6739	2.8796	13	EGFL7	8.97856e-09	9.87642e-08	36.6337	0.976257	13	TNFAIP8L2	4.95319e-05	0.000285761	9.60452	0.210734	13	IMMT	7.57695e-05	0.000343877	9.87654	0.213752	13	C15orf48	4.39185e-07	1.21283e-05	50.3876	0.923537	13	SRGN	1.68e-09	5.27e-08	100	3.83008
	14	PLIN2	1.55e-07	6.21e-06	71.0526	1.5762	14	MAFB	1.18305e-08	5.40821e-07	81.5217	2.05547	14	FABP4	1.34902e-08	1.37793e-07	44.5545	1.56513	14	GYG1	5.68353e-05	0.000304475	8.47458	0.175927	14	CLPX	9.26438e-05	0.000390427	6.17284	0.155223	14	HLA-DRA	6.96473e-07	1.78596e-05	100	4.83943	14	THBS1	2.22e-09	6.44e-08	50.6024	1.23391
	15	YWHAH	1.58e-07	6.21e-06	59.4737	1.02207	15	STAB1	1.65564e-08	7.06407e-07	72.2826	1.67797	15	SERPING1	1.56047e-08	1.48764e-07	32.6733	0.858819	15	HDDC2	6.6359e-05	0.000331795	7.9096	0.186485	15	PMEPA1	0.000100725	0.000396185	4.93827	0.134878	15	IL10	7.48932e-07	1.79244e-05	34.8837	0.639528	15	EREG	3.06e-09	8.27e-08	59.0361	1.47687
	16	GPNMB	2.01e-07	7.41e-06	54.7368	1.00456	16	KLF4	4.0882e-08	1.63528e-06	72.2826	1.91414	16	MT-ATP6	4.76955e-08	4.26278e-07	96.0396	3.77911	16	MRPS16	9.30047e-05	0.00043596	10.7345	0.249476	16	ARMCX1	0.000128725	0.000447806	7.40741	0.17304	16	CXCL3	1.05904e-06	2.37621e-05	55.0388	1.51614	16	MIR3945HG	3.25e-09	8.27e-08	57.8313	1.21697
	17	ID2	2.29e-07	7.92e-06	77.8947	1.70859	17	MAF	4.58475e-08	1.72602e-06	65.2174	1.47513	17	ADIRF	2.07736e-07	1.74742e-06	23.7624	0.703025	17	ITM2C	0.000116738	0.00051502	9.03955	0.19913	17	CRYZL1	0.000143344	0.000447806	8.64198	0.165538	17	CSTB	2.94546e-06	6.22012e-05	90.6977	1.60429	17	CCL20	1.13e-08	2.72e-07	45.7831	1.43419
	18	FCGR3A	2.64e-07	8.64e-06	77.8947	1.64927	18	MAN1A1	7.97919e-08	2.83705e-06	60.3261	1.40337	18	SNCA	2.68586e-07	2.13377e-06	17.8218	0.466178	18	IMP4	0.000159197	0.000663321	9.03955	0.219804	18	BAG3	0.000143909	0.000447806	6.17284	0.168271	18	CXCL8	3.42575e-06	6.34614e-05	78.2946	2.67252	18	RGS2	2.47e-08	5.58e-07	78.3133	1.82015
	19	MSR1	8.53e-07	2.65e-05	64.7368	1.04393	19	TRA2B	9.97383e-08	3.31835e-06	71.1957	1.66714	19	STMN1	4.57797e-07	3.44552e-06	28.7129	0.815682	19	GPBP1L1	0.000213613	0.000843208	7.9096	0.186581	19	ALG3	0.000151513	0.000447806	6.17284	0.154935	19	PRMT9	3.53415e-06	6.34614e-05	38.7597	0.490484	19	FPR1	3.11e-08	6.65e-07	61.4458	1.10897
	20	CTSL	1.1e-06	3.24e-05	70	1.11912	20	KLF2	1.03698e-07	3.31835e-06	57.6087	1.44329	20	SAA1	9.35497e-07	6.6888e-06	17.8218	0.551239	20	ATPAF2	0.000282961	0.00104964	5.64972	0.147682	20	EBP	0.000151799	0.000447806	8.64198	0.184594	20	CD1E	3.53545e-06	6.34614e-05	27.907	0.410634	20	PLAC8	5.84e-08	1.19e-06	45.7831	0.890054
	21	OLFML3	1.18e-06	3.3e-05	47.8947	0.697593	21	LILRB5	1.19996e-07	3.65703e-06	54.8913	1.18309	21	GATM	2.5427e-06	1.73146e-05	13.8614	0.387089	21	MT1E	0.000314253	0.00104964	10.7345	0.253134	21	CCL19	0.000171912	0.000466044	2.46914	0.112032	21	FILIP1L	4.0457e-06	6.91622e-05	62.7907	0.893938	21	VCAN	6.64e-08	1.29e-06	48.1928	1.00391
	22	TNF	2.19e-06	5.86e-05	51.5789	0.910193	22	F13A1	1.26176e-07	3.67059e-06	73.913	1.79666	22	DCN	2.92093e-06	1.8986e-05	22.7723	0.612049	22	HAUS4	0.000317734	0.00104964	4.51977	0.114041	22	TRIM26	0.000177099	0.000466044	6.17284	0.140912	22	EIF3D	6.711e-06	0.000109511	64.3411	0.741885	22	TNFAIP6	2.39e-07	4.43e-06	38.5542	0.740113
	23	FCGBP	3.31e-06	8.22e-05	29.4737	0.602827	23	CCL8	2.51077e-07	6.9865e-06	35.3261	1.08081	23	MGP	4.92121e-06	3.05971e-05	30.6931	0.861302	23	STK16	0.000321888	0.00104964	5.08475	0.116335	23	PES1	0.000181678	0.000466044	4.93827	0.132025	23	ARL4C	1.14123e-05	0.000178131	41.0853	0.537602	23	CD300E	3.1e-07	5.48e-06	45.7831	0.699482
	24	IFI6	3.38e-06	8.22e-05	48.9474	0.960134	24	SLC40A1	2.79279e-07	7.44743e-06	60.8696	1.43572	24	MT-ATP8	8.65956e-06	5.15966e-05	12.8713	0.314395	24	IRF2	0.00038411	0.00120034	7.9096	0.187281	24	RAD51C	0.000271879	0.000655807	6.17284	0.145035	24	DUSP4	1.19926e-05	0.000179389	26.3566	0.373417	24	MT2A	4.46e-07	7.5e-06	78.3133	2.27943
	25	ABL2	3.49e-06	8.22e-05	59.4737	0.97629	25	CFD	3.47851e-07	8.72022e-06	83.1522	2.36474	25	GNG11	1.33529e-05	7.63784e-05	13.8614	0.376144	25	TP53TG1	0.000471878	0.00141564	7.34463	0.164918	25	KAT6B	0.000277884	0.000655807	4.93827	0.128803	25	PTRHD1	2.73202e-05	0.000392319	47.2868	0.502534	25	APOBEC3A	4.61e-07	7.5e-06	34.9398	0.641257
	26	PHLDA1	3.75e-06	8.37e-05	45.7895	0.793594	26	EMP1	3.54259e-07	8.72022e-06	51.6304	1.20457	26	RAB13	1.62038e-05	8.91207e-05	17.8218	0.512922	26	CCDC167	0.000583591	0.00168344	5.64972	0.130083	26	EIF1AD	0.000305726	0.000693764	3.7037	0.105094	26	MRPL51	4.72126e-05	0.000651896	52.7132	0.573214	26	CNIH4	5.02e-07	7.85e-06	44.5783	0.720103
	27	HTRA1	3.84e-06	8.37e-05	41.0526	0.67743	27	HSPA1A	5.49603e-07	1.29331e-05	57.6087	1.50472	27	HBB	1.69243e-05	8.96364e-05	33.6634	1.08933	27	FXN	0.000660229	0.00177664	5.08475	0.116487	27	HOMER1	0.000321734	0.000703048	3.7037	0.110229	27	C12orf45	4.93561e-05	0.000656253	31.7829	0.34775	27	BIRC3	5.36e-07	8.09e-06	67.4699	1.26525
	28	HSPA5	4.02e-06	8.46e-05	62.6316	0.932549	28	RHOB	5.65825e-07	1.29331e-05	65.7609	1.69232	28	CISD2	1.95672e-05	9.99324e-05	15.8416	0.414236	28	VIPAS39	0.000663277	0.00177664	3.9548	0.0980003	28	LINC01588	0.000374565	0.000789261	4.93827	0.128553	28	FABP5	5.24246e-05	0.000672158	50.3876	0.854804	28	VAMP5	7.35e-07	1.07e-05	49.3976	0.856741
	29	FN1	6.01e-06	0.000122037	31.0526	0.626034	29	PMP22	7.86923e-07	1.73666e-05	51.087	1.05017	29	SDC3	2.39914e-05	0.000115517	7.92079	0.219656	29	PCNP	0.00070403	0.00182077	17.5141	0.390115	29	POP5	0.000431768	0.000878425	7.40741	0.179973	29	RBM25	6.55513e-05	0.000808471	54.2636	0.650271	29	TCF7L2	8.28e-07	1.16e-05	43.3735	0.601296
	30	FCGR1A	8.18e-06	0.000160577	45.7895	0.683035	30	CPM	8.5122e-07	1.81594e-05	58.6957	1.30054	30	BRI3	2.42343e-05	0.000115517	16.8317	0.446722	30	ACYP2	0.00079547	0.00198867	8.47458	0.189468	30	SKIV2L2	0.000581736	0.00114408	6.17284	0.133103	30	PHLDA2	6.75602e-05	0.000808471	27.907	0.326177	30	LY6E	8.84e-07	1.2e-05	56.6265	1.05469
	31	EIF4E	9.1e-06	0.000172946	50.5263	0.830307	31	DUSP6	9.21484e-07	1.90242e-05	54.8913	1.14992	31	CTDSPL2	5.42448e-05	0.000250226	7.92079	0.199702	31	IGLC2	0.000940797	0.00225749	7.34463	0.152727	31	FN3KRP	0.000644798	0.0012272	6.17284	0.137699	31	NFKB1	7.19864e-05	0.000833649	58.9147	0.771448	31	TWISTNB	1.26e-06	1.65e-05	37.3494	0.693006
	32	LGALS3BP	1.69e-05	0.000310512	45.2632	0.566407	32	NEU1	9.58457e-07	1.90638e-05	49.4565	1.05618	32	HSD17B8	5.68984e-05	0.000254265	6.93069	0.185836	32	FLYWCH2	0.000963195	0.00225749	6.77966	0.151894	32	NCBP2-AS2	0.00101081	0.00186369	3.7037	0.094952	32	TSC22D1	7.931e-05	0.00088976	31.0078	0.421613	32	VMP1	1.35e-06	1.72e-05	59.0361	0.986898
	33	NUPR1	1.83e-05	0.00032688	38.9474	0.760072	33	IER2	9.82977e-07	1.90638e-05	65.2174	1.69546	33	MLEC	6.42388e-05	0.000273844	10.8911	0.290943	33	REXO4	0.00100564	0.00228555	3.9548	0.092171	33	ZNF524	0.00108878	0.00191346	6.17284	0.15106	33	PABPC4	0.000100761	0.00109616	59.6899	0.865883	33	PSME2	1.61e-06	1.93e-05	56.6265	1.0355
	34	IFI16	3.22e-05	0.000557431	61.5789	0.892906	34	CD36	1.01759e-06	1.91547e-05	61.413	1.39803	34	MVB12A	6.53363e-05	0.000273844	8.91089	0.234695	34	CHCHD6	0.00104595	0.00230724	5.08475	0.122463	34	NUP153	0.00110267	0.00191346	4.93827	0.108919	34	MMP19	0.000123429	0.00130327	24.8062	0.308802	34	FTH1	1.61e-06	1.93e-05	100	5.32945
	35	CLDN1	5.58e-05	0.000939015	24.2105	0.371616	35	FRMD4B	2.43799e-06	4.45804e-05	47.8261	0.997909	35	HERPUD2	6.70247e-05	0.000273844	8.91089	0.217007	35	MYL6B	0.00114523	0.00236651	5.64972	0.139951	35	RCC1	0.00125113	0.00210905	4.93827	0.100069	35	MIF	0.000130777	0.0013414	56.5891	0.706756	35	ACSL1	2.11e-06	2.45e-05	49.3976	0.770111
	36	CKS2	6.62e-05	0.00108382	37.8947	0.558519	36	MAMDC2	4.237e-06	7.53245e-05	36.9565	0.726217	36	EPB41L1	0.000110971	0.000440803	5.94059	0.169456	36	TMEM106C	0.00118176	0.00236651	5.08475	0.111995	36	PYGL	0.00129733	0.00212618	6.17284	0.145429	36	AGO2	0.000146295	0.00145889	31.7829	0.329917	36	TLE4	3.77e-06	4.15e-05	45.7831	0.698846
	37	SDS	8.01e-05	0.00127463	24.2105	0.386029	37	ATF3	4.76653e-06	8.24482e-05	61.9565	1.56607	37	DCTN1	0.00018132	0.000700776	7.92079	0.202705	37	TMEM115	0.00118995	0.00236651	4.51977	0.0959812	37	SLC35B1	0.0013413	0.00213883	7.40741	0.164624	37	MSL3	0.000150501	0.00146027	33.3333	0.313304	37	SLC25A37	3.84e-06	4.15e-05	32.5301	0.537274
	38	IGKC	9.67e-05	0.001499	38.4211	0.647645	38	BLVRB	4.98231e-06	8.39125e-05	73.913	1.75337	38	CAV1	0.000191167	0.000719392	7.92079	0.21922	38	AGA	0.00119903	0.00236651	5.08475	0.119746	38	HSCB	0.00151126	0.0022869	4.93827	0.114004	38	CCR7	0.000156522	0.00147872	25.5814	0.33341	38	IFI30	3.87e-06	4.15e-05	56.6265	0.982096
	39	IFI27	0.000105503	0.00158107	27.3684	0.63118	39	DNAJB1	5.22886e-06	8.58069e-05	52.1739	1.21223	39	PLEKHM2	0.000278859	0.00100751	8.91089	0.210976	39	MRPL35	0.00124887	0.00240168	5.08475	0.129897	39	ZNF226	0.00153946	0.0022869	4.93827	0.11172	39	VMO1	0.000160938	0.00148145	37.9845	0.486994	39	ZNF706	4.62e-06	4.82e-05	59.0361	0.892201
	40	SP100	0.000109156	0.00158107	46.3158	0.547537	40	COLEC12	6.68987e-06	0.000107038	35.3261	0.705603	40	H1F0	0.000281821	0.00100751	12.8713	0.330602	40	PAFAH1B3	0.00128133	0.00240249	6.21469	0.133377	40	IRF5	0.00155044	0.0022869	3.7037	0.0906791	40	FAM118A	0.00021664	0.00194435	25.5814	0.291667	40	ISG15	7.04e-06	7.16e-05	46.988	0.783266
	41	MT-ND4	0.000110057	0.00158107	99.4737	3.67223	41	NRP1	7.83594e-06	0.000122317	36.9565	0.695706	41	MCM3AP	0.000300245	0.0010472	5.94059	0.156983	41	SLC25A43	0.00133145	0.00243558	3.38983	0.0795507	41	ZNF846	0.00193427	0.00278346	4.93827	0.111197	41	SDC2	0.000233137	0.00203405	24.031	0.284046	41	CDKN1C	7.88e-06	7.83e-05	31.3253	0.414511
	42	IFI44L	0.000116173	0.00162919	32.6316	0.447526	42	GPR34	9.36845e-06	0.000142757	53.8043	1.15703	42	AKT1	0.000330573	0.00112552	7.92079	0.184548	42	POLR2M	0.00138289	0.00246944	3.9548	0.0973591	42	SUSD3	0.00198591	0.00278973	4.93827	0.127372	42	METTL9	0.000237967	0.00203405	43.4109	0.421428	42	SNHG25	1.09e-05	0.00010516	40.9639	0.693084
	43	GAL3ST4	0.000141829	0.00194272	28.9474	0.347709	43	GAS6	1.0382e-05	0.000154107	41.3043	0.779946	43	VAT1	0.000483244	0.00160707	7.92079	0.212679	43	TEX30	0.00152399	0.00263958	3.9548	0.101104	43	LEAP2	0.00230793	0.00316669	3.7037	0.0907003	43	GTF3A	0.000318074	0.00265555	54.2636	0.583094	43	PTGS2	1.37e-05	0.00012973	31.3253	0.614325
	44	CX3CR1	0.000151647	0.00203	27.3684	0.367379	44	PLXND1	1.05948e-05	0.000154107	39.1304	0.788243	44	HBA1	0.000522068	0.00169672	8.91089	0.317507	44	ATAD1	0.00154855	0.00263958	5.08475	0.122452	44	LIPE-AS1	0.00239478	0.00321119	4.93827	0.112835	44	RSRP1	0.000331949	0.0027084	54.2636	0.657363	44	OAS1	1.49e-05	0.0001378	33.7349	0.483039
	45	SERPINF1	0.000169861	0.00222329	51.0526	0.669813	45	RCAN1	1.09705e-05	0.000156025	29.3478	0.667962	45	RAP2A	0.000775096	0.00246308	7.92079	0.197888	45	PTPRN2	0.0015934	0.00265567	3.9548	0.0941484	45	SNX11	0.00261004	0.00338388	3.7037	0.0957537	45	POLR2E	0.000390028	0.00306358	48.062	0.495736	45	TALDO1	1.92e-05	0.00017237	53.012	0.837069
	46	TCEAL4	0.000212064	0.00271535	42.6316	0.540265	46	EMB	1.32172e-05	0.000183891	41.3043	0.797686	46	MYL9	0.000853337	0.00261827	7.92079	0.222909	46	GCSH	0.0018325	0.00298777	4.51977	0.105944	46	OCIAD2	0.00263828	0.00338388	4.93827	0.0905649	46	SERINC5	0.000392547	0.00306358	24.8062	0.282742	46	ADA	1.95e-05	0.00017237	27.7108	0.360917
	47	TUBA1C	0.000242995	0.00304519	40	0.527467	47	LRP1	1.3822e-05	0.000188214	44.5652	0.834005	47	MCFD2	0.000860551	0.00261827	7.92079	0.208597	47	POLR3C	0.00201621	0.00321736	2.82486	0.0782813	47	ORC4	0.0027013	0.00339099	4.93827	0.11504	47	NEDD9	0.000617083	0.00471346	35.6589	0.381527	47	DDIT4	3.02e-05	0.00025674	53.012	0.881247
	48	CD69	0.000307228	0.00376994	27.3684	0.392399	48	IQGAP2	1.71494e-05	0.000228658	42.9348	0.815126	48	PCAT19	0.000898914	0.00267801	3.9604	0.119531	48	CA2	0.00214559	0.00335248	3.9548	0.0944995	48	VRK3	0.00322976	0.00396991	4.93827	0.119419	48	RTN1	0.000730073	0.00540841	26.3566	0.272832	48	SECTM1	3.03e-05	0.00025674	25.3012	0.366044
	49	ETV5	0.0003527	0.00423959	31.0526	0.372953	49	KLF9	1.80101e-05	0.000235233	32.6087	0.658066	49	MYO1C	0.000971406	0.00283492	5.94059	0.150479	49	COPS7A	0.0022243	0.00340454	5.08475	0.111649	49	TRBC2	0.00333548	0.00398272	2.46914	0.0792535	49	UVRAG	0.000738195	0.00540841	30.2326	0.271324	49	FAM110A	3.96e-05	0.00032859	24.0964	0.317475
	50	HSPH1	0.000388761	0.00444213	35.7895	0.503562	50	CXCL12	1.86826e-05	0.000239137	36.9565	0.700526	50	PRPSAP1	0.00110995	0.00314106	6.93069	0.177746	50	ARPC5L	0.00231631	0.00347446	7.34463	0.167587	50	PUM3	0.00337519	0.00398272	4.93827	0.0998182	50	SLAMF8	0.000797019	0.0057226	19.3798	0.205909	50	MBD2	4.53e-05	0.00036844	28.9157	0.364799

## Sheet: T & NK cells - top 50 markers
Supplementary Data 4: Putatitive function of different major cell type sub-clusters & List of marker genes
Marker genes of T & NK cell sub-clusters
Marker genes for each cluster were calculated by pairwise differential analysis of all clusters against all other clusters separately (using BIOMEX, see Methods for more detail).
Adjusted p-value = Benjamini-Hochberg adjusted p-values
Percentage detected = the percentage of cells within a cluster that expresses the gene
	T cells - T1						T cells - T2						T cells - T3						T cells - T4						T cells - T5						NK cells - T6						NK cells - T7
	Rank	Feature	Pvalue	Adjusted pvalue	Percentage detected	Mean log expression	Rank	Feature	Pvalue	Adjusted pvalue	Percentage detected	Mean log expression	Rank	Feature	Pvalue	Adjusted pvalue	Percentage detected	Mean log expression	Rank	Feature	Pvalue	Adjusted pvalue	Percentage detected	Mean log expression	Rank	Feature	Pvalue	Adjusted pvalue	Percentage detected	Mean log expression	Rank	Feature	Pvalue	Adjusted pvalue	Percentage detected	Mean log expression	Rank	Feature	Pvalue	Adjusted pvalue	Percentage detected	Mean log expression
	1	LTB	7.46824e-17	2.59895e-14	80.791	2.17127	1	GPR183	1.32196e-14	1.3484e-12	67.4366	1.49692	1	GZMK	1.86636e-18	2.91152e-16	91.8605	2.78165	1	CD8A	7.24152e-14	1.68003e-11	78.8321	1.72888	1	GZMH	3.5548e-15	9.49131e-13	78.3333	2.14401	1	GNLY	1.86636e-18	1.19633e-15	95.2381	4.10477	1	AREG	1.36388e-13	7.21492e-11	86.5169	2.72078
	2	TIGIT	1.88981e-14	3.28826e-12	72.3164	1.53537	2	ANXA1	5.16198e-14	2.63261e-12	86.8732	2.45372	2	CCL4L2	1.01773e-12	7.93827e-11	66.0677	2.22543	2	CD8B	3.7911e-12	4.39768e-10	72.2628	1.53384	2	CMC1	4.76166e-10	6.35681e-08	60.5556	1.44134	2	GZMB	4.72175e-16	1.51332e-13	99.1071	3.56752	2	XCL1	1.45099e-12	3.83788e-10	69.6629	1.69866
	3	BATF	2.08587e-13	2.18946e-11	62.1469	1.26371	3	JUNB	4.54297e-13	1.54461e-11	85.9718	2.44272	3	CRTAM	1.90556e-12	9.90889e-11	54.7569	1.22264	3	CCL5	1.1332e-11	8.76343e-10	99.4526	3.65126	3	TRGC2	1.09635e-09	8.8423e-08	53.3333	1.10437	3	NKG7	2.54549e-14	5.43886e-12	100	4.25678	3	NFKBIA	1.4069e-10	2.23343e-08	77.5281	1.97879
	4	PMAIP1	2.51662e-13	2.18946e-11	60.7345	1.3056	4	FOS	1.50259e-12	3.83161e-11	86.2535	2.39094	4	TRAT1	1.25701e-10	4.90232e-09	50.2114	1.02061	4	KLRC1	1.69749e-11	9.84545e-10	54.562	1.31234	4	KLRG1	1.32469e-09	8.8423e-08	47.7778	0.862837	4	FGFBP2	1.76638e-13	2.83062e-11	88.3929	2.48241	4	TRDC	1.7427e-10	2.23343e-08	64.6067	1.42956
	5	BIRC3	1.22373e-12	8.51718e-11	77.1186	1.72769	5	KLF6	2.1272e-11	4.33949e-10	84	2.20044	5	SH2D1A	4.58739e-10	1.43126e-08	50.2114	1.0001	5	TOB1	1.69237e-10	7.85261e-09	57.2993	1.21129	5	SCGB2A2	2.20534e-08	1.17765e-06	33.3333	0.89926	5	TYROBP	3.0675e-12	3.93253e-10	92.8571	2.59867	5	XCL2	2.11099e-10	2.23343e-08	68.5393	1.67452
	6	ARID5B	1.94624e-12	1.12882e-10	72.0339	1.50832	6	CD40LG	9.92077e-10	1.68653e-08	28.1127	0.495709	6	CCL4	5.68909e-10	1.47916e-08	91.649	3.92091	6	SPRY1	1.27991e-09	4.94899e-08	42.5182	0.862973	6	ZEB2	6.60414e-08	2.93884e-06	52.2222	0.938195	6	PRF1	9.08429e-12	9.70505e-10	90.1786	2.5252	6	TNFRSF18	5.48288e-09	4.83408e-07	49.4382	1.01126
	7	IL32	7.32317e-12	3.64066e-10	90.3955	2.92382	7	CCR7	2.01678e-09	2.93873e-08	34.5352	0.632317	7	HLA-DPB1	5.79239e-09	1.29088e-07	54.7569	1.14107	7	CXCR6	2.11464e-09	7.00853e-08	42.7007	0.850595	7	LYAR	7.4637e-07	2.84687e-05	48.3333	0.851925	7	FCER1G	1.92159e-11	1.75963e-09	83.3333	2.21389	7	KRT81	2.04534e-08	1.54569e-06	28.0899	0.585183
	8	CARD16	1.63006e-11	7.09075e-10	64.1243	1.35214	8	RPL39	1.57716e-08	2.01087e-07	99.493	4.15814	8	LYST	4.13928e-08	8.0716e-07	37.9493	0.729066	8	GLUL	3.13555e-09	9.0931e-08	50.365	0.975122	8	CCL3L3	1.09894e-06	3.66772e-05	28.8889	0.532078	8	SPON2	3.26507e-11	2.61613e-09	80.0595	1.9853	8	KRT86	2.57579e-08	1.70324e-06	29.7753	0.645438
	9	RGS1	9.56835e-11	3.69976e-09	85.3107	2.50326	9	JUN	1.89424e-08	2.14681e-07	42.7606	0.886098	9	HLA-DRB5	6.71507e-08	1.16395e-06	34.4609	0.683782	9	MT-ND2	4.13705e-09	1.06644e-07	99.8175	3.92785	9	TRGC1	1.47311e-06	4.37022e-05	26.1111	0.471278	9	FCGR3A	6.887e-11	4.51188e-09	76.1905	1.79347	9	CAPG	3.46883e-08	1.89147e-06	40.4494	0.713527
	10	SAT1	1.15623e-10	4.02367e-09	78.5311	1.94403	10	FTH1	2.31311e-08	2.35937e-07	97.8028	3.54667	10	DNAJB1	8.46736e-08	1.32091e-06	51.1628	1.08859	10	LDLRAD4	9.71769e-09	2.2545e-07	42.5182	0.798797	10	HLA-DPA1	1.77038e-06	4.72692e-05	51.6667	0.93352	10	KLRD1	7.03882e-11	4.51188e-09	93.4524	2.54489	10	CD63	3.57555e-08	1.89147e-06	76.4045	1.61745
	11	TNFRSF4	2.28022e-10	7.21377e-09	45.7627	0.946238	11	DUSP1	7.66593e-08	7.10841e-07	43.6056	0.846089	11	DNAJA1	4.10665e-07	5.82398e-06	45.2431	0.917901	11	JAML	1.94246e-08	3.93127e-07	41.6058	0.733281	11	SAMD3	3.96795e-06	9.5045e-05	33.3333	0.548703	11	KLRF1	2.20996e-10	1.28781e-08	75.2976	1.72252	11	IL2RB	5.15789e-08	2.48048e-06	47.191	0.859796
	12	DUSP4	2.74935e-10	7.97311e-09	61.2994	1.25854	12	RPS29	8.52894e-08	7.2496e-07	99.831	4.66577	12	DTHD1	4.8339e-07	6.28407e-06	19.7674	0.364501	12	APOD	2.03341e-08	3.93127e-07	58.9416	1.28746	12	SCGB1D2	4.27169e-06	9.5045e-05	20	0.340299	12	PLAC8	4.56823e-10	2.4402e-08	77.6786	1.85261	12	PRMT9	6.98343e-08	3.07853e-06	39.3258	0.755231
	13	CD27	5.80677e-10	1.55443e-08	60.452	1.14313	13	GIMAP7	1.4118e-07	1.10772e-06	42.2535	0.76649	13	HLA-DRA	7.79859e-07	9.3583e-06	33.1924	0.677311	13	MGP	3.10639e-08	5.54371e-07	62.9562	1.30393	13	CES1	9.88146e-06	0.00020295	12.2222	0.23387	13	KLRB1	9.63269e-10	4.74966e-08	89.5833	2.57558	13	MAP3K8	9.48887e-08	3.86124e-06	46.6292	0.833097
	14	TNFRSF9	2.54946e-09	6.33723e-08	41.2429	0.774824	14	GPR171	2.50459e-07	1.78864e-06	32.7887	0.590098	14	TAGAP	9.65009e-07	1.0753e-05	40.1691	0.794836	14	ITGA1	4.44984e-08	7.37402e-07	35.4015	0.619561	14	HLA-B	1.12884e-05	0.000215286	100	4.10674	14	CTSW	3.18767e-09	1.4595e-07	89.2857	2.33375	14	PABPC1	1.22085e-07	4.54237e-06	90.4494	2.4099
	15	S100A4	3.23364e-09	7.50204e-08	96.0452	3.09532	15	EEF1A1	2.63036e-07	1.78864e-06	99.9437	4.57254	15	HLA-DQB1	1.20305e-06	1.25117e-05	30.2326	0.567135	15	MT-ND1	5.03864e-08	7.7931e-07	99.0876	3.33717	15	SCGB2A1	3.448e-05	0.000613744	12.2222	0.217007	15	CLIC3	3.74028e-09	1.59835e-07	58.3333	1.27325	15	LMNA	1.28801e-07	4.54237e-06	53.3708	1.20234
	16	CD74	3.94982e-09	8.59085e-08	83.3333	2.07365	16	RPS3A	8.20459e-07	5.23043e-06	99.1549	3.86567	16	FABP5	1.44414e-06	1.40803e-05	23.1501	0.446616	16	CXCR4	7.07375e-08	1.02569e-06	99.2701	3.68377	16	ARRDC3	0.000109073	0.00182016	18.8889	0.315399	16	MYOM2	7.13183e-09	2.85719e-07	39.881	0.953063	16	KDM6B	2.4127e-07	7.97698e-06	34.2697	0.603406
	17	IL2RA	1.80124e-08	3.68724e-07	28.8136	0.557201	17	SERINC5	2.99209e-06	1.79526e-05	14.8169	0.233872	17	HLA-DQA2	2.35619e-06	2.16215e-05	23.4672	0.42241	17	ZNF683	1.4975e-07	2.04365e-06	32.6642	0.562695	17	ENC1	0.000277731	0.00436202	13.8889	0.213693	17	ITGB2	1.235e-08	4.65667e-07	74.7024	1.69085	17	TMIGD2	4.12782e-07	1.28448e-05	31.4607	0.5114
	18	ICA1	2.16413e-08	4.18398e-07	30.5085	0.53756	18	KLF2	3.49867e-06	1.98258e-05	24.5634	0.419188	18	HLA-DQA1	3.86741e-06	3.34621e-05	26.2156	0.480034	18	RORA	1.92719e-07	2.48394e-06	53.4672	1.03335	18	HNRNPH1	0.000606012	0.00898918	34.4444	0.582318	18	HOPX	1.45398e-08	5.17778e-07	78.5714	1.82015	18	SRGN	4.37084e-07	1.28454e-05	99.4382	3.64672
	19	RPS26	2.31311e-08	4.23664e-07	98.0226	3.60804	19	SNHG25	1.18263e-05	6.34887e-05	31.2676	0.532371	19	CLDND1	4.2508e-06	3.34621e-05	25.5814	0.476052	19	ANKRD28	2.1472e-07	2.62184e-06	39.0511	0.73157	19	SERTAD3	0.000858027	0.0115935	8.88889	0.149267	19	AKR1C3	1.59159e-08	5.36951e-07	47.9167	0.92274	19	IER2	1.05789e-06	2.9454e-05	54.4944	1.07853
	20	CTLA4	2.85975e-08	4.97597e-07	32.7684	0.552385	20	AQP3	1.29317e-05	6.59518e-05	13.3521	0.209865	20	PPP1R14B	4.29001e-06	3.34621e-05	13.9535	0.27474	20	IL2	7.25159e-07	8.41184e-06	19.8905	0.371342	20	TNF	0.000868429	0.0115935	12.7778	0.199528	20	ACTB	5.65935e-08	1.73021e-06	99.7024	4.11732	20	LINC00996	2.84228e-06	7.51784e-05	19.6629	0.321105
	21	BTG3	3.12705e-08	5.18197e-07	40.9605	0.728103	21	CITED2	1.50086e-05	7.28989e-05	15.3239	0.259674	21	COTL1	5.37623e-06	3.99377e-05	22.093	0.404721	21	TSC22D3	1.09576e-06	1.21055e-05	97.6277	3.16451	21	ADIRF	0.00096632	0.0122861	13.8889	0.221038	21	CD7	5.6684e-08	1.73021e-06	91.9643	2.49015	21	SEC14L1	3.44724e-06	8.68375e-05	27.5281	0.449815
	22	RTKN2	5.17511e-08	8.18609e-07	29.3785	0.504254	22	INPP4B	1.77417e-05	8.22572e-05	13.7465	0.216072	22	H3F3B	1.14365e-05	8.10952e-05	96.723	3.11375	22	CD9	1.36251e-06	1.43683e-05	24.635	0.422487	22	STMN1	0.0012123	0.0139896	15	0.249673	22	HAVCR2	7.80203e-08	2.27323e-06	42.8571	0.844972	22	NFKBIZ	3.9725e-06	9.55207e-05	28.0899	0.486805
	23	GLRX	8.92797e-08	1.35084e-06	40.678	0.72123	23	IFI44L	2.11076e-05	9.36078e-05	10.1972	0.184522	23	PTP4A2	1.8728e-05	0.000122086	23.9958	0.43144	23	MT-ND4	1.47209e-06	1.48489e-05	99.635	3.45546	23	CDC27	0.00129347	0.0139896	7.77778	0.123636	23	EFHD2	8.73972e-08	2.43572e-06	41.369	0.842123	23	IRF8	4.70287e-06	0.000108166	20.7865	0.345949
	24	HLA-DRB1	1.1179e-07	1.62096e-06	53.9548	1.06134	24	SGK1	4.12141e-05	0.00017516	11.4366	0.19011	24	IFNG	1.87825e-05	0.000122086	15.8562	0.365597	24	IGHA1	1.88015e-06	1.81748e-05	32.8467	0.595573	24	RHOT2	0.00132581	0.0139896	12.7778	0.195352	24	CCL3	1.0398e-07	2.77713e-06	39.2857	1.02664	24	CD83	5.02462e-06	0.000110751	19.6629	0.389509
	25	TBC1D4	1.3764e-07	1.91595e-06	30.5085	0.496162	25	RIPK2	7.24164e-05	0.000295459	15.0986	0.231371	25	TRMO	2.08999e-05	0.000130416	12.685	0.231678	25	MT-ND3	2.48476e-06	2.30585e-05	99.0876	3.48059	25	PATL2	0.00134404	0.0139896	10	0.160952	25	IGFBP7	1.47103e-07	3.77171e-06	35.4167	0.678193	25	ZBTB16	5.86564e-06	0.000124117	26.9663	0.429927
	26	ENTPD1	1.54503e-07	2.06796e-06	27.1186	0.475473	26	NLRP3	7.57151e-05	0.000297036	8.28169	0.135408	26	NEU1	2.37384e-05	0.000141557	16.2791	0.303653	26	SMIM3	2.7472e-06	2.45135e-05	18.2482	0.315942	26	CALD1	0.00136229	0.0139896	9.44444	0.144735	26	ADGRG1	2.2425e-07	5.52862e-06	35.7143	0.68069	26	MCTP2	8.19197e-06	0.000166675	21.3483	0.372803
	27	IGKC	2.15473e-07	2.77721e-06	58.1921	1.19655	27	PGAP1	0.000114719	0.000428421	10.6479	0.17856	27	IFRD1	2.45002e-05	0.000141557	24.7357	0.458366	27	ITM2C	3.14343e-06	2.70102e-05	35.7664	0.614209	27	ZNF22	0.00151054	0.0149375	14.4444	0.21097	27	MYO1F	3.13184e-07	7.27259e-06	47.0238	0.901356	27	FOSB	8.86989e-06	0.000173784	62.9213	1.29608
	28	SELL	4.03069e-07	5.00957e-06	38.4181	0.682476	28	LINC00239	0.000117606	0.000428421	10.7606	0.161977	28	EOMES	3.11362e-05	0.000173473	10.7822	0.195638	28	NCF1	8.60479e-06	7.06294e-05	25.365	0.421853	28	TDRD3	0.00171124	0.0163179	8.88889	0.140632	28	ID2	3.1768e-07	7.27259e-06	86.6071	2.367	28	TPT1	1.32365e-05	0.000250076	98.8764	3.89418
	29	NR3C1	4.39889e-07	5.27866e-06	44.0678	0.794902	29	CD69	0.000130109	0.000457623	69.1831	1.57699	29	MLLT3	5.43464e-05	0.000283092	11.7336	0.21071	29	TSPYL2	8.82868e-06	7.06294e-05	40.5109	0.773417	29	MRPL39	0.0018739	0.0172528	7.22222	0.127644	29	C12orf75	3.85234e-07	8.51501e-06	47.619	0.939262	29	NR4A1	2.3705e-05	0.000432411	28.0899	0.450333
	30	ICOS	5.51835e-07	6.40129e-06	40.113	0.691174	30	MX2	0.00016215	0.000551311	10.3099	0.168317	30	FAM102A	5.45557e-05	0.000283092	14.5877	0.265114	30	SCML4	9.3066e-06	7.19711e-05	24.0876	0.418102	30	CIAO1	0.00204226	0.0178416	12.7778	0.182287	30	GPR65	4.88243e-07	1.04321e-05	54.4643	1.1198	30	MAFF	2.50205e-05	0.000441194	21.9101	0.344769
	31	PTTG1	8.20667e-07	9.21265e-06	33.0508	0.519326	31	IFI44	0.000204464	0.000672752	9.35211	0.151822	31	GALM	5.62554e-05	0.000283092	15.5391	0.277532	31	ITGAE	1.03156e-05	7.72007e-05	22.4453	0.375883	31	TMEM223	0.00207452	0.0178416	9.44444	0.147728	31	ABHD17A	6.64919e-07	1.37488e-05	37.5	0.705692	31	LST1	2.69535e-05	0.000459949	12.9213	0.306496
	32	PHLDA1	8.77209e-07	9.53965e-06	40.3955	0.732806	32	ELK3	0.000277934	0.000885913	7.83099	0.121165	32	ATXN7	6.85304e-05	0.000334086	20.8245	0.380416	32	UBL3	1.40895e-05	0.000102149	20.9854	0.346333	32	TGS1	0.00213832	0.0178416	12.7778	0.195952	32	TTC38	8.22441e-07	1.59745e-05	32.7381	0.598179	32	TIPARP	2.79499e-05	0.00046003	29.2135	0.507939
	33	RBPJ	9.36486e-07	9.87568e-06	37.5706	0.659605	33	PLAUR	0.000332146	0.00102663	5.69014	0.0846359	33	ARAP2	0.000100672	0.000475904	15.5391	0.276582	33	APBA2	2.18473e-05	0.000153593	16.6058	0.275739	33	CISH	0.00235512	0.019055	5.55556	0.0929501	33	APMAP	8.32624e-07	1.59745e-05	44.6429	0.833554	33	KLRC2	2.86975e-05	0.00046003	22.4719	0.406522
	34	MAGEH1	1.15127e-06	1.17836e-05	23.1638	0.416782	34	CYSLTR1	0.000361259	0.00108378	9.74648	0.161294	34	MT1X	0.000105229	0.000482814	36.2579	0.672246	34	LGALS1	2.5804e-05	0.000175605	61.6788	1.33015	34	IGFBP5	0.00278626	0.0206255	4.44444	0.0862464	34	NCR3	8.47323e-07	1.59745e-05	35.7143	0.655914	34	B3GNT7	3.29343e-05	0.000512419	18.5393	0.313385
	35	MAST4	1.42664e-06	1.38631e-05	23.4463	0.384207	35	SENP7	0.000689555	0.00200956	8.22535	0.128317	35	DKK3	0.000112137	0.000489012	6.34249	0.110707	35	SERPINB9	2.64922e-05	0.000175605	25.9124	0.45215	35	PRKD2	0.00282451	0.0206255	10	0.159987	35	TMSB10	8.80118e-07	1.61187e-05	100	4.13785	35	LAT2	3.95123e-05	0.0005972	21.9101	0.329478
	36	STAM	1.45762e-06	1.38631e-05	24.5763	0.409419	36	HSPA1B	0.000796682	0.00225726	8.73239	0.168173	36	APOBEC3G	0.000112849	0.000489012	35.4123	0.707185	36	GCHFR	3.06695e-05	0.000197648	22.4453	0.388602	36	TCTA	0.00283108	0.0206255	7.77778	0.119877	36	DSTN	1.01228e-06	1.80242e-05	47.3214	0.957392	36	TMX4	4.20263e-05	0.000617553	26.9663	0.435729
	37	LAIR2	1.47396e-06	1.38631e-05	25.1412	0.441115	37	C1orf228	0.00104064	0.00286878	4.28169	0.0592071	37	YBX3	0.000120256	0.000507024	9.72516	0.172467	37	FASLG	3.35114e-05	0.000210126	13.8686	0.233468	37	SUGP1	0.00285821	0.0206255	6.66667	0.100116	37	C1orf162	1.12556e-06	1.94995e-05	34.8214	0.645881	37	RIN3	4.33877e-05	0.000620326	20.7865	0.303814
	38	FOXP3	1.85588e-06	1.6996e-05	19.209	0.342579	38	LGALS3BP	0.00115699	0.0031056	6.30986	0.0972357	38	HSPH1	0.000146505	0.000601441	19.0275	0.353322	38	SKIL	4.53358e-05	0.000274504	23.9051	0.412425	38	CADM1	0.00303484	0.0213238	5.55556	0.0767629	38	PRSS23	1.46658e-06	2.47388e-05	29.1667	0.514144	38	RGCC	4.52278e-05	0.000629619	37.6404	0.718742
	39	CHN1	2.0326e-06	1.81371e-05	18.6441	0.391823	39	EGR1	0.00180682	0.00464407	12.5634	0.222619	39	CCR5	0.00015472	0.000618881	8.66808	0.154506	39	JMJD6	4.61451e-05	0.000274504	32.1168	0.549215	39	CD84	0.00343286	0.0235019	16.6667	0.261622	39	HSH2D	1.69912e-06	2.79265e-05	30.9524	0.576361	39	GATA3	4.72177e-05	0.000640466	26.9663	0.462228
	40	CFAP20	2.3917e-06	2.08078e-05	30.791	0.538744	40	CASS4	0.0018212	0.00464407	4.39437	0.0666454	40	GGA2	0.000206201	0.000804185	10.148	0.177636	40	AUTS2	5.936e-05	0.000344288	14.0511	0.225257	40	NUP160	0.00364092	0.0243031	9.44444	0.148336	40	MAPK1	1.82943e-06	2.93166e-05	33.3333	0.6448	40	ERGIC1	5.67761e-05	0.000750864	16.2921	0.265851
	41	HSPB1	2.64446e-06	2.24456e-05	41.2429	0.705417	41	CEP68	0.00455472	0.0113312	4.05634	0.0642957	41	PASK	0.000340151	0.00129423	8.9852	0.153561	41	PDCL3	6.31957e-05	0.000357595	23.9051	0.411827	41	KAT5	0.00385429	0.0250999	8.88889	0.144625	41	S1PR5	2.78567e-06	4.35516e-05	29.4643	0.521322	41	SPINK2	7.93017e-05	0.0010071	14.0449	0.236736
	42	TANK	2.84882e-06	2.36045e-05	35.8757	0.607626	42	IFIT1	0.00536293	0.0130242	2.47887	0.0457631	42	NEK7	0.000392176	0.00145665	6.55391	0.115537	42	PELO	6.95469e-05	0.000384164	11.1314	0.182674	42	CLDN4	0.00408582	0.0259742	9.44444	0.147856	42	CDC42SE1	3.56265e-06	5.43729e-05	45.5357	0.913647	42	YPEL3	8.00962e-05	0.0010071	24.7191	0.392107
	43	NAMPT	3.03677e-06	2.45767e-05	29.9435	0.508243	43	RSAD2	0.00693417	0.0164485	1.85915	0.0336889	43	HLA-DMA	0.000544952	0.00197703	13.9535	0.246776	43	GADD45B	7.75213e-05	0.000410524	38.1387	0.671903	43	STAMBP	0.00421475	0.0261707	7.77778	0.125463	43	CHST12	5.17636e-06	7.6471e-05	42.5595	0.788644	43	DUSP10	8.18623e-05	0.0010071	26.9663	0.428185
	44	PRDM1	3.14541e-06	2.48773e-05	38.9831	0.71508	44	KLF4	0.00880401	0.0204093	2.92958	0.0440339	44	TUBB2A	0.000569631	0.0020196	10.5708	0.18874	44	LAG3	7.7858e-05	0.000410524	14.781	0.231853	44	PML	0.00456337	0.0276913	6.11111	0.0983809	44	FLNA	5.24918e-06	7.6471e-05	42.2619	0.803611	44	ADAM28	9.91293e-05	0.0011918	12.9213	0.195591
	45	APOLD1	3.73987e-06	2.89216e-05	23.4463	0.387701	45	OAS3	0.00930427	0.0207375	3.09859	0.0500048	45	DUSP6	0.000647216	0.00219507	9.09091	0.165932	45	CXCR3	8.50747e-05	0.000438607	20.8029	0.355219	45	SYNE3	0.00484815	0.0287657	5	0.075778	45	SPN	5.55692e-06	7.91552e-05	36.0119	0.693797	45	TRAF5	0.00010392	0.00122163	16.2921	0.256097
	46	MIR4435-2HG	4.12895e-06	3.12364e-05	28.5311	0.459672	46	IFI27	0.00935219	0.0207375	6.53521	0.108767	46	NIN	0.000647265	0.00219507	8.03383	0.140165	46	PDCD1	9.52748e-05	0.00047239	14.2336	0.226326	46	MAN2B2	0.00578963	0.033605	5.55556	0.0911974	46	PYHIN1	5.92621e-06	8.25804e-05	37.2024	0.722475	46	MOB3A	0.000118468	0.00136238	19.6629	0.289971
	47	CD4	4.22044e-06	3.12492e-05	22.0339	0.343687	47	SDR42E2	0.0111799	0.0242627	3.49296	0.05434	47	PMEPA1	0.000709474	0.00235485	6.13108	0.109243	47	NNMT	9.72122e-05	0.00047239	14.781	0.234602	47	MED6	0.00617764	0.034705	12.7778	0.220387	47	CD300A	7.32523e-06	9.99036e-05	25.5952	0.462868	47	PCF11	0.000132191	0.00147577	24.1573	0.376788
	48	GK	5.59581e-06	4.05696e-05	19.4915	0.310034	48	CTSH	0.0117859	0.0250451	5.57746	0.0850006	48	MAN2A1	0.000772804	0.00251161	6.34249	0.111553	48	C12orf65	9.77358e-05	0.00047239	13.6861	0.230902	48	PPP4R3B	0.00630673	0.034705	12.7778	0.194957	48	C1orf21	7.64096e-06	0.000102039	30.3571	0.532379	48	CXXC5	0.000133907	0.00147577	13.4831	0.200129
	49	PIM2	5.75794e-06	4.08931e-05	29.3785	0.502953	49	TCEA3	0.0164406	0.0342233	1.91549	0.0271195	49	MTRNR2L12	0.000951868	0.00303044	11.8393	0.204297	49	TUBA1B	0.000102988	0.000487615	44.8905	0.826171	49	CCDC82	0.00636908	0.034705	9.44444	0.143309	49	TLE4	8.63244e-06	0.000112926	34.5238	0.65014	49	HNRNPUL1	0.000152308	0.00164431	31.4607	0.546226
	50	CRIP1	6.47877e-06	4.50923e-05	60.452	1.18528	50	LINC00909	0.0227486	0.0464071	3.43662	0.0539241	50	RASGEF1B	0.00114975	0.00358723	15.1163	0.275193	50	IRF4	0.000117072	0.000543214	12.5912	0.204454	50	FTSJ3	0.00662965	0.0354023	6.11111	0.08728	50	MATK	8.8782e-06	0.000113819	44.3452	0.86109	50	SOCS1	0.000158861	0.00168075	16.8539	0.311968
