# Supplementary material for: Single cell atlas identifies lipid-processing and immunomodulatory endothelial cells in healthy and malignant breast
Source: Nat Commun. 2022 Sep 20;13:5511. doi: 10.1038/s41467-022-33052-y (PMC9489707; doi:10.1038/s41467-022-33052-y)
Supplement: Supplementary file 7 — Supplementary Data 5 [file 41467_2022_33052_MOESM7_ESM.xlsx]

## Sheet: significant RLI pairs
	Supplementary Data 5: Receptor-Ligand interactions
	all significant interactions (output from CellPhoneDB analysis)
	id_cp_interaction: Unique CellPhoneDB identifier for each interaction stored in the database
	interacting_pair: interacting pairs separated by “_”
	partner a or b: identifier for the first interacting partner (a) or the second (b), It could be: UniProt (prefix simple:) or complex (prefix complex:)
	gene a or b: gene identifier for the first interacting partner (a) or the second (b)
	secreted: True if one of the partners is secreted
	Receptor a or b: True if the first interacting partner (a) or the second (b) is annotated as a receptor in the CellphoneDB database
	annotation_strategy: Curated if the interaction was annotated by the CellPhoneDB developers. Otherwise, the name of the database where the interaction has been downloaded from
	is_integrin: True if one of the partners is an integrin
	rank: Total number of significant p-values for each interaction divided by the number of cell type-cell type comparisons (Only in significant_means,txt). Predicted P values for a ligand–receptor complex across two cell clusters are calculated using permutations, in which cells are randomly re-assigned to a cluster (see Efremova et al., Nature Protocols 2020 for more details).
	id_cp_interaction	interacting_pair	partner_a	partner_b	gene_a	gene_b	secreted	receptor_a	receptor_b	annotation_strategy	is_integrin	rank	B|B	B|EC1_nonEnriched	B|EC2_nonEnriched	B|F1	B|F2	B|F3	B|F4	B|F5	B|F6	B|F7	B|F8	B|F9	B|L1	B|L2	B|L3	B|L4	B|L5	B|L6	B|L7	B|L8	B|LEC	B|LEC_nonEnriched	B|Mye1	B|Mye2	B|Mye3	B|Mye4	B|Mye5	B|Mye6	B|Mye7	B|Myo1	B|Myo2	B|Myo3	B|Myo4	B|Myo5	B|PV1	B|PV2	B|PV3
	CPI-SS03B8E2D7A	TNF_ICOS	simple:P01375	simple:Q9Y6W8	TNF	ICOS	TRUE	FALSE	TRUE	InnateDB-All	FALSE	0.001
	CPI-SS098EFF959	CCR7_CCL19	simple:P32248	simple:Q99731	CCR7	CCL19	TRUE	TRUE	FALSE	curated	FALSE	0.001
	CPI-SS056BE1011	CCRL2_CCL19	simple:O00421	simple:Q99731	CCRL2	CCL19	TRUE	TRUE	FALSE	guidetopharmacology.org	FALSE	0.001
	CPI-SS003610FF9	CXCR3_CCL19	simple:P49682	simple:Q99731	CXCR3	CCL19	TRUE	TRUE	FALSE	guidetopharmacology.org	FALSE	0.001
	CPI-SS08B7D54A3	TNF_FAS	simple:P01375	simple:P25445	TNF	FAS	TRUE	FALSE	TRUE	InnateDB-All	FALSE	0.001
	CPI-SS09C917D22	TNF_FLT4	simple:P01375	simple:P35916	TNF	FLT4	TRUE	FALSE	TRUE	InnateDB-All	FALSE	0.001
	CPI-SS02A170A99	SPN_SIGLEC1	simple:P16150	simple:Q9BZZ2	SPN	SIGLEC1	TRUE	FALSE	FALSE	curated	FALSE	0.001
	CPI-SC0A199B69E	COL10A1_a10b1 complex	simple:Q03692	complex:a10b1 complex	COL10A1		TRUE	FALSE	FALSE	curated	TRUE	0.001
	CPI-SS0F8EFEECF	TNF_DAG1	simple:P01375	simple:Q14118	TNF	DAG1	TRUE	FALSE	TRUE	InnateDB-All	FALSE	0.001
	CPI-SC08CC68F11	COL8A1_a11b1 complex	simple:P27658	complex:a11b1 complex	COL8A1		TRUE	FALSE	FALSE	curated	TRUE	0.001
	CPI-CS077F1340A	FLT1 complex_VEGFB	complex:FLT1 complex	simple:P49765		VEGFB	TRUE	TRUE	FALSE	curated	FALSE	0.001
	CPI-SS0E25CE362	EGFR_TGFA	simple:P00533	simple:P01135	EGFR	TGFA	TRUE	TRUE	FALSE	curated	FALSE	0.001
	CPI-SC0FC645961	COL5A3_a2b1 complex	simple:P25940	complex:a2b1 complex	COL5A3		TRUE	FALSE	FALSE	curated	TRUE	0.001
	CPI-SC058845C44	COL8A1_a2b1 complex	simple:P27658	complex:a2b1 complex	COL8A1		TRUE	FALSE	FALSE	curated	TRUE	0.001
	CPI-SS0E4DE8215	WNT2_FZD1	simple:P09544	simple:Q9UP38	WNT2	FZD1	TRUE	FALSE	TRUE	I2D	FALSE	0.001
	CPI-SS0C1F25516	CD8A_CEACAM5	simple:P01732	simple:P06731	CD8A	CEACAM5	TRUE	TRUE	FALSE	curated	FALSE	0.001
	CPI-SC09C0B5D08	COL4A5_a2b1 complex	simple:P29400	complex:a2b1 complex	COL4A5		TRUE	FALSE	FALSE	curated	TRUE	0.001
	CPI-SC092659F65	ICAM4_aLb2 complex	simple:Q14773	complex:aLb2 complex	ICAM4		TRUE	FALSE	FALSE	curated	TRUE	0.001
	CPI-SS0C2561156	WNT2_FZD4	simple:P09544	simple:Q9ULV1	WNT2	FZD4	TRUE	FALSE	TRUE	curated	FALSE	0.001
	CPI-SC08B1D5269	COL5A3_a10b1 complex	simple:P25940	complex:a10b1 complex	COL5A3		TRUE	FALSE	FALSE	curated	TRUE	0.001
	CPI-SC03C093767	COL10A1_a2b1 complex	simple:Q03692	complex:a2b1 complex	COL10A1		TRUE	FALSE	FALSE	curated	TRUE	0.001
	CPI-SC01833C7FC	PLA2G2A_a4b1 complex	simple:P14555	complex:a4b1 complex	PLA2G2A		TRUE	FALSE	FALSE	curated	TRUE	0.001
	CPI-SS082ABF1EA	EFNB2_EPHB3	simple:P52799	simple:P54753	EFNB2	EPHB3	FALSE	TRUE	TRUE	curated	FALSE	0.001
	CPI-SS03C51D352	TNFRSF13B_TNFSF13B	simple:O14836	simple:Q9Y275	TNFRSF13B	TNFSF13B	TRUE	TRUE	FALSE	curated	FALSE	0.001
	CPI-SS077D7365D	CD28_CD86	simple:P10747	simple:P42081	CD28	CD86	FALSE	FALSE	TRUE	curated	FALSE	0.001
	CPI-SC07BE7830D	SPP1_a4b1 complex	simple:P10451	complex:a4b1 complex	SPP1		TRUE	FALSE	FALSE	curated	TRUE	0.001
	CPI-SS0E2863F09	TNFRSF17_TNFSF13B	simple:Q02223	simple:Q9Y275	TNFRSF17	TNFSF13B	TRUE	TRUE	FALSE	curated	FALSE	0.001
	CPI-SS09648FAA9	TNFRSF13C_TNFSF13B	simple:Q96RJ3	simple:Q9Y275	TNFRSF13C	TNFSF13B	TRUE	TRUE	FALSE	guidetopharmacology.org	FALSE	0.001																							0.468				0.611	0.647	0.608
	CPI-SC0014D5A6E	COL16A1_a11b1 complex	simple:Q07092	complex:a11b1 complex	COL16A1		TRUE	FALSE	FALSE	curated	TRUE	0.001
	CPI-SC08226CD3B	COL9A2_a2b1 complex	simple:Q14055	complex:a2b1 complex	COL9A2		TRUE	FALSE	FALSE	curated	TRUE	0.001
	CPI-SS0B0E09B1C	CTLA4_CD86	simple:P16410	simple:P42081	CTLA4	CD86	FALSE	FALSE	TRUE	curated	FALSE	0.001
	CPI-SC087556B01	COL4A5_a10b1 complex	simple:P29400	complex:a10b1 complex	COL4A5		TRUE	FALSE	FALSE	curated	TRUE	0.001
	CPI-SC067EE23E1	COL9A2_a10b1 complex	simple:Q14055	complex:a10b1 complex	COL9A2		TRUE	FALSE	FALSE	curated	TRUE	0.001
	CPI-SS08D0F9109	EFNB2_EPHB4	simple:P52799	simple:P54760	EFNB2	EPHB4	FALSE	TRUE	TRUE	curated	FALSE	0.001
	CPI-SS05996C8FD	AGT_AGTR1	simple:P01019	simple:P30556	AGT	AGTR1	TRUE	FALSE	TRUE	guidetopharmacology.org	FALSE	0.001
	CPI-SC0092846B0	COL5A1_a11b1 complex	simple:P20908	complex:a11b1 complex	COL5A1		TRUE	FALSE	FALSE	curated	TRUE	0.001
	CPI-SS004C23DCE	EREG_EGFR	simple:O14944	simple:P00533	EREG	EGFR	TRUE	FALSE	TRUE	curated	FALSE	0.001
	CPI-SC0D5CFA431	TGFB3_TGFbeta receptor1	simple:P10600	complex:TGFbeta receptor1	TGFB3		TRUE	FALSE	TRUE	curated	FALSE	0.001
	CPI-SS001BF66E8	CEACAM6_CEACAM6	simple:P40199	simple:P40199	CEACAM6	CEACAM6	FALSE	FALSE	FALSE	curated	FALSE	0.001
	CPI-SS0322747C2	CEACAM5_CEACAM6	simple:P06731	simple:P40199	CEACAM5	CEACAM6	FALSE	FALSE	FALSE	curated	FALSE	0.001
	CPI-SS0889E281D	CADM1_CADM1	simple:Q9BY67	simple:Q9BY67	CADM1	CADM1	FALSE	FALSE	FALSE	curated	FALSE	0.001
	CPI-SS0C9696AAA	CRTAM_CADM1	simple:O95727	simple:Q9BY67	CRTAM	CADM1	FALSE	FALSE	FALSE	curated	FALSE	0.001
	CPI-SC0247375A7	COL17A1_a11b1 complex	simple:Q9UMD9	complex:a11b1 complex	COL17A1		TRUE	FALSE	FALSE	curated	TRUE	0.001
	CPI-SS059CC19A3	CCR1_CCL14	simple:P32246	simple:Q16627	CCR1	CCL14	TRUE	TRUE	FALSE	curated	FALSE	0.002
	CPI-SC0F590482E	COL9A2_a1b1 complex	simple:Q14055	complex:a1b1 complex	COL9A2		TRUE	FALSE	FALSE	curated	TRUE	0.002
	CPI-SS0BAB460FF	ANGPT2_TEK	simple:O15123	simple:Q02763	ANGPT2	TEK	TRUE	FALSE	TRUE	curated	FALSE	0.002
	CPI-SC0F8101D41	COL8A1_a10b1 complex	simple:P27658	complex:a10b1 complex	COL8A1		TRUE	FALSE	FALSE	curated	TRUE	0.002
	CPI-SC0A9EB628A	VCAM1_a4b1 complex	simple:P19320	complex:a4b1 complex	VCAM1		FALSE	FALSE	FALSE	curated	TRUE	0.002
	CPI-SS052BBD9F9	CXCL1_ACKR1	simple:P09341	simple:Q16570	CXCL1	ACKR1	TRUE	FALSE	TRUE	curated	FALSE	0.002
	CPI-SC0E9C058EB	PLAUR_a4b1 complex	simple:Q03405	complex:a4b1 complex	PLAUR		TRUE	TRUE	FALSE	curated	TRUE	0.002
	CPI-SS00F282936	CXCR6_CXCL16	simple:O00574	simple:Q9H2A7	CXCR6	CXCL16	TRUE	TRUE	TRUE	guidetopharmacology.org	FALSE	0.002
	CPI-SS086A1C18B	SELE_SELPLG	simple:P16581	simple:Q14242	SELE	SELPLG	FALSE	FALSE	TRUE	curated	FALSE	0.002
	CPI-SS0817CE2B3	CCL3L3_CCR1	simple:P16619	simple:P32246	CCL3L3	CCR1	TRUE	FALSE	TRUE	curated	FALSE	0.002
	CPI-SS008700E67	CCL8_ACKR1	simple:P80075	simple:Q16570	CCL8	ACKR1	TRUE	FALSE	TRUE	I2D	FALSE	0.002
	CPI-SC0EC572716	COL4A5_a1b1 complex	simple:P29400	complex:a1b1 complex	COL4A5		TRUE	FALSE	FALSE	curated	TRUE	0.002
	CPI-SS06D13FCD3	DSC2_DSG2	simple:Q02487	simple:Q14126	DSC2	DSG2	FALSE	FALSE	FALSE	curated	FALSE	0.002
	CPI-SC0DAD29856	COL5A3_a1b1 complex	simple:P25940	complex:a1b1 complex	COL5A3		TRUE	FALSE	FALSE	curated	TRUE	0.002
	CPI-SS098425155	ADRB2_VEGFB	simple:P07550	simple:P49765	ADRB2	VEGFB	TRUE	TRUE	FALSE	InnateDB-All	FALSE	0.002
	CPI-SC060984F83	COL14A1_a11b1 complex	simple:Q05707	complex:a11b1 complex	COL14A1		TRUE	FALSE	FALSE	curated	TRUE	0.002
	CPI-SC02BFEEC8A	THBS1_a3b1 complex	simple:P07996	complex:a3b1 complex	THBS1		FALSE	FALSE	FALSE	curated	TRUE	0.002
	CPI-SS02B7540B0	SELP_SELPLG	simple:P16109	simple:Q14242	SELP	SELPLG	FALSE	FALSE	TRUE	curated	FALSE	0.002
	CPI-SC01115AAD1	COL10A1_a1b1 complex	simple:Q03692	complex:a1b1 complex	COL10A1		TRUE	FALSE	FALSE	curated	TRUE	0.002
	CPI-SC01E9FAC20	COL16A1_a2b1 complex	simple:Q07092	complex:a2b1 complex	COL16A1		TRUE	FALSE	FALSE	curated	TRUE	0.002
	CPI-SS0A021DB6E	CCL5_CCR1	simple:P13501	simple:P32246	CCL5	CCR1	TRUE	FALSE	TRUE	curated	FALSE	0.002
	CPI-SC05B2AA866	COL12A1_a11b1 complex	simple:Q99715	complex:a11b1 complex	COL12A1		TRUE	FALSE	FALSE	curated	TRUE	0.002
	CPI-SS0F8C664D9	CXCR3_CCL20	simple:P49682	simple:P78556	CXCR3	CCL20	TRUE	TRUE	FALSE	guidetopharmacology.org	FALSE	0.002
	CPI-SS027CDEA08	NOTCH2_DLL4	simple:Q04721	simple:Q9NR61	NOTCH2	DLL4	FALSE	TRUE	FALSE	curated	FALSE	0.002
	CPI-SS0FBC9234C	TNF_PTPRS	simple:P01375	simple:Q13332	TNF	PTPRS	TRUE	FALSE	TRUE	InnateDB-All	FALSE	0.002
	CPI-SS065F7DA2A	COPA_P2RY6	simple:P53621	simple:Q15077	COPA	P2RY6	TRUE	FALSE	TRUE	IMEx,IntAct	FALSE	0.002
	CPI-SS0C03F7CDC	VEGFA_KDR	simple:P15692	simple:P35968	VEGFA	KDR	TRUE	FALSE	TRUE	curated	FALSE	0.002
	CPI-CS04CBDE052	IL10 receptor_IL10	complex:IL10 receptor	simple:P22301		IL10	TRUE	TRUE	FALSE	curated	FALSE	0.002
	CPI-SC06873D10F	COL17A1_a2b1 complex	simple:Q9UMD9	complex:a2b1 complex	COL17A1		TRUE	FALSE	FALSE	curated	TRUE	0.002
	CPI-CS07B61574B	LIFR_LIF	complex:LIFR	simple:P15018		LIF	TRUE	TRUE	FALSE	curated	FALSE	0.002
	CPI-SS0415CC75D	MERTK_GAS6	simple:Q12866	simple:Q14393	MERTK	GAS6	TRUE	TRUE	FALSE	guidetopharmacology.org	FALSE	0.002
	CPI-SS0938C6980	DLL4_NOTCH3	simple:Q9NR61	simple:Q9UM47	DLL4	NOTCH3	FALSE	FALSE	TRUE	curated	FALSE	0.002
	CPI-SC0DF641DAA	COL5A2_a11b1 complex	simple:P05997	complex:a11b1 complex	COL5A2		TRUE	FALSE	FALSE	curated	TRUE	0.002
	CPI-SS0B01CF3AB	CSF1R_CSF1	simple:P07333	simple:P09603	CSF1R	CSF1	TRUE	TRUE	FALSE	curated	FALSE	0.002
	CPI-CS067298D94	FLT1 complex_VEGFA	complex:FLT1 complex	simple:P15692		VEGFA	TRUE	TRUE	FALSE	curated	FALSE	0.002
	CPI-SC08923F7F7	F11R_aLb2 complex	simple:Q9Y624	complex:aLb2 complex	F11R		FALSE	TRUE	FALSE	curated	TRUE	0.002
	CPI-SS06C0074BD	CCL21_CCR7	simple:O00585	simple:P32248	CCL21	CCR7	TRUE	FALSE	TRUE	curated	FALSE	0.002
	CPI-SS08DA48A5A	CCL3_CCR1	simple:P10147	simple:P32246	CCL3	CCR1	TRUE	FALSE	TRUE	curated	FALSE	0.002
	CPI-SS0BD9F32BA	LGALS9_DAG1	simple:O00182	simple:Q14118	LGALS9	DAG1	TRUE	FALSE	TRUE	InnateDB-All	FALSE	0.002
	CPI-SS0C4D54E39	NOTCH3_JAG2	simple:Q9UM47	simple:Q9Y219	NOTCH3	JAG2	FALSE	TRUE	FALSE	curated	FALSE	0.003
	CPI-SC0ECFACED2	COL6A3_a11b1 complex	simple:P12111	complex:a11b1 complex	COL6A3		TRUE	FALSE	FALSE	curated	TRUE	0.003
	CPI-SC06B4C6DD5	COL17A1_a10b1 complex	simple:Q9UMD9	complex:a10b1 complex	COL17A1		TRUE	FALSE	FALSE	curated	TRUE	0.003
	CPI-SC0F94B2CF9	COL16A1_a10b1 complex	simple:Q07092	complex:a10b1 complex	COL16A1		TRUE	FALSE	FALSE	curated	TRUE	0.003
	CPI-SC062C5C6C2	PLA2G2A_a5b1 complex	simple:P14555	complex:a5b1 complex	PLA2G2A		TRUE	FALSE	FALSE	curated	TRUE	0.003
	CPI-SS00D153A8A	NOTCH4_DLL4	simple:Q99466	simple:Q9NR61	NOTCH4	DLL4	FALSE	TRUE	FALSE	curated	FALSE	0.003
	CPI-SC0C8B4C056	CD40LG_a5b1 complex	simple:P29965	complex:a5b1 complex	CD40LG		TRUE	FALSE	FALSE	curated	TRUE	0.003
	CPI-SS03E7587E4	ADORA1_ENTPD1	simple:P30542	simple:P49961	ADORA1	ENTPD1	FALSE	TRUE	FALSE	curated	FALSE	0.003
	CPI-SS042A6F835	IGF2_IGF2R	simple:P01344	simple:P11717	IGF2	IGF2R	TRUE	FALSE	TRUE	curated	FALSE	0.003
	CPI-SC0D9B795CC	CDH1_a2b1 complex	simple:P12830	complex:a2b1 complex	CDH1		FALSE	FALSE	FALSE	curated	TRUE	0.003
	CPI-SS03189F5F6	FGF10_FGFR1	simple:O15520	simple:P11362	FGF10	FGFR1	TRUE	FALSE	TRUE	InnateDB-All	FALSE	0.003
	CPI-SC035134F18	COL5A1_a2b1 complex	simple:P20908	complex:a2b1 complex	COL5A1		TRUE	FALSE	FALSE	curated	TRUE	0.003
	CPI-SC0F300DE24	COL12A1_a2b1 complex	simple:Q99715	complex:a2b1 complex	COL12A1		TRUE	FALSE	FALSE	curated	TRUE	0.003
	CPI-SS0CC5DCE80	CDH1_KLRG1	simple:P12830	simple:Q96E93	CDH1	KLRG1	FALSE	FALSE	TRUE	curated	FALSE	0.003
	CPI-SS068C742A1	FGF1_TGFBR3	simple:P05230	simple:Q03167	FGF1	TGFBR3	TRUE	FALSE	TRUE	InnateDB-All	FALSE	0.003
	CPI-SS0755A26DD	FGF1_FGFR1	simple:P05230	simple:P11362	FGF1	FGFR1	TRUE	FALSE	TRUE	curated	FALSE	0.003
	CPI-SS0BFB29A42	PLXNB2_PTN	simple:O15031	simple:P21246	PLXNB2	PTN	TRUE	TRUE	FALSE	I2D,IMEx,InnateDB-All,IntAct	FALSE	0.003
	CPI-SS067BA9202	LAIR1_LILRB4	simple:Q6GTX8	simple:Q8NHJ6	LAIR1	LILRB4	FALSE	TRUE	TRUE	curated	FALSE	0.003
	CPI-SS088A0A760	EGFR_COPA	simple:P00533	simple:P53621	EGFR	COPA	TRUE	TRUE	FALSE	InnateDB-All	FALSE	0.004
	CPI-SC070D5A96F	JAM2_a4b1 complex	simple:P57087	complex:a4b1 complex	JAM2		FALSE	FALSE	FALSE	curated	TRUE	0.004
	CPI-SS083296041	CD40_CD40LG	simple:P25942	simple:P29965	CD40	CD40LG	TRUE	TRUE	FALSE	curated	FALSE	0.004
	CPI-SC03BFF1D95	COL15A1_a11b1 complex	simple:P39059	complex:a11b1 complex	COL15A1		TRUE	FALSE	FALSE	curated	TRUE	0.004
	CPI-SS087321EB5	SELL_SELPLG	simple:P14151	simple:Q14242	SELL	SELPLG	FALSE	FALSE	TRUE	curated	FALSE	0.004																							0.531					0.497
	CPI-SS0C6448B94	IL1B_ADRB2	simple:P01584	simple:P07550	IL1B	ADRB2	TRUE	FALSE	TRUE	I2D	FALSE	0.004
	CPI-SC0CA7B34A5	COL5A2_a2b1 complex	simple:P05997	complex:a2b1 complex	COL5A2		TRUE	FALSE	FALSE	curated	TRUE	0.004
	CPI-SS0E0DEA7D5	PECAM1_CD38	simple:P16284	simple:P28907	PECAM1	CD38	FALSE	TRUE	TRUE	curated	FALSE	0.004
	CPI-CS073D36B1D	FLT1 complex_PGF	complex:FLT1 complex	simple:P49763		PGF	TRUE	TRUE	FALSE	curated	FALSE	0.004
	CPI-SS07155793F	ACKR3_CXCL12	simple:P25106	simple:P48061	ACKR3	CXCL12	TRUE	TRUE	FALSE	guidetopharmacology.org	FALSE	0.004
	CPI-SS02770D68F	NOTCH2_JAG2	simple:Q04721	simple:Q9Y219	NOTCH2	JAG2	FALSE	TRUE	FALSE	curated	FALSE	0.004
	CPI-SS0C10824C7	EGFR_HBEGF	simple:P00533	simple:Q99075	EGFR	HBEGF	TRUE	TRUE	TRUE	curated	FALSE	0.004
	CPI-SC0E0C50FCA	COL14A1_a2b1 complex	simple:Q05707	complex:a2b1 complex	COL14A1		TRUE	FALSE	FALSE	curated	TRUE	0.004
	CPI-SC04085F9F9	COL6A1_a11b1 complex	simple:P12109	complex:a11b1 complex	COL6A1		TRUE	FALSE	FALSE	curated	TRUE	0.004
	CPI-SC0F7E26271	COL1A1_a11b1 complex	simple:P02452	complex:a11b1 complex	COL1A1		TRUE	FALSE	FALSE	curated	TRUE	0.004
	CPI-SC098C06330	TGFB1_TGFbeta receptor1	simple:P01137	complex:TGFbeta receptor1	TGFB1		TRUE	FALSE	TRUE	curated	FALSE	0.004
	CPI-SC0681D30FE	COL1A2_a11b1 complex	simple:P08123	complex:a11b1 complex	COL1A2		TRUE	FALSE	FALSE	curated	TRUE	0.004
	CPI-SC0A8902C85	COL3A1_a11b1 complex	simple:P02461	complex:a11b1 complex	COL3A1		TRUE	FALSE	FALSE	curated	TRUE	0.004
	CPI-SC041DEF0FB	COL5A1_a10b1 complex	simple:P20908	complex:a10b1 complex	COL5A1		TRUE	FALSE	FALSE	curated	TRUE	0.004
	CPI-SC0A54B5323	COL6A2_a11b1 complex	simple:P12110	complex:a11b1 complex	COL6A2		TRUE	FALSE	FALSE	curated	TRUE	0.005
	CPI-SC02131C05A	COL12A1_a10b1 complex	simple:Q99715	complex:a10b1 complex	COL12A1		TRUE	FALSE	FALSE	curated	TRUE	0.005
	CPI-SC033E22B14	PDGFB_PDGFR complex	simple:P01127	complex:PDGFR complex	PDGFB		TRUE	FALSE	TRUE	curated	FALSE	0.005
	CPI-SC02F06FF62	COL8A1_a1b1 complex	simple:P27658	complex:a1b1 complex	COL8A1		TRUE	FALSE	FALSE	curated	TRUE	0.005
	CPI-SS0E23CEB91	LGALS9_HAVCR2	simple:O00182	simple:Q8TDQ0	LGALS9	HAVCR2	TRUE	FALSE	TRUE	curated	FALSE	0.005
	CPI-SC0A0532ADC	COL4A1_a11b1 complex	simple:P02462	complex:a11b1 complex	COL4A1		TRUE	FALSE	FALSE	curated	TRUE	0.005
	CPI-SS0FEEB187C	PDGFB_PDGFRA	simple:P01127	simple:P16234	PDGFB	PDGFRA	TRUE	FALSE	TRUE	curated	FALSE	0.005
	CPI-SC0CFF5E19D	FN1_a11b1 complex	simple:P02751	complex:a11b1 complex	FN1		TRUE	FALSE	FALSE	curated	TRUE	0.005
	CPI-SS0B70EB09E	PDGFA_PDGFRA	simple:P04085	simple:P16234	PDGFA	PDGFRA	TRUE	FALSE	TRUE	curated	FALSE	0.005
	CPI-SS09C52F54E	LGALS9_SORL1	simple:O00182	simple:Q92673	LGALS9	SORL1	TRUE	FALSE	TRUE	InnateDB-All	FALSE	0.005
	CPI-CS0A66DB1CA	CD8 receptor_LCK	complex:CD8 receptor	simple:P06239		LCK	FALSE	TRUE	FALSE	curated	FALSE	0.005
	CPI-SS03133B4F2	TFRC_TNFSF13B	simple:P02786	simple:Q9Y275	TFRC	TNFSF13B	TRUE	TRUE	FALSE	IMEx,IntAct	FALSE	0.005
	CPI-SC04F2478E9	FN1_a3b1 complex	simple:P02751	complex:a3b1 complex	FN1		TRUE	FALSE	FALSE	curated	TRUE	0.005
	CPI-SC0329D5397	ICAM3_aLb2 complex	simple:P32942	complex:aLb2 complex	ICAM3		FALSE	FALSE	FALSE	curated	TRUE	0.005																													0.462
	CPI-SC06364D669	FN1_a4b1 complex	simple:P02751	complex:a4b1 complex	FN1		TRUE	FALSE	FALSE	curated	TRUE	0.005
	CPI-SC03ADD2063	COL18A1_a11b1 complex	simple:P39060	complex:a11b1 complex	COL18A1		TRUE	FALSE	FALSE	curated	TRUE	0.005
	CPI-SS0579FA162	IGF2_IGF1R	simple:P01344	simple:P08069	IGF2	IGF1R	TRUE	FALSE	TRUE	curated	FALSE	0.006
	CPI-SS0E41702C1	IGF1_IGF1R	simple:P05019	simple:P08069	IGF1	IGF1R	TRUE	FALSE	TRUE	curated	FALSE	0.006
	CPI-SC02017BE74	COL4A2_a11b1 complex	simple:P08572	complex:a11b1 complex	COL4A2		TRUE	FALSE	FALSE	curated	TRUE	0.006
	CPI-SS00F4DDF4B	PTN_PTPRS	simple:P21246	simple:Q13332	PTN	PTPRS	TRUE	FALSE	TRUE	I2D,IMEx,InnateDB-All,IntAct	FALSE	0.006
	CPI-SC0A2FE9693	LAMC1_a7b1 complex	simple:P11047	complex:a7b1 complex	LAMC1		TRUE	FALSE	FALSE	curated	TRUE	0.006
	CPI-SS02928C71A	PDGFB_LRP1	simple:P01127	simple:Q07954	PDGFB	LRP1	TRUE	FALSE	TRUE	I2D,InnateDB-All	FALSE	0.006
	CPI-SS007AA9FDE	DLK1_NOTCH3	simple:P80370	simple:Q9UM47	DLK1	NOTCH3	FALSE	FALSE	TRUE	curated	FALSE	0.006
	CPI-SS06ABF2F5A	SELP_CD24	simple:P16109	simple:P25063	SELP	CD24	FALSE	FALSE	FALSE	curated	FALSE	0.006
	CPI-SS0C1BD22BC	SPP1_PTGER4	simple:P10451	simple:P35408	SPP1	PTGER4	TRUE	FALSE	TRUE	IMEx,MINT	FALSE	0.006
	CPI-SC0F516B854	COL5A2_a10b1 complex	simple:P05997	complex:a10b1 complex	COL5A2		TRUE	FALSE	FALSE	curated	TRUE	0.006
	CPI-SC0E3784FFB	LAMC1_a2b1 complex	simple:P11047	complex:a2b1 complex	LAMC1		TRUE	FALSE	FALSE	curated	TRUE	0.006
	CPI-SS05FEE05CB	NOTCH4_JAG2	simple:Q99466	simple:Q9Y219	NOTCH4	JAG2	FALSE	TRUE	FALSE	curated	FALSE	0.006
	CPI-SC015980AEB	COL14A1_a10b1 complex	simple:Q05707	complex:a10b1 complex	COL14A1		TRUE	FALSE	FALSE	curated	TRUE	0.006
	CPI-SS0898D7F7F	TNFRSF10B_TNFSF10	simple:O14763	simple:P50591	TNFRSF10B	TNFSF10	TRUE	TRUE	FALSE	curated	FALSE	0.006
	CPI-SS02EF3E1BA	TNFSF12_TNFRSF12A	simple:O43508	simple:Q9NP84	TNFSF12	TNFRSF12A	TRUE	FALSE	TRUE	curated	FALSE	0.006
	CPI-SS0E00478B4	NRP2_VEGFA	simple:O60462	simple:P15692	NRP2	VEGFA	TRUE	TRUE	FALSE	curated	FALSE	0.007
	CPI-SC054484F7B	COL3A1_a2b1 complex	simple:P02461	complex:a2b1 complex	COL3A1		TRUE	FALSE	FALSE	curated	TRUE	0.007
	CPI-SS025C8F785	CLEC2B_KLRF1	simple:Q92478	simple:Q9NZS2	CLEC2B	KLRF1	FALSE	TRUE	TRUE	curated	FALSE	0.007
	CPI-SS095E52E66	TNFSF10_TNFRSF10D	simple:P50591	simple:Q9UBN6	TNFSF10	TNFRSF10D	TRUE	FALSE	TRUE	curated	FALSE	0.007
	CPI-SC0F4AC5AA2	ICAM1_aLb2 complex	simple:P05362	complex:aLb2 complex	ICAM1		FALSE	TRUE	FALSE	curated	TRUE	0.007
	CPI-SC05CCF815E	COL1A2_a2b1 complex	simple:P08123	complex:a2b1 complex	COL1A2		TRUE	FALSE	FALSE	curated	TRUE	0.007
	CPI-SS0E1A8414D	DLK1_NOTCH2	simple:P80370	simple:Q04721	DLK1	NOTCH2	FALSE	FALSE	TRUE	curated	FALSE	0.007
	CPI-SS0E9A581F8	ICAM1_ITGAL	simple:P05362	simple:P20701	ICAM1	ITGAL	FALSE	TRUE	TRUE	curated	FALSE	0.007
	CPI-SS05A26A1DE	PDGFB_PDGFRB	simple:P01127	simple:P09619	PDGFB	PDGFRB	TRUE	FALSE	TRUE	curated	FALSE	0.007
	CPI-SC0D870AE49	COL6A3_a2b1 complex	simple:P12111	complex:a2b1 complex	COL6A3		TRUE	FALSE	FALSE	curated	TRUE	0.007
	CPI-SS0947A8549	FLT1_VEGFB	simple:P17948	simple:P49765	FLT1	VEGFB	TRUE	TRUE	FALSE	curated	FALSE	0.007
	CPI-SS0A9FB762A	LGALS9_PTPRK	simple:O00182	simple:Q15262	LGALS9	PTPRK	TRUE	FALSE	TRUE	InnateDB-All	FALSE	0.007
	CPI-SC01EA4FF6B	COL1A1_a2b1 complex	simple:P02452	complex:a2b1 complex	COL1A1		TRUE	FALSE	FALSE	curated	TRUE	0.007
	CPI-CS05AB368CE	CD94:NKG2C_HLA-E	complex:CD94:NKG2C	simple:P13747		HLA-E	FALSE	TRUE	FALSE	curated	FALSE	0.008
	CPI-SS033E6DE7E	NRP1_VEGFB	simple:O14786	simple:P49765	NRP1	VEGFB	TRUE	TRUE	FALSE	curated	FALSE	0.008
	CPI-SS09A3FA737	NAMPT_P2RY6	simple:P43490	simple:Q15077	NAMPT	P2RY6	TRUE	FALSE	TRUE	IMEx,IntAct	FALSE	0.008
	CPI-SC063BC3DDE	ICAM2_aLb2 complex	simple:P13598	complex:aLb2 complex	ICAM2		FALSE	FALSE	FALSE	curated	TRUE	0.008
	CPI-SS0C4FA643F	HLA-E_KLRC2	simple:P13747	simple:P26717	HLA-E	KLRC2	FALSE	FALSE	TRUE	curated	FALSE	0.008
	CPI-SC039D075C6	COL15A1_a2b1 complex	simple:P39059	complex:a2b1 complex	COL15A1		TRUE	FALSE	FALSE	curated	TRUE	0.008
	CPI-SC08D8A859F	COL6A1_a2b1 complex	simple:P12109	complex:a2b1 complex	COL6A1		TRUE	FALSE	FALSE	curated	TRUE	0.008
	CPI-SS0055264F3	EGFR_TGFB1	simple:P00533	simple:P01137	EGFR	TGFB1	TRUE	TRUE	FALSE	IMEx,InnateDB-All,MINT	FALSE	0.008
	CPI-SS0E7D5974D	TNF_TNFRSF1B	simple:P01375	simple:P20333	TNF	TNFRSF1B	TRUE	FALSE	TRUE	curated	FALSE	0.008
	CPI-SC0E60FEE99	TGFB1_aVb6 complex	simple:P01137	complex:aVb6 complex	TGFB1		TRUE	FALSE	FALSE	curated	TRUE	0.008
	CPI-SS00B1BEE64	CD2_CD58	simple:P06729	simple:P19256	CD2	CD58	FALSE	TRUE	FALSE	curated	FALSE	0.008
	CPI-SS0E292C126	KLRB1_CLEC2D	simple:Q12918	simple:Q9UHP7	KLRB1	CLEC2D	FALSE	TRUE	TRUE	curated	FALSE	0.008
	CPI-SS04F90EE0D	SELE_GLG1	simple:P16581	simple:Q92896	SELE	GLG1	FALSE	FALSE	FALSE	curated	FALSE	0.008
	CPI-SS0D2539AEB	FPR3_HEBP1	simple:P25089	simple:Q9NRV9	FPR3	HEBP1	FALSE	TRUE	FALSE	guidetopharmacology.org	FALSE	0.008
	CPI-SS0D46E2B45	TGFB3_TGFBR3	simple:P10600	simple:Q03167	TGFB3	TGFBR3	TRUE	FALSE	TRUE	curated	FALSE	0.008
	CPI-SC0C6B54D7A	THY1_aXb2 complex	simple:P04216	complex:aXb2 complex	THY1		FALSE	FALSE	FALSE	curated	TRUE	0.009
	CPI-SS08920B6FF	PODXL_SELL	simple:O00592	simple:P14151	PODXL	SELL	FALSE	FALSE	FALSE	curated	FALSE	0.009
	CPI-SS0F21DBF93	SCGB3A1_NOTCH3	simple:Q96QR1	simple:Q9UM47	SCGB3A1	NOTCH3	TRUE	FALSE	TRUE	InnateDB-All	FALSE	0.009
	CPI-SS0EFE0B07A	CXCL12_CXCR3	simple:P48061	simple:P49682	CXCL12	CXCR3	TRUE	FALSE	TRUE	guidetopharmacology.org	FALSE	0.009
	CPI-SS0F00D756A	CD40_TNFSF13B	simple:P25942	simple:Q9Y275	CD40	TNFSF13B	TRUE	TRUE	FALSE	I2D,InnateDB	FALSE	0.009
	CPI-SC08AA91C84	COL17A1_a1b1 complex	simple:Q9UMD9	complex:a1b1 complex	COL17A1		TRUE	FALSE	FALSE	curated	TRUE	0.009
	CPI-SC01FFC9392	FN1_a2b1 complex	simple:P02751	complex:a2b1 complex	FN1		TRUE	FALSE	FALSE	curated	TRUE	0.009
	CPI-SC0814068D9	COL6A2_a2b1 complex	simple:P12110	complex:a2b1 complex	COL6A2		TRUE	FALSE	FALSE	curated	TRUE	0.009
	CPI-SC058F72F90	FBN1_a5b1 complex	simple:P35555	complex:a5b1 complex	FBN1		TRUE	FALSE	FALSE	curated	TRUE	0.009
	CPI-SC053BBE2B1	COL16A1_a1b1 complex	simple:Q07092	complex:a1b1 complex	COL16A1		TRUE	FALSE	FALSE	curated	TRUE	0.009
	CPI-SS03E48EFEA	C3_C3AR1	simple:P01024	simple:Q16581	C3	C3AR1	TRUE	FALSE	TRUE	guidetopharmacology.org	FALSE	0.009
	CPI-SC04B0064C4	COL18A1_a2b1 complex	simple:P39060	complex:a2b1 complex	COL18A1		TRUE	FALSE	FALSE	curated	TRUE	0.01
	CPI-SC02392F4AF	COL4A1_a2b1 complex	simple:P02462	complex:a2b1 complex	COL4A1		TRUE	FALSE	FALSE	curated	TRUE	0.01
	CPI-SS095DCA7F7	LILRA4_BST2	simple:P59901	simple:Q10589	LILRA4	BST2	FALSE	TRUE	FALSE	curated	FALSE	0.01
	CPI-SC07375C073	COL6A3_a10b1 complex	simple:P12111	complex:a10b1 complex	COL6A3		TRUE	FALSE	FALSE	curated	TRUE	0.01
	CPI-SS0911EECCC	CXCL8_ACKR1	simple:P10145	simple:Q16570	CXCL8	ACKR1	TRUE	FALSE	TRUE	curated	FALSE	0.01
	CPI-SS0481D83A4	EGFR_AREG	simple:P00533	simple:P15514	EGFR	AREG	TRUE	TRUE	FALSE	curated	FALSE	0.01
	CPI-SS06CBC985C	LTBR_LTB	simple:P36941	simple:Q06643	LTBR	LTB	FALSE	TRUE	FALSE	curated	FALSE	0.01
	CPI-SC0A9458008	ICAM1_aXb2 complex	simple:P05362	complex:aXb2 complex	ICAM1		FALSE	TRUE	FALSE	curated	TRUE	0.011
	CPI-SS048346C2B	LGALS9_MRC2	simple:O00182	simple:Q9UBG0	LGALS9	MRC2	TRUE	FALSE	TRUE	InnateDB-All	FALSE	0.011
	CPI-SS0B99F22A2	JAG1_NOTCH3	simple:P78504	simple:Q9UM47	JAG1	NOTCH3	FALSE	FALSE	TRUE	curated	FALSE	0.011
	CPI-SC011F01833	COL1A2_a10b1 complex	simple:P08123	complex:a10b1 complex	COL1A2		TRUE	FALSE	FALSE	curated	TRUE	0.011
	CPI-SC07222A428	COL4A2_a2b1 complex	simple:P08572	complex:a2b1 complex	COL4A2		TRUE	FALSE	FALSE	curated	TRUE	0.011
	CPI-SC067433F6B	COL3A1_a10b1 complex	simple:P02461	complex:a10b1 complex	COL3A1		TRUE	FALSE	FALSE	curated	TRUE	0.011
	CPI-SC07ECBFCA7	COL1A1_a10b1 complex	simple:P02452	complex:a10b1 complex	COL1A1		TRUE	FALSE	FALSE	curated	TRUE	0.011
	CPI-SS08877A081	LGALS9_COLEC12	simple:O00182	simple:Q5KU26	LGALS9	COLEC12	TRUE	FALSE	TRUE	InnateDB-All	FALSE	0.011
	CPI-SC0A68C5F13	IGF1_a6b4 complex	simple:P05019	complex:a6b4 complex	IGF1		TRUE	FALSE	FALSE	curated	TRUE	0.011
	CPI-SS03722104E	HGF_CD44	simple:P14210	simple:P16070	HGF	CD44	TRUE	FALSE	TRUE	IMEx,InnateDB-All,IntAct	FALSE	0.011
	CPI-SC05992FDC8	COL5A1_a1b1 complex	simple:P20908	complex:a1b1 complex	COL5A1		TRUE	FALSE	FALSE	curated	TRUE	0.011
	CPI-SS060B82BBC	JAG1_NOTCH2	simple:P78504	simple:Q04721	JAG1	NOTCH2	FALSE	FALSE	TRUE	curated	FALSE	0.012
	CPI-SS0D37C7C70	DLK1_NOTCH4	simple:P80370	simple:Q99466	DLK1	NOTCH4	FALSE	FALSE	TRUE	curated	FALSE	0.012
	CPI-SC02B111AB0	COL6A1_a10b1 complex	simple:P12109	complex:a10b1 complex	COL6A1		TRUE	FALSE	FALSE	curated	TRUE	0.012
	CPI-SS0D22A09AD	NRP2_PGF	simple:O60462	simple:P49763	NRP2	PGF	TRUE	TRUE	FALSE	curated	FALSE	0.012
	CPI-SC08E75294D	COL15A1_a10b1 complex	simple:P39059	complex:a10b1 complex	COL15A1		TRUE	FALSE	FALSE	curated	TRUE	0.012
	CPI-SS080611C5B	ALOX5_ALOX5AP	simple:P09917	simple:P20292	ALOX5	ALOX5AP	FALSE	FALSE	FALSE	guidetopharmacology.org	FALSE	0.012
	CPI-SS0241A1F57	NRP2_SEMA3C	simple:O60462	simple:Q99985	NRP2	SEMA3C	TRUE	TRUE	FALSE	curated	FALSE	0.012
	CPI-SS059EEFDC6	MIF_TNFRSF10D	simple:P14174	simple:Q9UBN6	MIF	TNFRSF10D	TRUE	FALSE	TRUE	I2D,IntAct	FALSE	0.012
	CPI-SS044C72D0D	SEMA4A_PLXND1	simple:Q9H3S1	simple:Q9Y4D7	SEMA4A	PLXND1	FALSE	FALSE	TRUE	curated	FALSE	0.013
	CPI-SS0C85BC9AF	PROS1_AXL	simple:P07225	simple:P30530	PROS1	AXL	TRUE	FALSE	TRUE	guidetopharmacology.org	FALSE	0.013
	CPI-SS015E1E2C6	SELP_CD34	simple:P16109	simple:P28906	SELP	CD34	FALSE	FALSE	FALSE	curated	FALSE	0.013
	CPI-SS0B9B3870A	VEGFA_FLT1	simple:P15692	simple:P17948	VEGFA	FLT1	TRUE	FALSE	TRUE	curated	FALSE	0.013
	CPI-SS00150FB64	HLA-F_LILRB1	simple:P30511	simple:Q8NHL6	HLA-F	LILRB1	TRUE	FALSE	TRUE	curated	FALSE	0.014																													0.422
	CPI-SC0D19BAF15	FN1_a10b1 complex	simple:P02751	complex:a10b1 complex	FN1		TRUE	FALSE	FALSE	curated	TRUE	0.014
	CPI-SC0017F527E	COL18A1_a10b1 complex	simple:P39060	complex:a10b1 complex	COL18A1		TRUE	FALSE	FALSE	curated	TRUE	0.014
	CPI-SC004A436C5	COL12A1_a1b1 complex	simple:Q99715	complex:a1b1 complex	COL12A1		TRUE	FALSE	FALSE	curated	TRUE	0.014
	CPI-SC0CE851065	COL6A2_a10b1 complex	simple:P12110	complex:a10b1 complex	COL6A2		TRUE	FALSE	FALSE	curated	TRUE	0.014
	CPI-SC0847A64D2	FN1_aVb5 complex	simple:P02751	complex:aVb5 complex	FN1		TRUE	FALSE	FALSE	curated	TRUE	0.014
	CPI-SS0822AEF5F	PTPRC_MRC1	simple:P08575	simple:P22897	PTPRC	MRC1	FALSE	FALSE	TRUE	curated	FALSE	0.015																					0.717			1.541	1.12			0.609
	CPI-SS0DE0A486F	NRP1_VEGFA	simple:O14786	simple:P15692	NRP1	VEGFA	TRUE	TRUE	FALSE	curated	FALSE	0.015
	CPI-SS03A4F7DC8	AXL_GAS6	simple:P30530	simple:Q14393	AXL	GAS6	TRUE	TRUE	FALSE	guidetopharmacology.org	FALSE	0.015
	CPI-SC0B6F1A278	COL4A1_a10b1 complex	simple:P02462	complex:a10b1 complex	COL4A1		TRUE	FALSE	FALSE	curated	TRUE	0.015
	CPI-CS0BAF97962	PDGFR complex_PDGFD	complex:PDGFR complex	simple:Q9GZP0		PDGFD	TRUE	TRUE	FALSE	curated	FALSE	0.016
	CPI-SC0FA79E269	COL4A2_a10b1 complex	simple:P08572	complex:a10b1 complex	COL4A2		TRUE	FALSE	FALSE	curated	TRUE	0.016
	CPI-SS05B7D3407	CCL5_ACKR1	simple:P13501	simple:Q16570	CCL5	ACKR1	TRUE	FALSE	TRUE	curated	FALSE	0.016
	CPI-SS08CA619FE	EGFR_GRN	simple:P00533	simple:P28799	EGFR	GRN	TRUE	TRUE	FALSE	InnateDB-All	FALSE	0.018
	CPI-SS00EDDD458	EGFR_MIF	simple:P00533	simple:P14174	EGFR	MIF	TRUE	TRUE	FALSE	IMEx,InnateDB-All	FALSE	0.018
	CPI-SC0BD4C290F	COL14A1_a1b1 complex	simple:Q05707	complex:a1b1 complex	COL14A1		TRUE	FALSE	FALSE	curated	TRUE	0.018
	CPI-SS09C4FCB90	ICAM1_SPN	simple:P05362	simple:P16150	ICAM1	SPN	FALSE	TRUE	FALSE	curated	FALSE	0.018
	CPI-SC0545E2502	COL5A2_a1b1 complex	simple:P05997	complex:a1b1 complex	COL5A2		TRUE	FALSE	FALSE	curated	TRUE	0.018
	CPI-SS002DF6C31	LGALS9_SLC1A5	simple:O00182	simple:Q15758	LGALS9	SLC1A5	TRUE	FALSE	TRUE	I2D,InnateDB-All	FALSE	0.018
	CPI-SS0419B80C4	LGALS9_LRP1	simple:O00182	simple:Q07954	LGALS9	LRP1	TRUE	FALSE	TRUE	InnateDB-All	FALSE	0.019
	CPI-SS04B4619D0	TNF_TNFRSF1A	simple:P01375	simple:P19438	TNF	TNFRSF1A	TRUE	FALSE	TRUE	curated	FALSE	0.02
	CPI-SS0837E9F59	JAG1_NOTCH4	simple:P78504	simple:Q99466	JAG1	NOTCH4	FALSE	FALSE	TRUE	curated	FALSE	0.021
	CPI-SS0EB5AEC83	SELL_CD34	simple:P14151	simple:P28906	SELL	CD34	FALSE	FALSE	FALSE	curated	FALSE	0.021		0.652	0.654	0.868	0.562				0.498			0.496
	CPI-SS0A76A8E97	HLA-F_LILRB2	simple:P30511	simple:Q8N423	HLA-F	LILRB2	FALSE	FALSE	TRUE	curated	FALSE	0.021																												0.365	0.878
	CPI-SC096929DB0	FN1_aVb1 complex	simple:P02751	complex:aVb1 complex	FN1		TRUE	FALSE	FALSE	curated	TRUE	0.023
	CPI-SS0E61DB5DF	FLT1_PGF	simple:P17948	simple:P49763	FLT1	PGF	TRUE	TRUE	FALSE	curated	FALSE	0.023
	CPI-SS0D954EA1C	PDGFRB_PDGFD	simple:P09619	simple:Q9GZP0	PDGFRB	PDGFD	TRUE	TRUE	FALSE	curated	FALSE	0.023
	CPI-SS083CBFACD	MDK_SORL1	simple:P21741	simple:Q92673	MDK	SORL1	TRUE	FALSE	TRUE	InnateDB-All	FALSE	0.023
	CPI-SS033CB0BB2	CXADR_FAM3C	simple:P78310	simple:Q92520	CXADR	FAM3C	TRUE	TRUE	FALSE	IMEx,IntAct	FALSE	0.023
	CPI-SC08B2AD7C6	FN1_a5b1 complex	simple:P02751	complex:a5b1 complex	FN1		TRUE	FALSE	FALSE	curated	TRUE	0.023
	CPI-SS01A07768A	CD46_JAG1	simple:P15529	simple:P78504	CD46	JAG1	FALSE	TRUE	FALSE	curated	FALSE	0.025
	CPI-SS02ACCF1F7	MIF_TNFRSF14	simple:P14174	simple:Q92956	MIF	TNFRSF14	TRUE	FALSE	TRUE	I2D,IntAct	FALSE	0.026
	CPI-SS0855C0353	NRP1_PGF	simple:O14786	simple:P49763	NRP1	PGF	TRUE	TRUE	FALSE	curated	FALSE	0.026
	CPI-CS0715DE78D	CD94:NKG2A_HLA-E	complex:CD94:NKG2A	simple:P13747		HLA-E	FALSE	TRUE	FALSE	curated	FALSE	0.027
	CPI-SS03EF699C7	HLA-E_KLRC1	simple:P13747	simple:P26715	HLA-E	KLRC1	FALSE	FALSE	TRUE	curated	FALSE	0.027
	CPI-SC02AE206BE	COL6A3_a1b1 complex	simple:P12111	complex:a1b1 complex	COL6A3		TRUE	FALSE	FALSE	curated	TRUE	0.029
	CPI-SS06CCF5A54	ANXA1_FPR3	simple:P04083	simple:P25089	ANXA1	FPR3	TRUE	FALSE	TRUE	guidetopharmacology.org	FALSE	0.03
	CPI-SS07833475A	FGFR1_FGF7	simple:P11362	simple:P21781	FGFR1	FGF7	TRUE	TRUE	FALSE	I2D	FALSE	0.03
	CPI-SC0F73E9099	COL1A1_a1b1 complex	simple:P02452	complex:a1b1 complex	COL1A1		TRUE	FALSE	FALSE	curated	TRUE	0.031
	CPI-SC0BC63F8C0	COL3A1_a1b1 complex	simple:P02461	complex:a1b1 complex	COL3A1		TRUE	FALSE	FALSE	curated	TRUE	0.032
	CPI-SS0F739D3DB	ANXA1_FPR1	simple:P04083	simple:P21462	ANXA1	FPR1	TRUE	FALSE	TRUE	guidetopharmacology.org	FALSE	0.032
	CPI-SS06F83AE58	CD44_SELE	simple:P16070	simple:P16581	CD44	SELE	FALSE	TRUE	FALSE	curated	FALSE	0.032
	CPI-SS0DBFB8BEA	CCL2_ACKR1	simple:P13500	simple:Q16570	CCL2	ACKR1	TRUE	FALSE	TRUE	curated	FALSE	0.032
	CPI-SS0F3D40856	PGRMC2_CCL4L2	simple:O15173	simple:Q8NHW4	PGRMC2	CCL4L2	TRUE	TRUE	FALSE	IMEx,IntAct	FALSE	0.033
	CPI-SC006E22794	COL1A2_a1b1 complex	simple:P08123	complex:a1b1 complex	COL1A2		TRUE	FALSE	FALSE	curated	TRUE	0.033
	CPI-SS01560CA22	CD99_PILRA	simple:P14209	simple:Q9UKJ1	CD99	PILRA	TRUE	FALSE	TRUE	curated	FALSE	0.034																													0.761
	CPI-SS02A0FF87F	FAM3C_CLEC2D	simple:Q92520	simple:Q9UHP7	FAM3C	CLEC2D	TRUE	FALSE	TRUE	IMEx,InnateDB-All,IntAct	FALSE	0.035
	CPI-SC0F8D27FBC	COL15A1_a1b1 complex	simple:P39059	complex:a1b1 complex	COL15A1		TRUE	FALSE	FALSE	curated	TRUE	0.036
	CPI-SS05D23BCE8	HLA-DPB1_TNFSF13B	simple:HLADPB1	simple:Q9Y275	HLA-DPB1	TNFSF13B	TRUE	TRUE	FALSE	InnateDB-All	FALSE	0.036																							1.55				1.693	1.728	1.69
	CPI-SC0EEF3A379	LAMC1_a6b1 complex	simple:P11047	complex:a6b1 complex	LAMC1		TRUE	FALSE	FALSE	curated	TRUE	0.036
	CPI-SC09FDA4F45	COL6A1_a1b1 complex	simple:P12109	complex:a1b1 complex	COL6A1		TRUE	FALSE	FALSE	curated	TRUE	0.036
	CPI-SS014958F32	LGALS9_CD47	simple:O00182	simple:Q08722	LGALS9	CD47	TRUE	FALSE	TRUE	InnateDB-All	FALSE	0.037
	CPI-SS0EF0750A7	HLA-DRB1_OGN	simple:HLADRB1	simple:P20774	HLA-DRB1	OGN	TRUE	TRUE	FALSE	InnateDB-All	FALSE	0.039				2.282	1.777	1.558	1.867		1.688			1.56
	CPI-SC0F4BC2909	COL6A2_a1b1 complex	simple:P12110	complex:a1b1 complex	COL6A2		TRUE	FALSE	FALSE	curated	TRUE	0.041
	CPI-SS085EE60B1	TGFB1_TGFBR3	simple:P01137	simple:Q03167	TGFB1	TGFBR3	TRUE	FALSE	TRUE	curated	FALSE	0.041
	CPI-SC0672FBD31	COL4A1_a1b1 complex	simple:P02462	complex:a1b1 complex	COL4A1		TRUE	FALSE	FALSE	curated	TRUE	0.042
	CPI-SC0EA3FC100	COL18A1_a1b1 complex	simple:P39060	complex:a1b1 complex	COL18A1		TRUE	FALSE	FALSE	curated	TRUE	0.042
	CPI-SS02AB0C3E0	SPP1_CD44	simple:P10451	simple:P16070	SPP1	CD44	TRUE	FALSE	TRUE	I2D,IMEx,InnateDB-All,IntAct	FALSE	0.042
	CPI-SC0458F68A5	COL4A2_a1b1 complex	simple:P08572	complex:a1b1 complex	COL4A2		TRUE	FALSE	FALSE	curated	TRUE	0.047
	CPI-SS0302E8E8F	CD74_COPA	simple:P04233	simple:P53621	CD74	COPA	TRUE	TRUE	FALSE	IMEx,IntAct	FALSE	0.049									2.36				2.379	2.498			2.344						2.376						2.44
	CPI-SS01946BE5C	C5AR1_RPS19	simple:P21730	simple:P39019	C5AR1	RPS19	FALSE	TRUE	FALSE	guidetopharmacology.org	FALSE	0.06
	CPI-SS061A7E099	CD55_ADGRE5	simple:P08174	simple:P48960	CD55	ADGRE5	TRUE	TRUE	TRUE	curated	FALSE	0.06	0.678																						0.691					0.747	0.893
	CPI-SS0703338F5	LGALS9_CD44	simple:O00182	simple:P16070	LGALS9	CD44	TRUE	FALSE	TRUE	InnateDB	FALSE	0.066
	CPI-SS0D4C221B8	ICAM1_AREG	simple:P05362	simple:P15514	ICAM1	AREG	TRUE	TRUE	FALSE	InnateDB-All	FALSE	0.067
	CPI-SS055E061C9	LAMP1_FAM3C	simple:P11279	simple:Q92520	LAMP1	FAM3C	TRUE	TRUE	FALSE	InnateDB-All	FALSE	0.069
	CPI-SS0632A027A	CD44_HBEGF	simple:P16070	simple:Q99075	CD44	HBEGF	TRUE	TRUE	TRUE	I2D,InnateDB-All	FALSE	0.082																								0.603				0.601	0.675
	CPI-SS04C672963	ESAM_ESAM	simple:Q96AP7	simple:Q96AP7	ESAM	ESAM	FALSE	FALSE	FALSE	curated	FALSE	0.084
	CPI-SS006C6537E	MDK_LRP1	simple:P21741	simple:Q07954	MDK	LRP1	TRUE	FALSE	TRUE	I2D,InnateDB-All	FALSE	0.091
	CPI-SS0C4E86714	TNFRSF1B_GRN	simple:P20333	simple:P28799	TNFRSF1B	GRN	TRUE	TRUE	FALSE	IMEx,InnateDB-All,MINT	FALSE	0.093
	CPI-SS0A28DCA72	CXCL12_CXCR4	simple:P48061	simple:P61073	CXCL12	CXCR4	TRUE	FALSE	TRUE	curated	FALSE	0.104
	CPI-SS034D36D2F	HLA-C_FAM3C	simple:HLAC	simple:Q92520	HLA-C	FAM3C	TRUE	TRUE	FALSE	InnateDB-All	FALSE	0.143				1.655	1.584	1.624	1.587	1.759	1.722			1.595					1.505				1.632												1.6			1.503
	CPI-SS0DA033F03	TNFRSF1A_GRN	simple:P19438	simple:P28799	TNFRSF1A	GRN	TRUE	TRUE	FALSE	IMEx,InnateDB-All,MINT	FALSE	0.175
	CPI-SS09808DEAE	CD74_APP	simple:P04233	simple:P05067	CD74	APP	FALSE	TRUE	FALSE	curated	FALSE	0.243		2.723	2.756	2.792	2.615	2.576	2.585	2.671	2.58	2.482		2.665	2.455	2.608	2.407		2.681	2.975		3.184	2.983	3.161								2.66	3.057	2.923	2.644	2.699	2.446	2.616	2.561
	CPI-SS0ABC5C1B8	CD74_MIF	simple:P04233	simple:P14174	CD74	MIF	TRUE	TRUE	FALSE	I2D,InnateDB-All	FALSE	0.312	2.395			2.501	2.458	2.664	2.445	2.617	2.729	2.496		2.815	3.05	3.052	2.944	3.036	3.281	2.861	2.893	2.844	2.818	2.822	2.511			2.523		2.561	2.489	2.722	2.831	2.717	2.786	2.591	2.557	2.732	2.458
	CPI-SS0B6F0C894	DSG2_DSC3	simple:Q14126	simple:Q14574	DSG2	DSC3	FALSE	FALSE	FALSE	curated	FALSE	1.312
	CPI-SS00BBA318F	TEK_ANGPT4	simple:Q02763	simple:Q9Y264	TEK	ANGPT4	TRUE	TRUE	FALSE	curated	FALSE	1.312
	CPI-SC07E0348EF	COL6A6_a11b1 complex	simple:A6NMZ7	complex:a11b1 complex	COL6A6		TRUE	FALSE	FALSE	curated	TRUE	1.312
	CPI-SC0861656EC	COL11A1_a11b1 complex	simple:P12107	complex:a11b1 complex	COL11A1		TRUE	FALSE	FALSE	curated	TRUE	1.312
	CPI-SS0E9015902	CD47_SIRPG	simple:Q08722	simple:Q9P1W8	CD47	SIRPG	FALSE	TRUE	FALSE	curated	FALSE	1.312
	CPI-SC08938BB1C	COL21A1_a10b1 complex	simple:Q96P44	complex:a10b1 complex	COL21A1		TRUE	FALSE	FALSE	curated	TRUE	1.312
	CPI-SC0CF621D48	COL2A1_a11b1 complex	simple:P02458	complex:a11b1 complex	COL2A1		TRUE	FALSE	FALSE	curated	TRUE	1.312
	CPI-SS0B337B316	TEK_ANGPT1	simple:Q02763	simple:Q15389	TEK	ANGPT1	TRUE	TRUE	FALSE	curated	FALSE	1.312
	CPI-SC016235D3A	COL2A1_a1b1 complex	simple:P02458	complex:a1b1 complex	COL2A1		TRUE	FALSE	FALSE	curated	TRUE	1.312
	CPI-SC0C907A888	COL8A2_a10b1 complex	simple:P25067	complex:a10b1 complex	COL8A2		TRUE	FALSE	FALSE	curated	TRUE	1.312
	CPI-SC0B808E56A	COL6A6_a1b1 complex	simple:A6NMZ7	complex:a1b1 complex	COL6A6		TRUE	FALSE	FALSE	curated	TRUE	1.312
	CPI-SC03D71E025	COL7A1_a11b1 complex	simple:Q02388	complex:a11b1 complex	COL7A1		TRUE	FALSE	FALSE	curated	TRUE	1.312
	CPI-SC0CE433AB8	COL4A5_a11b1 complex	simple:P29400	complex:a11b1 complex	COL4A5		TRUE	FALSE	FALSE	curated	TRUE	1.312
	CPI-SC0DF986F22	COL10A1_a11b1 complex	simple:Q03692	complex:a11b1 complex	COL10A1		TRUE	FALSE	FALSE	curated	TRUE	1.312
	CPI-SC008F4294F	COL7A1_a10b1 complex	simple:Q02388	complex:a10b1 complex	COL7A1		TRUE	FALSE	FALSE	curated	TRUE	1.312
	CPI-SC0B066E03C	COL4A6_a11b1 complex	simple:Q14031	complex:a11b1 complex	COL4A6		TRUE	FALSE	FALSE	curated	TRUE	1.312
	CPI-SC07E958BDE	COL5A3_a11b1 complex	simple:P25940	complex:a11b1 complex	COL5A3		TRUE	FALSE	FALSE	curated	TRUE	1.312
	CPI-SC05565E8CE	COL4A6_a10b1 complex	simple:Q14031	complex:a10b1 complex	COL4A6		TRUE	FALSE	FALSE	curated	TRUE	1.312
	CPI-SC04936738A	COL11A1_a10b1 complex	simple:P12107	complex:a10b1 complex	COL11A1		TRUE	FALSE	FALSE	curated	TRUE	1.312
	CPI-SC0C9CBDD21	COL27A1_a10b1 complex	simple:Q8IZC6	complex:a10b1 complex	COL27A1		TRUE	FALSE	FALSE	curated	TRUE	1.312
	CPI-SC0247E9ADB	COL9A2_a11b1 complex	simple:Q14055	complex:a11b1 complex	COL9A2		TRUE	FALSE	FALSE	curated	TRUE	1.312
	CPI-SC0D2BDC009	COL13A1_a11b1 complex	simple:Q5TAT6	complex:a11b1 complex	COL13A1		FALSE	FALSE	FALSE	curated	TRUE	1.312
	CPI-SC0725E3A76	COL13A1_a10b1 complex	simple:Q5TAT6	complex:a10b1 complex	COL13A1		FALSE	FALSE	FALSE	curated	TRUE	1.312
	CPI-SC0DA298BEC	COL2A1_a10b1 complex	simple:P02458	complex:a10b1 complex	COL2A1		TRUE	FALSE	FALSE	curated	TRUE	1.312
	CPI-SC05F111D21	COL27A1_a11b1 complex	simple:Q8IZC6	complex:a11b1 complex	COL27A1		TRUE	FALSE	FALSE	curated	TRUE	1.312
	CPI-SC01C699B73	COL6A6_a10b1 complex	simple:A6NMZ7	complex:a10b1 complex	COL6A6		TRUE	FALSE	FALSE	curated	TRUE	1.312
	CPI-SC037C3901A	COL21A1_a11b1 complex	simple:Q96P44	complex:a11b1 complex	COL21A1		TRUE	FALSE	FALSE	curated	TRUE	1.312
	CPI-SS00797FD15	EDA_EDA2R	simple:Q92838	simple:Q9HAV5	EDA	EDA2R	TRUE	FALSE	TRUE	guidetopharmacology.org	FALSE	1.312
	CPI-SC08AF9CA91	COL8A2_a11b1 complex	simple:P25067	complex:a11b1 complex	COL8A2		TRUE	FALSE	FALSE	curated	TRUE	1.312
	CPI-SC0517A327B	COL9A3_a10b1 complex	simple:Q14050	complex:a10b1 complex	COL9A3		TRUE	FALSE	FALSE	curated	TRUE	1.312
	CPI-SC0B4BD965C	COL9A3_a11b1 complex	simple:Q14050	complex:a11b1 complex	COL9A3		TRUE	FALSE	FALSE	curated	TRUE	1.312
	CPI-SS028784FC6	HLA-DPA1_TNFSF9	simple:HLADPA1	simple:P41273	HLA-DPA1	TNFSF9	TRUE	TRUE	FALSE	InnateDB-All	FALSE	1.312
	CPI-SC069F95780	COL8A2_a1b1 complex	simple:P25067	complex:a1b1 complex	COL8A2		TRUE	FALSE	FALSE	curated	TRUE	1.312
	CPI-CS0B2F2EF5D	ACVR_1B2B receptor_GDF3	complex:ACVR_1B2B receptor	simple:Q9NR23		GDF3	TRUE	TRUE	FALSE	curated	FALSE	1.312
	CPI-CS06C0EEFCB	ACVR_1B2B receptor_GDF10	complex:ACVR_1B2B receptor	simple:P55107		GDF10	TRUE	TRUE	FALSE	curated	FALSE	1.312
	CPI-CS0384572FE	ACVR_1B2B receptor_GDF11	complex:ACVR_1B2B receptor	simple:O95390		GDF11	TRUE	TRUE	FALSE	curated	FALSE	1.312
	CPI-CS04F78ACD6	ACVR_1B2A receptor_GDF11	complex:ACVR_1B2A receptor	simple:O95390		GDF11	TRUE	TRUE	FALSE	curated	FALSE	1.312
	CPI-CS0569B9B91	BMPR1B_BMPR2_BMPR1A	complex:BMPR1B_BMPR2	simple:P36894		BMPR1A	FALSE	TRUE	TRUE	curated	FALSE	1.312
	CPI-CS0E997FABD	BMR1B_AVR2B_BMP4	complex:BMR1B_AVR2B	simple:P12644		BMP4	TRUE	TRUE	FALSE	curated	FALSE	1.312
	CPI-CS02957B1BF	BMR1B_AVR2A_BMP4	complex:BMR1B_AVR2A	simple:P12644		BMP4	TRUE	TRUE	FALSE	curated	FALSE	1.312
	CPI-CS0BCDC40FC	BMR1A_AVR2B_BMP4	complex:BMR1A_AVR2B	simple:P12644		BMP4	TRUE	TRUE	FALSE	curated	FALSE	1.312
	CPI-CS012D15A88	BMR1A_ACR2A_BMP4	complex:BMR1A_ACR2A	simple:P12644		BMP4	TRUE	TRUE	FALSE	curated	FALSE	1.312
	CPI-CS0107C51C6	BMPR1B_BMPR2_BMP4	complex:BMPR1B_BMPR2	simple:P12644		BMP4	TRUE	TRUE	FALSE	curated	FALSE	1.312
	CPI-CS0E54FF657	BMPR1A_BMPR2_BMP4	complex:BMPR1A_BMPR2	simple:P12644		BMP4	TRUE	TRUE	FALSE	curated	FALSE	1.312
	CPI-CS058910188	BMR1B_AVR2B_BMP2	complex:BMR1B_AVR2B	simple:P12643		BMP2	TRUE	TRUE	FALSE	curated	FALSE	1.312
	CPI-CS0EB5F7B6F	CNTF-1R_CLCF1	complex:CNTF-1R	simple:Q9UBD9		CLCF1	TRUE	TRUE	FALSE	curated	FALSE	1.312
	CPI-CS08A043594	BMR1B_AVR2A_BMP2	complex:BMR1B_AVR2A	simple:P12643		BMP2	TRUE	TRUE	FALSE	curated	FALSE	1.312
	CPI-CS075442484	BMR1A_ACR2A_BMP2	complex:BMR1A_ACR2A	simple:P12643		BMP2	TRUE	TRUE	FALSE	curated	FALSE	1.312
	CPI-CS028ACED72	BMPR1B_BMPR2_BMP2	complex:BMPR1B_BMPR2	simple:P12643		BMP2	TRUE	TRUE	FALSE	curated	FALSE	1.312
	CPI-CS0E4E75E3B	BMPR1A_BMPR2_BMP2	complex:BMPR1A_BMPR2	simple:P12643		BMP2	TRUE	TRUE	FALSE	curated	FALSE	1.312
	CPI-CS085EF890A	ACVR_1B2B receptor_INHBB	complex:ACVR_1B2B receptor	simple:P09529		INHBB	TRUE	TRUE	FALSE	curated	FALSE	1.312
	CPI-CS02899BF8B	ACVR_1B2A receptor_INHBB	complex:ACVR_1B2A receptor	simple:P09529		INHBB	TRUE	TRUE	FALSE	curated	FALSE	1.312
	CPI-CS048465560	ACVR_1A2B receptor_INHBB	complex:ACVR_1A2B receptor	simple:P09529		INHBB	TRUE	TRUE	FALSE	curated	FALSE	1.312
	CPI-CS073233FCC	ACVR_1A2A receptor_INHBB	complex:ACVR_1A2A receptor	simple:P09529		INHBB	TRUE	TRUE	FALSE	curated	FALSE	1.312
	CPI-CS0C159B54D	ACVR_1B2B receptor_INHBA	complex:ACVR_1B2B receptor	simple:P08476		INHBA	TRUE	TRUE	FALSE	curated	FALSE	1.312
	CPI-CS0533A30DC	ACVR_1B2A receptor_INHBA	complex:ACVR_1B2A receptor	simple:P08476		INHBA	TRUE	TRUE	FALSE	curated	FALSE	1.312
	CPI-CS04DD927C9	ACVR_1A2B receptor_INHBA	complex:ACVR_1A2B receptor	simple:P08476		INHBA	TRUE	TRUE	FALSE	curated	FALSE	1.312
	CPI-CS091BF99D0	ACVR_1A2A receptor_INHBA	complex:ACVR_1A2A receptor	simple:P08476		INHBA	TRUE	TRUE	FALSE	curated	FALSE	1.312
	CPI-CS0C0D60519	BMR1B_AVR2B_BMP6	complex:BMR1B_AVR2B	simple:P22004		BMP6	TRUE	TRUE	FALSE	curated	FALSE	1.312
	CPI-CS0BE59B43E	BMR1A_AVR2B_BMP2	complex:BMR1A_AVR2B	simple:P12643		BMP2	TRUE	TRUE	FALSE	curated	FALSE	1.312
	CPI-CS0E5D1ECCE	PlexinA1_complex3_SEMA3A	complex:PlexinA1_complex3	simple:Q14563		SEMA3A	TRUE	TRUE	FALSE	curated	FALSE	1.312
	CPI-CS0D238C22B	PlexinA2_complex1_SEMA3A	complex:PlexinA2_complex1	simple:Q14563		SEMA3A	TRUE	TRUE	FALSE	curated	FALSE	1.312
	CPI-CS0AA769F5B	PlexinA3_complex1_SEMA3A	complex:PlexinA3_complex1	simple:Q14563		SEMA3A	TRUE	TRUE	FALSE	curated	FALSE	1.312
	CPI-SC09E5431A2	IFNG_Type II IFNR	simple:P01579	complex:Type II IFNR	IFNG		TRUE	FALSE	TRUE	curated	FALSE	1.312
	CPI-SC0E5218AA4	NRG1_a6b4 complex	simple:Q02297	complex:a6b4 complex	NRG1		TRUE	TRUE	FALSE	curated	TRUE	1.312
	CPI-SC032246C72	TGFB2_TGFbeta receptor2	simple:P61812	complex:TGFbeta receptor2	TGFB2		TRUE	FALSE	TRUE	curated	FALSE	1.312
	CPI-SC0077CEB82	TGFB3_TGFbeta receptor2	simple:P10600	complex:TGFbeta receptor2	TGFB3		TRUE	FALSE	TRUE	curated	FALSE	1.312
	CPI-SC0984894BC	TGFB1_TGFbeta receptor2	simple:P01137	complex:TGFbeta receptor2	TGFB1		TRUE	FALSE	TRUE	curated	FALSE	1.312
	CPI-SC03DD946B2	TGFB2_TGFbeta receptor1	simple:P61812	complex:TGFbeta receptor1	TGFB2		TRUE	FALSE	TRUE	curated	FALSE	1.312
	CPI-SC017215F7F	GDF11_TGFR_AVR2B	simple:O95390	complex:TGFR_AVR2B	GDF11		TRUE	FALSE	TRUE	curated	FALSE	1.312
	CPI-SC001669E22	GDF11_TGFR_AVR2A	simple:O95390	complex:TGFR_AVR2A	GDF11		TRUE	FALSE	TRUE	curated	FALSE	1.312
	CPI-CS0A269FA16	NKG2D II receptor_ULBP2	complex:NKG2D II receptor	simple:Q9BZM5		ULBP2	TRUE	TRUE	FALSE	curated	FALSE	1.312
	CPI-CS0A71F2AAD	NKG2D II receptor_RAET1G	complex:NKG2D II receptor	simple:Q6H3X3		RAET1G	TRUE	TRUE	FALSE	curated	FALSE	1.312
	CPI-CS06C6E2321	NKG2D II receptor_MICA	complex:NKG2D II receptor	simple:Q29983		MICA	FALSE	TRUE	FALSE	curated	FALSE	1.312
	CPI-CS0A9D23000	NKG2D II receptor_MICB	complex:NKG2D II receptor	simple:Q29980		MICB	FALSE	TRUE	FALSE	curated	FALSE	1.312
	CPI-CS06D50EBF8	OSMR_OSM	complex:OSMR	simple:P13725		OSM	TRUE	TRUE	FALSE	curated	FALSE	1.312
	CPI-CS0E661878B	LIFR_OSM	complex:LIFR	simple:P13725		OSM	TRUE	TRUE	FALSE	curated	FALSE	1.312
	CPI-CS0AB9C7139	IL7 receptor_IL7	complex:IL7 receptor	simple:P13232		IL7	TRUE	TRUE	FALSE	curated	FALSE	1.312
	CPI-CS063AE1C91	IL6 receptor_IL6	complex:IL6 receptor	simple:P05231		IL6	TRUE	TRUE	FALSE	curated	FALSE	1.312
	CPI-CS0A34112A6	IL2 receptor_I_IL2	complex:IL2 receptor_I	simple:P60568		IL2	TRUE	TRUE	FALSE	curated	FALSE	1.312
	CPI-CS0D48BE017	IL2 receptor_HA_IL2	complex:IL2 receptor_HA	simple:P60568		IL2	TRUE	TRUE	FALSE	curated	FALSE	1.312
	CPI-CS09831CCFD	IL18 receptor_IL18	complex:IL18 receptor	simple:Q14116		IL18	TRUE	TRUE	FALSE	curated	FALSE	1.312
	CPI-CS04F158618	IL17 receptor AC_IL17A	complex:IL17 receptor AC	simple:Q16552		IL17A	TRUE	TRUE	FALSE	curated	FALSE	1.312
	CPI-CS06E556972	IL15 receptor_IL15	complex:IL15 receptor	simple:P40933		IL15	TRUE	TRUE	FALSE	curated	FALSE	1.312
	CPI-CS085E95BC1	IL1 receptor inhibitor_IL1RN	complex:IL1 receptor inhibitor	simple:P18510		IL1RN	TRUE	TRUE	FALSE	curated	FALSE	1.312
	CPI-CS0DEBE7B69	IL1 receptor_IL1RN	complex:IL1 receptor	simple:P18510		IL1RN	TRUE	TRUE	FALSE	curated	FALSE	1.312
	CPI-CS008C9D6E5	IL1 receptor inhibitor_IL1B	complex:IL1 receptor inhibitor	simple:P01584		IL1B	TRUE	TRUE	FALSE	curated	FALSE	1.312
	CPI-CS05426BFFA	IL1 receptor_IL1B	complex:IL1 receptor	simple:P01584		IL1B	TRUE	TRUE	FALSE	curated	FALSE	1.312
	CPI-CS0C9EE65C2	FcRn complex_ALB	complex:FcRn complex	simple:P02768		ALB	TRUE	TRUE	FALSE	curated	FALSE	1.312
	CPI-CS0AB19226A	PlexinA4_complex1_SEMA3A	complex:PlexinA4_complex1	simple:Q14563		SEMA3A	TRUE	TRUE	FALSE	curated	FALSE	1.312
	CPI-CS0921BB754	BMR1B_AVR2A_BMP6	complex:BMR1B_AVR2A	simple:P22004		BMP6	TRUE	TRUE	FALSE	curated	FALSE	1.312
	CPI-CS076E1A639	BMR1A_AVR2B_BMP6	complex:BMR1A_AVR2B	simple:P22004		BMP6	TRUE	TRUE	FALSE	curated	FALSE	1.312
	CPI-CS0247DA882	BMR1A_ACR2A_BMP6	complex:BMR1A_ACR2A	simple:P22004		BMP6	TRUE	TRUE	FALSE	curated	FALSE	1.312
	CPI-CS0EF793D6A	BMPR1B_BMPR2_BMP6	complex:BMPR1B_BMPR2	simple:P22004		BMP6	TRUE	TRUE	FALSE	curated	FALSE	1.312
	CPI-SC056BF6CBB	TNC_a9b1 complex	simple:P24821	complex:a9b1 complex	TNC		TRUE	FALSE	FALSE	curated	TRUE	1.312
	CPI-SC01AB9BED7	SPP1_a9b1 complex	simple:P10451	complex:a9b1 complex	SPP1		TRUE	FALSE	FALSE	curated	TRUE	1.312
	CPI-SC007890A1C	CDH1_aEb7 complex	simple:P12830	complex:aEb7 complex	CDH1		FALSE	FALSE	FALSE	curated	TRUE	1.312
	CPI-SC01195CB48	TNC_a8b1 complex	simple:P24821	complex:a8b1 complex	TNC		TRUE	FALSE	FALSE	curated	TRUE	1.312
	CPI-SS09000F32A	DSG1_DSC3	simple:Q02413	simple:Q14574	DSG1	DSC3	FALSE	FALSE	FALSE	curated	FALSE	1.312
	CPI-SC08E97F7CA	VCAM1_a4b7 complex	simple:P19320	complex:a4b7 complex	VCAM1		FALSE	FALSE	FALSE	curated	TRUE	1.312
	CPI-SC0B4D7E0FF	FN1_a4b7 complex	simple:P02751	complex:a4b7 complex	FN1		TRUE	FALSE	FALSE	curated	TRUE	1.312
	CPI-SC0BC542ACC	TNC_a4b1 complex	simple:P24821	complex:a4b1 complex	TNC		TRUE	FALSE	FALSE	curated	TRUE	1.312
	CPI-SC09938698A	CSPG4_a3b1 complex	simple:Q6UVK1	complex:a3b1 complex	CSPG4		FALSE	FALSE	FALSE	curated	TRUE	1.312
	CPI-SC0ED0520DD	LAMA3_a3b1 complex	simple:Q16787	complex:a3b1 complex	LAMA3		TRUE	FALSE	FALSE	curated	TRUE	1.312
	CPI-SC040C26CBD	COL21A1_a2b1 complex	simple:Q96P44	complex:a2b1 complex	COL21A1		TRUE	FALSE	FALSE	curated	TRUE	1.312
	CPI-SC0CE6F5084	COL27A1_a2b1 complex	simple:Q8IZC6	complex:a2b1 complex	COL27A1		TRUE	FALSE	FALSE	curated	TRUE	1.312
	CPI-SC0CCF30377	COL13A1_a2b1 complex	simple:Q5TAT6	complex:a2b1 complex	COL13A1		FALSE	FALSE	FALSE	curated	TRUE	1.312
	CPI-SC01F1F24AA	COL9A3_a2b1 complex	simple:Q14050	complex:a2b1 complex	COL9A3		TRUE	FALSE	FALSE	curated	TRUE	1.312
	CPI-SC061137A41	COL4A6_a2b1 complex	simple:Q14031	complex:a2b1 complex	COL4A6		TRUE	FALSE	FALSE	curated	TRUE	1.312
	CPI-SC08A98E7D4	COL7A1_a2b1 complex	simple:Q02388	complex:a2b1 complex	COL7A1		TRUE	FALSE	FALSE	curated	TRUE	1.312
	CPI-SC04B354AE3	COL8A2_a2b1 complex	simple:P25067	complex:a2b1 complex	COL8A2		TRUE	FALSE	FALSE	curated	TRUE	1.312
	CPI-SC0FBFA176B	COL11A1_a2b1 complex	simple:P12107	complex:a2b1 complex	COL11A1		TRUE	FALSE	FALSE	curated	TRUE	1.312
	CPI-SC036D78A43	COL2A1_a2b1 complex	simple:P02458	complex:a2b1 complex	COL2A1		TRUE	FALSE	FALSE	curated	TRUE	1.312
	CPI-SC05D87F723	COL6A6_a2b1 complex	simple:A6NMZ7	complex:a2b1 complex	COL6A6		TRUE	FALSE	FALSE	curated	TRUE	1.312
	CPI-SC0EAF80261	SEMA7A_a1b1 complex	simple:O75326	complex:a1b1 complex	SEMA7A		FALSE	FALSE	FALSE	curated	TRUE	1.312
	CPI-SC09C06C70F	COL21A1_a1b1 complex	simple:Q96P44	complex:a1b1 complex	COL21A1		TRUE	FALSE	FALSE	curated	TRUE	1.312
	CPI-SC0D7F33CFB	COL27A1_a1b1 complex	simple:Q8IZC6	complex:a1b1 complex	COL27A1		TRUE	FALSE	FALSE	curated	TRUE	1.312
	CPI-SC08BF895FC	COL13A1_a1b1 complex	simple:Q5TAT6	complex:a1b1 complex	COL13A1		FALSE	FALSE	FALSE	curated	TRUE	1.312
	CPI-SC0F778DC8E	COL9A3_a1b1 complex	simple:Q14050	complex:a1b1 complex	COL9A3		TRUE	FALSE	FALSE	curated	TRUE	1.312
	CPI-SC0DA5EFA18	COL4A6_a1b1 complex	simple:Q14031	complex:a1b1 complex	COL4A6		TRUE	FALSE	FALSE	curated	TRUE	1.312
	CPI-SC035953E6B	COL7A1_a1b1 complex	simple:Q02388	complex:a1b1 complex	COL7A1		TRUE	FALSE	FALSE	curated	TRUE	1.312
	CPI-SC062D34C2A	VCAM1_a9b1 complex	simple:P19320	complex:a9b1 complex	VCAM1		FALSE	FALSE	FALSE	curated	TRUE	1.312
	CPI-SC06E5E0C83	COL11A1_a1b1 complex	simple:P12107	complex:a1b1 complex	COL11A1		TRUE	FALSE	FALSE	curated	TRUE	1.312
	CPI-SC0A05D3880	THY1_aMb2 complex	simple:P04216	complex:aMb2 complex	THY1		FALSE	FALSE	FALSE	curated	TRUE	1.312
	CPI-SC0B6D68FD5	ICAM1_aMb2 complex	simple:P05362	complex:aMb2 complex	ICAM1		FALSE	TRUE	FALSE	curated	TRUE	1.312
	CPI-CS0F6CFB979	BMPR1A_BMPR2_BMP6	complex:BMPR1A_BMPR2	simple:P22004		BMP6	TRUE	TRUE	FALSE	curated	FALSE	1.312
	CPI-CS02AEFFE28	ACVR_1A2B receptor_BMP6	complex:ACVR_1A2B receptor	simple:P22004		BMP6	TRUE	TRUE	FALSE	curated	FALSE	1.312
	CPI-CS0FFBA02F8	ACVR_1A2A receptor_BMP6	complex:ACVR_1A2A receptor	simple:P22004		BMP6	TRUE	TRUE	FALSE	curated	FALSE	1.312
	CPI-CS0C16967C6	ACVR1_BMPR2_BMP6	complex:ACVR1_BMPR2	simple:P22004		BMP6	TRUE	TRUE	FALSE	curated	FALSE	1.312
	CPI-CS0BEC40E19	BMR1B_AVR2B_BMP5	complex:BMR1B_AVR2B	simple:P22003		BMP5	TRUE	TRUE	FALSE	curated	FALSE	1.312
	CPI-CS01A4D7E2F	BMR1B_AVR2A_BMP5	complex:BMR1B_AVR2A	simple:P22003		BMP5	TRUE	TRUE	FALSE	curated	FALSE	1.312
	CPI-CS0CA393CC5	BMR1A_AVR2B_BMP5	complex:BMR1A_AVR2B	simple:P22003		BMP5	TRUE	TRUE	FALSE	curated	FALSE	1.312
	CPI-CS047EE9E03	BMR1A_ACR2A_BMP5	complex:BMR1A_ACR2A	simple:P22003		BMP5	TRUE	TRUE	FALSE	curated	FALSE	1.312
	CPI-CS02C93975C	BMPR1B_BMPR2_BMP5	complex:BMPR1B_BMPR2	simple:P22003		BMP5	TRUE	TRUE	FALSE	curated	FALSE	1.312
	CPI-CS046BCFC6F	BMPR1A_BMPR2_BMP5	complex:BMPR1A_BMPR2	simple:P22003		BMP5	TRUE	TRUE	FALSE	curated	FALSE	1.312
	CPI-CS0FCC00896	ACVR_1A2B receptor_BMP5	complex:ACVR_1A2B receptor	simple:P22003		BMP5	TRUE	TRUE	FALSE	curated	FALSE	1.312
	CPI-CS0EC80CA59	ACVR_1A2A receptor_BMP5	complex:ACVR_1A2A receptor	simple:P22003		BMP5	TRUE	TRUE	FALSE	curated	FALSE	1.312
	CPI-CS0E1BF543E	ACVR1_BMPR2_BMP5	complex:ACVR1_BMPR2	simple:P22003		BMP5	TRUE	TRUE	FALSE	curated	FALSE	1.312
	CPI-CS08A853007	BMR1B_AVR2B_BMP7	complex:BMR1B_AVR2B	simple:P18075		BMP7	TRUE	TRUE	FALSE	curated	FALSE	1.312
	CPI-CS0DF85303A	BMR1B_AVR2A_BMP7	complex:BMR1B_AVR2A	simple:P18075		BMP7	TRUE	TRUE	FALSE	curated	FALSE	1.312
	CPI-CS0C99F8D96	BMR1A_AVR2B_BMP7	complex:BMR1A_AVR2B	simple:P18075		BMP7	TRUE	TRUE	FALSE	curated	FALSE	1.312
	CPI-CS0D35E69F6	BMR1A_ACR2A_BMP7	complex:BMR1A_ACR2A	simple:P18075		BMP7	TRUE	TRUE	FALSE	curated	FALSE	1.312
	CPI-CS08109C435	BMPR1B_BMPR2_BMP7	complex:BMPR1B_BMPR2	simple:P18075		BMP7	TRUE	TRUE	FALSE	curated	FALSE	1.312
	CPI-CS05EAF93CC	BMPR1A_BMPR2_BMP7	complex:BMPR1A_BMPR2	simple:P18075		BMP7	TRUE	TRUE	FALSE	curated	FALSE	1.312
	CPI-CS0288D901D	ACVR_1A2B receptor_BMP7	complex:ACVR_1A2B receptor	simple:P18075		BMP7	TRUE	TRUE	FALSE	curated	FALSE	1.312
	CPI-CS046B3C139	ACVR_1A2A receptor_BMP7	complex:ACVR_1A2A receptor	simple:P18075		BMP7	TRUE	TRUE	FALSE	curated	FALSE	1.312
	CPI-CS08CC8F9D3	ACVR1_BMPR2_BMP7	complex:ACVR1_BMPR2	simple:P18075		BMP7	TRUE	TRUE	FALSE	curated	FALSE	1.312
	CPI-SC04AED00CE	TNC_aVb6 complex	simple:P24821	complex:aVb6 complex	TNC		TRUE	FALSE	FALSE	curated	TRUE	1.312
	CPI-SC03446A95E	FCER2_aXb2 complex	simple:P06734	complex:aXb2 complex	FCER2		TRUE	TRUE	FALSE	curated	TRUE	1.312
	CPI-SC0F9DD28F3	JAM3_aMb2 complex	simple:Q9BX67	complex:aMb2 complex	JAM3		TRUE	FALSE	FALSE	curated	TRUE	1.312
	CPI-SC0527EEE7A	C3_aMb2 complex	simple:P01024	complex:aMb2 complex	C3		TRUE	FALSE	FALSE	curated	TRUE	1.312
	CPI-SC0C3E2D267	F10_aMb2 complex	simple:P00742	complex:aMb2 complex	F10		TRUE	FALSE	FALSE	curated	TRUE	1.312
	CPI-SC07312BD5C	FCER2_aMb2 complex	simple:P06734	complex:aMb2 complex	FCER2		TRUE	TRUE	FALSE	curated	TRUE	1.312
	CPI-SC092C3E4DF	FN1_a8b1 complex	simple:P02751	complex:a8b1 complex	FN1		TRUE	FALSE	FALSE	curated	TRUE	1.312
	CPI-SS08A819670	CD70_GPRC5B	simple:P32970	simple:Q9NZH0	CD70	GPRC5B	TRUE	FALSE	TRUE	InnateDB-All	FALSE	1.312
	CPI-SS032E9A219	CX3CR1_CX3CL1	simple:P49238	simple:P78423	CX3CR1	CX3CL1	TRUE	TRUE	TRUE	curated	FALSE	1.312
	CPI-SS00AEC3818	CCL19_ACKR4	simple:Q99731	simple:Q9NPB9	CCL19	ACKR4	TRUE	FALSE	TRUE	curated	FALSE	1.312
	CPI-SS083B5EBAB	CXCL13_ACKR4	simple:O43927	simple:Q9NPB9	CXCL13	ACKR4	TRUE	FALSE	TRUE	curated	FALSE	1.312
	CPI-SS0ECD9BB5E	CCL21_ACKR4	simple:O00585	simple:Q9NPB9	CCL21	ACKR4	TRUE	FALSE	TRUE	curated	FALSE	1.312
	CPI-SS0CB2E8B21	CCL11_ACKR4	simple:P51671	simple:Q9NPB9	CCL11	ACKR4	TRUE	FALSE	TRUE	I2D	FALSE	1.312
	CPI-SS0F3BF2B34	CCL5_ACKR4	simple:P13501	simple:Q9NPB9	CCL5	ACKR4	TRUE	FALSE	TRUE	I2D	FALSE	1.312
	CPI-SS08B249DBA	CCL2_CCR10	simple:P13500	simple:P46092	CCL2	CCR10	TRUE	FALSE	TRUE	I2D	FALSE	1.312
	CPI-SS0348B76E5	CCL16_CCR1	simple:O15467	simple:P32246	CCL16	CCR1	TRUE	FALSE	TRUE	curated	FALSE	1.312
	CPI-SS0A34EE366	NOTCH1_DLK1	simple:P46531	simple:P80370	NOTCH1	DLK1	FALSE	TRUE	FALSE	curated	FALSE	1.312
	CPI-SS0E5AF12B6	NOTCH1_NOV	simple:P46531	simple:P48745	NOTCH1	NOV	TRUE	TRUE	FALSE	I2D,InnateDB-All	FALSE	1.312
	CPI-SS0B87FE6E0	NOTCH1_JAG1	simple:P46531	simple:P78504	NOTCH1	JAG1	FALSE	TRUE	FALSE	curated	FALSE	1.312
	CPI-SS0FA326344	FZD6_WNT4	simple:O60353	simple:P56705	FZD6	WNT4	TRUE	TRUE	FALSE	curated	FALSE	1.312
	CPI-SS0B42AD9EF	NOTCH1_WNT4	simple:P46531	simple:P56705	NOTCH1	WNT4	TRUE	TRUE	FALSE	I2D	FALSE	1.312
	CPI-SS08C3D27F7	NOTCH1_JAG2	simple:P46531	simple:Q9Y219	NOTCH1	JAG2	FALSE	TRUE	FALSE	curated	FALSE	1.312
	CPI-SS012B7C21D	NOTCH1_DLL4	simple:P46531	simple:Q9NR61	NOTCH1	DLL4	FALSE	TRUE	FALSE	curated	FALSE	1.312
	CPI-SS0BA3A1C3A	NGFR_NTF4	simple:P08138	simple:P34130	NGFR	NTF4	TRUE	TRUE	FALSE	curated	FALSE	1.312
	CPI-SS09F430F14	NGFR_IL2	simple:P08138	simple:P60568	NGFR	IL2	TRUE	TRUE	FALSE	I2D	FALSE	1.312
	CPI-SS0D4BF6CA3	CD27_CD70	simple:P26842	simple:P32970	CD27	CD70	TRUE	TRUE	FALSE	curated	FALSE	1.312
	CPI-SS0A9E884E0	CD200_CD200R1	simple:P41217	simple:Q8TD46	CD200	CD200R1	TRUE	FALSE	TRUE	curated	FALSE	1.312
	CPI-SS02EBC1BB0	TNF_NOTCH1	simple:P01375	simple:P46531	TNF	NOTCH1	TRUE	FALSE	TRUE	I2D	FALSE	1.312
	CPI-SS04A5D6B6F	DLL1_NOTCH1	simple:O00548	simple:P46531	DLL1	NOTCH1	FALSE	FALSE	TRUE	curated	FALSE	1.312
	CPI-SS0B81F1BF5	TNF_SEMA4C	simple:P01375	simple:Q9C0C4	TNF	SEMA4C	TRUE	FALSE	TRUE	InnateDB-All	FALSE	1.312
	CPI-SS0AB21032D	PLXNB2_SEMA4C	simple:O15031	simple:Q9C0C4	PLXNB2	SEMA4C	FALSE	TRUE	TRUE	curated	FALSE	1.312
	CPI-SS0E4B1484B	ICOSLG_ICOS	simple:O75144	simple:Q9Y6W8	ICOSLG	ICOS	TRUE	FALSE	TRUE	curated	FALSE	1.312
	CPI-SS0EA05941A	CCL5_CCR4	simple:P13501	simple:P51679	CCL5	CCR4	TRUE	FALSE	TRUE	curated	FALSE	1.312
	CPI-SS048A2311A	TNF_RIPK1	simple:P01375	simple:Q13546	TNF	RIPK1	TRUE	FALSE	TRUE	I2D,IMEx,InnateDB,InnateDB-All,IntAct,MINT	FALSE	1.312
	CPI-SS034B442CE	TNF_CELSR2	simple:P01375	simple:Q9HCU4	TNF	CELSR2	TRUE	FALSE	TRUE	InnateDB-All	FALSE	1.312
	CPI-SS07F015051	CCR6_CCL20	simple:P51684	simple:P78556	CCR6	CCL20	TRUE	TRUE	FALSE	curated	FALSE	1.312
	CPI-SS0FAF4BB9E	DPP4_CCL11	simple:P27487	simple:P51671	DPP4	CCL11	TRUE	TRUE	FALSE	curated	FALSE	1.312
	CPI-SS08E13FAF2	ACKR2_CCL11	simple:O00590	simple:P51671	ACKR2	CCL11	TRUE	TRUE	FALSE	curated	FALSE	1.312
	CPI-SS0DBA4D668	DPP4_CXCL12	simple:P27487	simple:P48061	DPP4	CXCL12	TRUE	TRUE	FALSE	curated	FALSE	1.312
	CPI-SS0AA47D179	TNFRSF13B_CD70	simple:O14836	simple:P32970	TNFRSF13B	CD70	TRUE	TRUE	FALSE	InnateDB-All	FALSE	1.312
	CPI-SS0DEDA3567	TNFSF10_RIPK1	simple:P50591	simple:Q13546	TNFSF10	RIPK1	TRUE	FALSE	TRUE	InnateDB-All	FALSE	1.312
	CPI-SS04F3A1E5C	COPA_SORT1	simple:P53621	simple:Q99523	COPA	SORT1	TRUE	FALSE	TRUE	IMEx,InnateDB-All,IntAct,MatrixDB	FALSE	1.312
	CPI-SS04641FE5F	CCL3L3_DPP4	simple:P16619	simple:P27487	CCL3L3	DPP4	TRUE	FALSE	TRUE	I2D	FALSE	1.312
	CPI-SS0F9BBC31B	VIP_DPP4	simple:P01282	simple:P27487	VIP	DPP4	TRUE	FALSE	TRUE	InnateDB-All,MINT	FALSE	1.312
	CPI-SS0AD0ED887	TNFRSF11B_TNFSF10	simple:O00300	simple:P50591	TNFRSF11B	TNFSF10	TRUE	FALSE	FALSE	curated	FALSE	1.312
	CPI-SS0179FBFD3	TNFRSF10A_TNFSF10	simple:O00220	simple:P50591	TNFRSF10A	TNFSF10	TRUE	TRUE	FALSE	curated	FALSE	1.312
	CPI-SS073F3FAD5	WNT5A_ROR1	simple:P41221	simple:Q01973	WNT5A	ROR1	TRUE	FALSE	TRUE	IMEx	FALSE	1.312
	CPI-SS0F26BB901	WNT2_FZD3	simple:P09544	simple:Q9NPG1	WNT2	FZD3	TRUE	FALSE	TRUE	curated	FALSE	1.312
	CPI-SS002673EFE	WNT5A_FZD3	simple:P41221	simple:Q9NPG1	WNT5A	FZD3	TRUE	FALSE	TRUE	curated	FALSE	1.312
	CPI-SS0E7CBFD03	WNT5A_ROR2	simple:P41221	simple:Q01974	WNT5A	ROR2	TRUE	FALSE	TRUE	I2D	FALSE	1.312
	CPI-SS0331C5A49	GDF11_ANTXR1	simple:O95390	simple:Q9H6X2	GDF11	ANTXR1	TRUE	FALSE	TRUE	InnateDB-All	FALSE	1.312
	CPI-SS0C56C483F	WNT5A_ANTXR1	simple:P41221	simple:Q9H6X2	WNT5A	ANTXR1	TRUE	FALSE	TRUE	InnateDB-All	FALSE	1.312
	CPI-SS0097929A7	BMP7_SLAMF1	simple:P18075	simple:Q13291	BMP7	SLAMF1	TRUE	FALSE	TRUE	InnateDB-All	FALSE	1.312
	CPI-SS0D81C6C1D	WNT7B_FZD1	simple:P56706	simple:Q9UP38	WNT7B	FZD1	TRUE	FALSE	TRUE	curated	FALSE	1.312
	CPI-SS0CA020C34	WNT4_FZD1	simple:P56705	simple:Q9UP38	WNT4	FZD1	TRUE	FALSE	TRUE	I2D	FALSE	1.312
	CPI-SS0B2D5BA95	WNT5A_FZD1	simple:P41221	simple:Q9UP38	WNT5A	FZD1	TRUE	FALSE	TRUE	curated	FALSE	1.312
	CPI-SS0D782F60B	WNT4_FZD8	simple:P56705	simple:Q9H461	WNT4	FZD8	TRUE	FALSE	TRUE	I2D	FALSE	1.312
	CPI-SS04E690D72	PTN_PTPRZ1	simple:P21246	simple:P23471	PTN	PTPRZ1	TRUE	FALSE	FALSE	curated	FALSE	1.312
	CPI-SS027E12A36	MDK_PTPRZ1	simple:P21741	simple:P23471	MDK	PTPRZ1	TRUE	FALSE	FALSE	curated	FALSE	1.312
	CPI-SS023ABAE18	XCL1_ADGRV1	simple:P47992	simple:Q8WXG9	XCL1	ADGRV1	TRUE	FALSE	TRUE	InnateDB-All	FALSE	1.312
	CPI-SS0CB4F2FE4	PDGFB_ADGRV1	simple:P01127	simple:Q8WXG9	PDGFB	ADGRV1	TRUE	FALSE	TRUE	InnateDB-All	FALSE	1.312
	CPI-SS0FDAB7BA8	CXCL10_DPP4	simple:P02778	simple:P27487	CXCL10	DPP4	TRUE	FALSE	TRUE	curated	FALSE	1.312
	CPI-SS0CDAC688B	CXCL2_DPP4	simple:P19875	simple:P27487	CXCL2	DPP4	TRUE	FALSE	TRUE	curated	FALSE	1.312
	CPI-SS09FAC4977	CXCL11_CXCR3	simple:O14625	simple:P49682	CXCL11	CXCR3	TRUE	FALSE	TRUE	curated	FALSE	1.312
	CPI-SS080683E15	CXCL10_CXCR3	simple:P02778	simple:P49682	CXCL10	CXCR3	TRUE	FALSE	TRUE	curated	FALSE	1.312
	CPI-SS0C2437E0D	CXCL13_CXCR5	simple:O43927	simple:P32302	CXCL13	CXCR5	TRUE	FALSE	TRUE	curated	FALSE	1.312
	CPI-SS0747FCACD	CXCL11_ACKR3	simple:O14625	simple:P25106	CXCL11	ACKR3	TRUE	FALSE	TRUE	guidetopharmacology.org	FALSE	1.312
	CPI-SS0CC738ABC	CXCL11_DPP4	simple:O14625	simple:P27487	CXCL11	DPP4	TRUE	FALSE	TRUE	curated	FALSE	1.312
	CPI-SS07835EECF	VIP_AVPR1A	simple:P01282	simple:P37288	VIP	AVPR1A	TRUE	FALSE	TRUE	IMEx,IntAct	FALSE	1.312
	CPI-SS05B60E59C	VIP_VIPR2	simple:P01282	simple:P41587	VIP	VIPR2	TRUE	FALSE	TRUE	I2D	FALSE	1.312
	CPI-SS0BC7CD11B	LGALS9_MET	simple:O00182	simple:P08581	LGALS9	MET	TRUE	FALSE	TRUE	InnateDB-All	FALSE	1.312
	CPI-SS0339AE950	SIRPA_CD47	simple:P78324	simple:Q08722	SIRPA	CD47	FALSE	TRUE	TRUE	curated	FALSE	1.312
	CPI-SS0472C478C	BMP7_PTPRK	simple:P18075	simple:Q15262	BMP7	PTPRK	TRUE	FALSE	TRUE	InnateDB-All	FALSE	1.312
	CPI-SS0CB863B46	WNT5A_PTPRK	simple:P41221	simple:Q15262	WNT5A	PTPRK	TRUE	FALSE	TRUE	InnateDB-All	FALSE	1.312
	CPI-SS0D3C90DDA	WISP3_SORL1	simple:O95389	simple:Q92673	WISP3	SORL1	TRUE	FALSE	TRUE	InnateDB-All	FALSE	1.312
	CPI-SS0C8A09915	VIP_VIPR1	simple:P01282	simple:P32241	VIP	VIPR1	TRUE	FALSE	TRUE	guidetopharmacology.org	FALSE	1.312
	CPI-SS07CCAD9BF	GRN_SORT1	simple:P28799	simple:Q99523	GRN	SORT1	TRUE	FALSE	TRUE	IMEx,InnateDB-All,MINT	FALSE	1.312
	CPI-SS088C1035B	NTF4_NTRK2	simple:P34130	simple:Q16620	NTF4	NTRK2	TRUE	FALSE	TRUE	I2D,IMEx,InnateDB-All,IntAct	FALSE	1.312
	CPI-SS093E05DD4	NTF3_NTRK2	simple:P20783	simple:Q16620	NTF3	NTRK2	TRUE	FALSE	TRUE	curated	FALSE	1.312
	CPI-SS0ABD11350	HLA-C_KIR2DL1	simple:HLAC	simple:P43626	HLA-C	KIR2DL1	FALSE	TRUE	TRUE	curated	FALSE	1.312
	CPI-SS0917CBD53	HLA-C_KIR2DL3	simple:HLAC	simple:P43628	HLA-C	KIR2DL3	FALSE	TRUE	TRUE	curated	FALSE	1.312
	CPI-SS072E1E27A	FFAR2_TNF	simple:O15552	simple:P01375	FFAR2	TNF	TRUE	TRUE	FALSE	IMEx,IntAct	FALSE	1.312
	CPI-SS00FB3CB09	FFAR2_CCL4L2	simple:O15552	simple:Q8NHW4	FFAR2	CCL4L2	TRUE	TRUE	FALSE	IMEx,IntAct	FALSE	1.312
	CPI-SS0E2431C09	PDCD1_FAM3C	simple:Q15116	simple:Q92520	PDCD1	FAM3C	TRUE	TRUE	FALSE	InnateDB-All	FALSE	1.312
	CPI-SS02CF96625	KIR2DL3_FAM3C	simple:P43628	simple:Q92520	KIR2DL3	FAM3C	TRUE	TRUE	FALSE	IMEx,IntAct	FALSE	1.312
	CPI-SS01158CABF	FFAR2_FAM3C	simple:O15552	simple:Q92520	FFAR2	FAM3C	TRUE	TRUE	FALSE	IMEx,IntAct	FALSE	1.312
	CPI-SS0F9D53834	JAM3_JAM3	simple:Q9BX67	simple:Q9BX67	JAM3	JAM3	TRUE	FALSE	FALSE	curated	FALSE	1.312
	CPI-SS087B53ABF	JAM2_JAM3	simple:P57087	simple:Q9BX67	JAM2	JAM3	TRUE	FALSE	FALSE	curated	FALSE	1.312
	CPI-SS0178F5C45	TGFB2_TGFBR3	simple:P61812	simple:Q03167	TGFB2	TGFBR3	TRUE	FALSE	TRUE	curated	FALSE	1.312
	CPI-SS0CB6968B9	FGF2_FGFRL1	simple:P09038	simple:Q8N441	FGF2	FGFRL1	TRUE	FALSE	TRUE	I2D	FALSE	1.312
	CPI-SS0348DB5E3	FGFR1_FGFR2	simple:P11362	simple:P21802	FGFR1	FGFR2	TRUE	TRUE	TRUE	InnateDB-All	FALSE	1.312
	CPI-SS04640F9C3	TFF1_FGFR2	simple:P04155	simple:P21802	TFF1	FGFR2	TRUE	FALSE	TRUE	IMEx,InnateDB-All,MINT	FALSE	1.312
	CPI-SS0735F5C3A	TIMP1_FGFR2	simple:P01033	simple:P21802	TIMP1	FGFR2	TRUE	FALSE	TRUE	InnateDB-All	FALSE	1.312
	CPI-SS0AECC113F	FGF10_FGFR2	simple:O15520	simple:P21802	FGF10	FGFR2	TRUE	FALSE	TRUE	I2D,IMEx,InnateDB-All,IntAct	FALSE	1.312
	CPI-SS0E928B8C8	FGF7_FGFR2	simple:P21781	simple:P21802	FGF7	FGFR2	TRUE	FALSE	TRUE	I2D,IMEx,InnateDB-All,IntAct	FALSE	1.312
	CPI-SS0F6A7A4DF	FGF18_FGFR2	simple:O76093	simple:P21802	FGF18	FGFR2	TRUE	FALSE	TRUE	I2D	FALSE	1.312
	CPI-SS00A8596B5	PVR_TNFSF9	simple:P15151	simple:P41273	PVR	TNFSF9	TRUE	TRUE	FALSE	InnateDB-All	FALSE	1.312
	CPI-SS072B19293	HLA-DPA1_GAL	simple:HLADPA1	simple:P22466	HLA-DPA1	GAL	TRUE	TRUE	FALSE	InnateDB-All	FALSE	1.312
	CPI-SS0B84DAE3D	PVR_CD96	simple:P15151	simple:P40200	PVR	CD96	TRUE	TRUE	TRUE	curated	FALSE	1.312
	CPI-SS0A8627ED6	PVR_CD226	simple:P15151	simple:Q15762	PVR	CD226	TRUE	TRUE	TRUE	curated	FALSE	1.312
	CPI-SS00561BBD7	PVR_TIGIT	simple:P15151	simple:Q495A1	PVR	TIGIT	TRUE	TRUE	FALSE	curated	FALSE	1.312
	CPI-SS09C06644C	CADM3_CADM1	simple:Q8N126	simple:Q9BY67	CADM3	CADM1	FALSE	FALSE	FALSE	curated	FALSE	1.312
	CPI-SS0D26F639E	KIR2DL3_CXCL9	simple:P43628	simple:Q07325	KIR2DL3	CXCL9	TRUE	TRUE	FALSE	IMEx,IntAct	FALSE	1.312
	CPI-SS02D18D12B	CADM3_CADM4	simple:Q8N126	simple:Q8NFZ8	CADM3	CADM4	FALSE	FALSE	FALSE	curated	FALSE	1.312
	CPI-SS03DA2A820	FGF2_CD44	simple:P09038	simple:P16070	FGF2	CD44	TRUE	FALSE	TRUE	I2D,InnateDB-All	FALSE	1.312
	CPI-SS01F67987A	FGF2_FGFR1	simple:P09038	simple:P11362	FGF2	FGFR1	TRUE	FALSE	TRUE	curated	FALSE	1.312
	CPI-SS0F2C6A4D4	FGF18_FGFR1	simple:O76093	simple:P11362	FGF18	FGFR1	TRUE	FALSE	TRUE	I2D	FALSE	1.312
	CPI-SS05A94DE17	FGF2_FGFR2	simple:P09038	simple:P21802	FGF2	FGFR2	TRUE	FALSE	TRUE	curated	FALSE	1.312
	CPI-SS04A97448D	FGF1_FGFR2	simple:P05230	simple:P21802	FGF1	FGFR2	TRUE	FALSE	TRUE	I2D,IMEx,InnateDB-All,IntAct,MINT	FALSE	1.312
	CPI-SS06B86672A	CD44_FGFR2	simple:P16070	simple:P21802	CD44	FGFR2	TRUE	TRUE	TRUE	InnateDB-All	FALSE	1.312
	CPI-SS0B3829651	CADM3_EPB41L1	simple:Q8N126	simple:Q9H4G0	CADM3	EPB41L1	FALSE	FALSE	FALSE	curated	FALSE	1.312
	CPI-SS02246DA17	CXCR3_CXCL9	simple:P49682	simple:Q07325	CXCR3	CXCL9	TRUE	TRUE	FALSE	curated	FALSE	1.312
	CPI-SS0F52745F3	DPP4_CXCL9	simple:P27487	simple:Q07325	DPP4	CXCL9	TRUE	TRUE	FALSE	curated	FALSE	1.312
	CPI-SS0C17BB772	FCGR2A_CXCL9	simple:P12318	simple:Q07325	FCGR2A	CXCL9	TRUE	TRUE	FALSE	IMEx,IntAct	FALSE	1.312
	CPI-SS05D1A6BEF	NTRK1_AIMP1	simple:P04629	simple:Q12904	NTRK1	AIMP1	TRUE	TRUE	FALSE	InnateDB-All	FALSE	1.312
	CPI-SS0BDC04683	CEACAM1_SELE	simple:P13688	simple:P16581	CEACAM1	SELE	TRUE	FALSE	FALSE	curated	FALSE	1.312
	CPI-SS08083B141	NRP1_SEMA3A	simple:O14786	simple:Q14563	NRP1	SEMA3A	TRUE	TRUE	FALSE	curated	FALSE	1.312
	CPI-SS0F15C1AB3	NRP2_SEMA3F	simple:O60462	simple:Q13275	NRP2	SEMA3F	TRUE	TRUE	FALSE	curated	FALSE	1.312
	CPI-SS0EAB03260	CD1D_LILRB2	simple:P15813	simple:Q8N423	CD1D	LILRB2	FALSE	FALSE	TRUE	curated	FALSE	1.312
	CPI-SS0DBA81CCF	HLA-G_LILRB2	simple:P17693	simple:Q8N423	HLA-G	LILRB2	FALSE	TRUE	TRUE	curated	FALSE	1.312
	CPI-SS0391D4602	NTRK1_NAMPT	simple:P04629	simple:P43490	NTRK1	NAMPT	TRUE	TRUE	FALSE	InnateDB-All	FALSE	1.312
	CPI-SS05CE87F88	HLA-G_LILRB1	simple:P17693	simple:Q8NHL6	HLA-G	LILRB1	TRUE	TRUE	TRUE	curated	FALSE	1.312
	CPI-SS0C090A257	CCL3_CCR5	simple:P10147	simple:P51681	CCL3	CCR5	TRUE	FALSE	TRUE	curated	FALSE	1.312
	CPI-SS0B01D306C	CCL5_CCR5	simple:P13501	simple:P51681	CCL5	CCR5	TRUE	FALSE	TRUE	curated	FALSE	1.312
	CPI-SS0795802F6	CCL4_SLC7A1	simple:P13236	simple:P30825	CCL4	SLC7A1	TRUE	FALSE	TRUE	IMEx,IntAct	FALSE	1.312
	CPI-SS03105D292	CSF1_SLC7A1	simple:P09603	simple:P30825	CSF1	SLC7A1	TRUE	FALSE	TRUE	I2D	FALSE	1.312
	CPI-SS0A3569604	IGF2_IDE	simple:P01344	simple:P14735	IGF2	IDE	TRUE	FALSE	TRUE	I2D,InnateDB-All	FALSE	1.312
	CPI-SS076D8415B	CCL3_IDE	simple:P10147	simple:P14735	CCL3	IDE	TRUE	FALSE	TRUE	IMEx,InnateDB-All,MINT	FALSE	1.312
	CPI-SS0D1D95883	CCL4_CCR5	simple:P13236	simple:P51681	CCL4	CCR5	TRUE	FALSE	TRUE	curated	FALSE	1.312
	CPI-SS01ECFDA18	TNFRSF10C_TNFSF10	simple:O14798	simple:P50591	TNFRSF10C	TNFSF10	TRUE	TRUE	FALSE	curated	FALSE	1.312
	CPI-SS0B1AB068C	NTRK1_GPI	simple:P04629	simple:P06744	NTRK1	GPI	TRUE	TRUE	FALSE	InnateDB-All	FALSE	1.312
	CPI-SS004A073E1	NTRK1_NTF3	simple:P04629	simple:P20783	NTRK1	NTF3	TRUE	TRUE	FALSE	curated	FALSE	1.312
	CPI-SS016EE0084	PDCD1_CD274	simple:Q15116	simple:Q9NZQ7	PDCD1	CD274	FALSE	TRUE	TRUE	curated	FALSE	1.312
	CPI-SS0F5B6B186	PDCD1_PDCD1LG2	simple:Q15116	simple:Q9BQ51	PDCD1	PDCD1LG2	TRUE	TRUE	TRUE	curated	FALSE	1.312
	CPI-SS0B02DE712	EGFR_NRG1	simple:P00533	simple:Q02297	EGFR	NRG1	TRUE	TRUE	TRUE	I2D,IMEx,InnateDB-All,IntAct	FALSE	1.312
	CPI-SS076BC3BA6	HLA-DPB1_NRG1	simple:HLADPB1	simple:Q02297	HLA-DPB1	NRG1	TRUE	TRUE	TRUE	InnateDB-All	FALSE	1.312
	CPI-SS09375CA29	ADGRL1_NRG1	simple:O94910	simple:Q02297	ADGRL1	NRG1	TRUE	TRUE	TRUE	InnateDB-All	FALSE	1.312
	CPI-SS0BF9FA3F2	ERBB3_NRG1	simple:P21860	simple:Q02297	ERBB3	NRG1	TRUE	TRUE	TRUE	curated	FALSE	1.312
	CPI-SS0ADA587B4	NGFR_NTF3	simple:P08138	simple:P20783	NGFR	NTF3	TRUE	TRUE	FALSE	curated	FALSE	1.312
	CPI-SS054D158CC	NTRK1_GRN	simple:P04629	simple:P28799	NTRK1	GRN	TRUE	TRUE	FALSE	InnateDB-All	FALSE	1.312
	CPI-SS06BC4D123	ERBB3_BTC	simple:P21860	simple:P35070	ERBB3	BTC	TRUE	TRUE	FALSE	curated	FALSE	1.312
	CPI-SS0E6E8A727	NTRK1_COPA	simple:P04629	simple:P53621	NTRK1	COPA	TRUE	TRUE	FALSE	InnateDB-All	FALSE	1.312
	CPI-SS03098AC28	ERBB4_HBEGF	simple:Q15303	simple:Q99075	ERBB4	HBEGF	TRUE	TRUE	TRUE	curated	FALSE	1.312
	CPI-SS0A4F27388	TNFRSF1A_FASLG	simple:P19438	simple:P48023	TNFRSF1A	FASLG	TRUE	TRUE	FALSE	I2D,InnateDB-All	FALSE	1.312
	CPI-SS0049FD74F	TNFRSF10B_FASLG	simple:O14763	simple:P48023	TNFRSF10B	FASLG	TRUE	TRUE	FALSE	I2D,InnateDB-All	FALSE	1.312
	CPI-SS03A0C857B	FAS_FASLG	simple:P25445	simple:P48023	FAS	FASLG	TRUE	TRUE	FALSE	curated	FALSE	1.312
	CPI-SS0A19E9C34	EGFR_BTC	simple:P00533	simple:P35070	EGFR	BTC	TRUE	TRUE	FALSE	curated	FALSE	1.312
	CPI-SS036437279	DSG1_DSC2	simple:Q02413	simple:Q02487	DSG1	DSC2	FALSE	FALSE	FALSE	curated	FALSE	1.312
	CPI-SS039799099	FGFR1_NCAM1	simple:P11362	simple:P13591	FGFR1	NCAM1	TRUE	TRUE	TRUE	curated	FALSE	1.312
	CPI-SS0907A7598	FGFR2_FGF9	simple:P21802	simple:P31371	FGFR2	FGF9	TRUE	TRUE	FALSE	I2D,InnateDB-All	FALSE	1.312
	CPI-SS012B216F6	PTHLH_PTH2R	simple:P12272	simple:P49190	PTHLH	PTH2R	TRUE	FALSE	TRUE	guidetopharmacology.org	FALSE	1.312
	CPI-SS0FF6CFDCA	ADORA3_ENTPD1	simple:P0DMS8	simple:P49961	ADORA3	ENTPD1	FALSE	TRUE	FALSE	curated	FALSE	1.312
	CPI-SS05162C56B	NTF3_NTRK3	simple:P20783	simple:Q16288	NTF3	NTRK3	TRUE	FALSE	TRUE	curated	FALSE	1.312
	CPI-SS05B1FA8A8	LRP6_CKLF	simple:O75581	simple:Q9UBR5	LRP6	CKLF	TRUE	TRUE	FALSE	IMEx,IntAct	FALSE	1.312
	CPI-SS0A874F65F	LGR4_RSPO3	simple:Q9BXB1	simple:Q9BXY4	LGR4	RSPO3	TRUE	TRUE	FALSE	guidetopharmacology.org	FALSE	1.312
	CPI-SS0A4EE6FE1	LRP5_FAM3B	simple:O75197	simple:P58499	LRP5	FAM3B	TRUE	TRUE	FALSE	InnateDB-All	FALSE	1.312
	CPI-SS02B567BC7	PLXNC1_SEMA7A	simple:O60486	simple:O75326	PLXNC1	SEMA7A	FALSE	TRUE	FALSE	curated	FALSE	1.312
	CPI-SS082AD7B6A	FZD6_WNT5A	simple:O60353	simple:P41221	FZD6	WNT5A	TRUE	TRUE	FALSE	curated	FALSE	1.312
	CPI-SS02371A6D6	VEGFA_EPHB2	simple:P15692	simple:P29323	VEGFA	EPHB2	TRUE	FALSE	TRUE	I2D	FALSE	1.312
	CPI-CS0C57A3081	PlexinA1_complex1_SEMA6D	complex:PlexinA1_complex1	simple:Q8NFY4		SEMA6D	FALSE	TRUE	FALSE	curated	FALSE	1.312
	CPI-SS079DDF890	TNFSF12_TNFRSF25	simple:O43508	simple:Q93038	TNFSF12	TNFRSF25	TRUE	FALSE	TRUE	I2D	FALSE	1.312
	CPI-SS05D406038	PTGIR_GHRL	simple:P43119	simple:Q9UBU3	PTGIR	GHRL	TRUE	TRUE	FALSE	InnateDB-All	FALSE	1.312
	CPI-SS043E0F61D	PTGER3_GHRL	simple:P43115	simple:Q9UBU3	PTGER3	GHRL	TRUE	TRUE	FALSE	InnateDB-All	FALSE	1.312
	CPI-SS042EB8C7A	TBXA2R_GHRL	simple:P21731	simple:Q9UBU3	TBXA2R	GHRL	TRUE	TRUE	FALSE	InnateDB-All	FALSE	1.312
	CPI-SS0A2D7895C	CEACAM1_CEACAM6	simple:P13688	simple:P40199	CEACAM1	CEACAM6	TRUE	FALSE	FALSE	curated	FALSE	1.312
	CPI-SS0A2949959	ICAM3_CD209	simple:P32942	simple:Q9NNX6	ICAM3	CD209	TRUE	FALSE	TRUE	curated	FALSE	1.312
	CPI-SS055B305F1	CEACAM1_CD209	simple:P13688	simple:Q9NNX6	CEACAM1	CD209	TRUE	FALSE	TRUE	curated	FALSE	1.312
	CPI-SS0A5B945E3	EPHB3_EFNB3	simple:P54753	simple:Q15768	EPHB3	EFNB3	FALSE	TRUE	TRUE	curated	FALSE	1.312
	CPI-SS0865716E5	EPHB4_EFNB3	simple:P54760	simple:Q15768	EPHB4	EFNB3	FALSE	TRUE	TRUE	curated	FALSE	1.312
	CPI-SS07CA5A6F1	EPHA4_EFNB3	simple:P54764	simple:Q15768	EPHA4	EFNB3	FALSE	TRUE	TRUE	curated	FALSE	1.312
	CPI-SS0586F2596	EPHB2_EFNA5	simple:P29323	simple:P52803	EPHB2	EFNA5	FALSE	TRUE	FALSE	curated	FALSE	1.312
	CPI-SS03A2EFDD5	EPHA1_EFNA5	simple:P21709	simple:P52803	EPHA1	EFNA5	FALSE	TRUE	FALSE	curated	FALSE	1.312
	CPI-SS02AFCED82	EPHA2_EFNA5	simple:P29317	simple:P52803	EPHA2	EFNA5	FALSE	TRUE	FALSE	curated	FALSE	1.312
	CPI-SS0483CE4ED	PTHLH_PTH1R	simple:P12272	simple:Q03431	PTHLH	PTH1R	TRUE	FALSE	TRUE	guidetopharmacology.org	FALSE	1.312
	CPI-SS01A8F745A	EPHA1_EFNA3	simple:P21709	simple:P52797	EPHA1	EFNA3	FALSE	TRUE	FALSE	curated	FALSE	1.312
	CPI-SS05E6D620E	EPHA1_EFNA4	simple:P21709	simple:P52798	EPHA1	EFNA4	TRUE	TRUE	FALSE	curated	FALSE	1.312
	CPI-SS09F973C1A	EPHA2_EFNA4	simple:P29317	simple:P52798	EPHA2	EFNA4	TRUE	TRUE	FALSE	curated	FALSE	1.312
	CPI-SS052127A00	NGF_NTRK1	simple:P01138	simple:P04629	NGF	NTRK1	TRUE	FALSE	TRUE	curated	FALSE	1.312
	CPI-SS0EDD4928A	NGF_NGFR	simple:P01138	simple:P08138	NGF	NGFR	TRUE	FALSE	TRUE	curated	FALSE	1.312
	CPI-SS0AB647854	GPR37_PSAP	simple:O15354	simple:P07602	GPR37	PSAP	TRUE	TRUE	FALSE	guidetopharmacology.org	FALSE	1.312
	CPI-SS068C129D6	CSF1_SIRPA	simple:P09603	simple:P78324	CSF1	SIRPA	TRUE	FALSE	TRUE	I2D	FALSE	1.312
	CPI-SS07BECB892	EPHA2_EFNA3	simple:P29317	simple:P52797	EPHA2	EFNA3	FALSE	TRUE	FALSE	curated	FALSE	1.312
	CPI-SS0DA366C78	EPHB2_EFNB3	simple:P29323	simple:Q15768	EPHB2	EFNB3	FALSE	TRUE	TRUE	curated	FALSE	1.312
	CPI-SS0431D2256	TNFSF9_TNFRSF9	simple:P41273	simple:Q07011	TNFSF9	TNFRSF9	TRUE	FALSE	TRUE	curated	FALSE	1.312
	CPI-SS0B537DD3F	CEACAM5_CEACAM1	simple:P06731	simple:P13688	CEACAM5	CEACAM1	TRUE	FALSE	FALSE	curated	FALSE	1.312
	CPI-SS07D56EB05	CMKLR1_RARRES2	simple:Q99788	simple:Q99969	CMKLR1	RARRES2	TRUE	TRUE	FALSE	guidetopharmacology.org	FALSE	1.312
	CPI-SS04CD88411	GPR1_RARRES2	simple:P46091	simple:Q99969	GPR1	RARRES2	TRUE	TRUE	FALSE	guidetopharmacology.org	FALSE	1.312
	CPI-SS0D8148841	APLNR_APLN	simple:P35414	simple:Q9ULZ1	APLNR	APLN	TRUE	TRUE	FALSE	guidetopharmacology.org	FALSE	1.312
	CPI-SS073C1B796	CD52_SIGLEC10	simple:P31358	simple:Q96LC7	CD52	SIGLEC10	TRUE	FALSE	FALSE	curated	FALSE	1.312
	CPI-SS00C069DCB	SSTR1_SST	simple:P30872	simple:P61278	SSTR1	SST	TRUE	TRUE	FALSE	I2D	FALSE	1.312
	CPI-SS085195142	TYRO3_GAS6	simple:Q06418	simple:Q14393	TYRO3	GAS6	TRUE	TRUE	FALSE	guidetopharmacology.org	FALSE	1.312
	CPI-SS077B160B9	IL15_IL15RA	simple:P40933	simple:Q13261	IL15	IL15RA	TRUE	FALSE	TRUE	guidetopharmacology.org	FALSE	1.312
	CPI-SS0D0252D87	AXL_IL15RA	simple:P30530	simple:Q13261	AXL	IL15RA	TRUE	TRUE	TRUE	I2D	FALSE	1.312
	CPI-SS08991B378	CD6_ALCAM	simple:P30203	simple:Q13740	CD6	ALCAM	TRUE	FALSE	FALSE	curated	FALSE	1.312
	CPI-SS0412C803A	TNFRSF8_TNFSF8	simple:P28908	simple:P32971	TNFRSF8	TNFSF8	FALSE	TRUE	FALSE	curated	FALSE	1.312
	CPI-SS03EACE0E0	MST1_MST1R	simple:P26927	simple:Q04912	MST1	MST1R	TRUE	FALSE	TRUE	curated	FALSE	1.312
	CPI-SS056AA08CF	EDN2_EDNRA	simple:P20800	simple:P25101	EDN2	EDNRA	TRUE	FALSE	TRUE	guidetopharmacology.org	FALSE	1.312
	CPI-SS081AD39D7	PECAM1_CD177	simple:P16284	simple:Q8N6Q3	PECAM1	CD177	FALSE	TRUE	FALSE	curated	FALSE	1.312
	CPI-SS0273C9AED	KDR_VEGFC	simple:P35968	simple:P49767	KDR	VEGFC	TRUE	TRUE	FALSE	curated	FALSE	1.312
	CPI-SS0F972435E	FLT4_VEGFC	simple:P35916	simple:P49767	FLT4	VEGFC	TRUE	TRUE	FALSE	curated	FALSE	1.312
	CPI-SS03A3EE72E	FLT4_PDGFC	simple:P35916	simple:Q9NRA1	FLT4	PDGFC	TRUE	TRUE	FALSE	guidetopharmacology.org	FALSE	1.312
	CPI-SS03CC15FF3	PDGFRA_PDGFC	simple:P16234	simple:Q9NRA1	PDGFRA	PDGFC	TRUE	TRUE	FALSE	curated	FALSE	1.312
	CPI-SS0AC66088D	CEACAM5_CD1D	simple:P06731	simple:P15813	CEACAM5	CD1D	FALSE	FALSE	FALSE	curated	FALSE	1.312
	CPI-SS09C4988F8	PROS1_TYRO3	simple:P07225	simple:Q06418	PROS1	TYRO3	TRUE	FALSE	TRUE	guidetopharmacology.org	FALSE	1.312
	CPI-SS05BE83BC6	CSF1R_CSF3	simple:P07333	simple:P09919	CSF1R	CSF3	TRUE	TRUE	FALSE	guidetopharmacology.org	FALSE	1.312
	CPI-SS0DFA98A14	CSF1R_IL34	simple:P07333	simple:Q6ZMJ4	CSF1R	IL34	TRUE	TRUE	FALSE	curated	FALSE	1.312
	CPI-SS0CBC7840D	PTPRC_CD22	simple:P08575	simple:P20273	PTPRC	CD22	FALSE	FALSE	TRUE	curated	FALSE	1.312
	CPI-SS07F60834D	MET_HGF	simple:P08581	simple:P14210	MET	HGF	TRUE	TRUE	FALSE	curated	FALSE	1.312
	CPI-SS0DC2A6D35	IL6_HRH1	simple:P05231	simple:P35367	IL6	HRH1	TRUE	FALSE	TRUE	IMEx,InnateDB-All,IntAct	FALSE	1.312
	CPI-SS056FF4363	CD48_CD244	simple:P09326	simple:Q9BZW8	CD48	CD244	FALSE	FALSE	TRUE	curated	FALSE	1.312
	CPI-SS02D7A1DDE	KIT_KITLG	simple:P10721	simple:P21583	KIT	KITLG	TRUE	TRUE	FALSE	curated	FALSE	1.312
	CPI-SS0EDAE16B6	EPOR_KITLG	simple:P19235	simple:P21583	EPOR	KITLG	TRUE	TRUE	FALSE	I2D	FALSE	1.312
	CPI-SS03339363E	HLA-E_KLRK1	simple:P13747	simple:P26718	HLA-E	KLRK1	FALSE	FALSE	TRUE	curated	FALSE	1.312
	CPI-SS0A1864A37	NPR1_NPPC	simple:P16066	simple:P23582	NPR1	NPPC	TRUE	TRUE	FALSE	InnateDB-All	FALSE	1.312
	CPI-SS0EB4002A2	NPR3_NPPC	simple:P17342	simple:P23582	NPR3	NPPC	TRUE	TRUE	FALSE	I2D,InnateDB-All	FALSE	1.312
	CPI-SS06B94F144	NPR2_NPPC	simple:P20594	simple:P23582	NPR2	NPPC	TRUE	TRUE	FALSE	guidetopharmacology.org	FALSE	1.312
	CPI-SS08376F0E6	CSF3_CSF3R	simple:P09919	simple:Q99062	CSF3	CSF3R	TRUE	FALSE	TRUE	curated	FALSE	1.312
	CPI-SS08718E4FB	EPHB6_EFNB3	simple:O15197	simple:Q15768	EPHB6	EFNB3	TRUE	TRUE	TRUE	curated	FALSE	1.312
	CPI-SS00046DCF3	EPHA4_EFNB1	simple:P54764	simple:P98172	EPHA4	EFNB1	FALSE	TRUE	FALSE	curated	FALSE	1.312
	CPI-SS0F21D6CA0	EPHB4_EFNB1	simple:P54760	simple:P98172	EPHB4	EFNB1	FALSE	TRUE	FALSE	curated	FALSE	1.312
	CPI-SS03165AD8C	ACKR2_CCL2	simple:O00590	simple:P13500	ACKR2	CCL2	TRUE	TRUE	FALSE	curated	FALSE	1.312
	CPI-SS0AFE077D8	ACKR2_CCL4	simple:O00590	simple:P13236	ACKR2	CCL4	TRUE	TRUE	FALSE	curated	FALSE	1.312
	CPI-SS04318D03E	ACKR2_CCL3	simple:O00590	simple:P10147	ACKR2	CCL3	TRUE	TRUE	FALSE	curated	FALSE	1.312
	CPI-SS0DF5E47DB	SCGB3A1_MARCO	simple:Q96QR1	simple:Q9UEW3	SCGB3A1	MARCO	TRUE	FALSE	TRUE	I2D,InnateDB-All	FALSE	1.312
	CPI-SS046F6F0C1	EFNA1_EPHA2	simple:P20827	simple:P29317	EFNA1	EPHA2	TRUE	FALSE	TRUE	curated	FALSE	1.312
	CPI-SS0FF49C823	EFNA1_EPHA1	simple:P20827	simple:P21709	EFNA1	EPHA1	TRUE	FALSE	TRUE	curated	FALSE	1.312
	CPI-SS0C412B7DE	CD70_TNFRSF17	simple:P32970	simple:Q02223	CD70	TNFRSF17	TRUE	FALSE	TRUE	InnateDB-All	FALSE	1.312
	CPI-SS08330207B	BTLA_TNFRSF14	simple:Q7Z6A9	simple:Q92956	BTLA	TNFRSF14	FALSE	TRUE	TRUE	guidetopharmacology.org	FALSE	1.312
	CPI-SS0879B8E95	CD160_TNFRSF14	simple:O95971	simple:Q92956	CD160	TNFRSF14	FALSE	TRUE	TRUE	curated	FALSE	1.312
	CPI-SS019C98396	TNFSF14_TNFRSF14	simple:O43557	simple:Q92956	TNFSF14	TNFRSF14	TRUE	FALSE	TRUE	curated	FALSE	1.312
	CPI-SS0859C173B	TNFSF14_LTBR	simple:O43557	simple:P36941	TNFSF14	LTBR	TRUE	FALSE	TRUE	curated	FALSE	1.312
	CPI-SS06AA638A8	CD72_SEMA4D	simple:P21854	simple:Q92854	CD72	SEMA4D	FALSE	FALSE	TRUE	curated	FALSE	1.312
	CPI-SS0CCCF7C69	PLXNB1_SEMA4D	simple:O43157	simple:Q92854	PLXNB1	SEMA4D	TRUE	TRUE	TRUE	curated	FALSE	1.312
	CPI-SS08FAC0A55	PLXNB2_SEMA4D	simple:O15031	simple:Q92854	PLXNB2	SEMA4D	FALSE	TRUE	TRUE	curated	FALSE	1.312
	CPI-SS047232C64	DLL1_NOTCH3	simple:O00548	simple:Q9UM47	DLL1	NOTCH3	FALSE	FALSE	TRUE	curated	FALSE	1.312
	CPI-SS0FB5FE587	DLL1_NOTCH4	simple:O00548	simple:Q99466	DLL1	NOTCH4	FALSE	FALSE	TRUE	curated	FALSE	1.312
	CPI-SS0423580E5	DLL1_NOTCH2	simple:O00548	simple:Q04721	DLL1	NOTCH2	FALSE	FALSE	TRUE	curated	FALSE	1.312
	CPI-SS0BF490275	FGFR1_KL	simple:P11362	simple:Q9UEF7	FGFR1	KL	TRUE	TRUE	FALSE	I2D	FALSE	1.312
	CPI-SS06A0B20BD	FGFR2_EPHA4	simple:P21802	simple:P54764	FGFR2	EPHA4	TRUE	TRUE	TRUE	I2D,InnateDB-All	FALSE	1.312
	CPI-SS0EBFE1854	EFNA1_EPHA4	simple:P20827	simple:P54764	EFNA1	EPHA4	TRUE	FALSE	TRUE	curated	FALSE	1.312
	CPI-SS05B4EB419	EFNA3_EPHA4	simple:P52797	simple:P54764	EFNA3	EPHA4	FALSE	FALSE	TRUE	curated	FALSE	1.312
	CPI-SS0659DBE72	EFNA4_EPHA4	simple:P52798	simple:P54764	EFNA4	EPHA4	TRUE	FALSE	TRUE	curated	FALSE	1.312
	CPI-SS0FC01B947	EFNA5_EPHA4	simple:P52803	simple:P54764	EFNA5	EPHA4	FALSE	FALSE	TRUE	curated	FALSE	1.312
	CPI-SS0AE4CF4E7	ACKR2_CCL5	simple:O00590	simple:P13501	ACKR2	CCL5	TRUE	TRUE	FALSE	curated	FALSE	1.312
	CPI-SS087E0E3FB	EFNB2_EPHA4	simple:P52799	simple:P54764	EFNB2	EPHA4	FALSE	TRUE	TRUE	curated	FALSE	1.312
	CPI-SS0CC898553	FGFR2_PTPRR	simple:P21802	simple:Q15256	FGFR2	PTPRR	TRUE	TRUE	TRUE	InnateDB-All	FALSE	1.312
	CPI-SS098F416C1	FGFR2_XPR1	simple:P21802	simple:Q9UBH6	FGFR2	XPR1	TRUE	TRUE	TRUE	InnateDB-All	FALSE	1.312
	CPI-SS0A69F13A3	WNT4_SMO	simple:P56705	simple:Q99835	WNT4	SMO	TRUE	FALSE	TRUE	I2D	FALSE	1.312
	CPI-SS016B7C7D6	BMP2_SMO	simple:P12643	simple:Q99835	BMP2	SMO	TRUE	FALSE	TRUE	I2D	FALSE	1.312
	CPI-SS0B8083B44	WNT7B_FZD4	simple:P56706	simple:Q9ULV1	WNT7B	FZD4	TRUE	FALSE	TRUE	curated	FALSE	1.312
	CPI-SS01469637C	WNT2B_FZD4	simple:Q93097	simple:Q9ULV1	WNT2B	FZD4	TRUE	FALSE	TRUE	curated	FALSE	1.312
	CPI-SS00D9A0644	FGFR2_CD83	simple:P21802	simple:Q01151	FGFR2	CD83	TRUE	TRUE	TRUE	InnateDB-All	FALSE	1.312
	CPI-SS073B0CE7A	ACKR2_CCL3L3	simple:O00590	simple:P16619	ACKR2	CCL3L3	TRUE	TRUE	FALSE	I2D	FALSE	1.312
	CPI-SS0BE8BE8E9	ACKR2_CCL8	simple:O00590	simple:P80075	ACKR2	CCL8	TRUE	TRUE	FALSE	curated	FALSE	1.312
	CPI-SS0F8C2FA91	CCR1_CCL8	simple:P32246	simple:P80075	CCR1	CCL8	TRUE	TRUE	FALSE	curated	FALSE	1.312
	CPI-SS0978D28AB	NRG1_MS4A4A	simple:Q02297	simple:Q96JQ5	NRG1	MS4A4A	TRUE	TRUE	TRUE	IMEx,IntAct	FALSE	1.312
	CPI-SS02572E1EF	NRG1_LGR4	simple:Q02297	simple:Q9BXB1	NRG1	LGR4	TRUE	TRUE	TRUE	InnateDB-All	FALSE	1.312
	CPI-SS0057AB387	RSPO1_LGR4	simple:Q2MKA7	simple:Q9BXB1	RSPO1	LGR4	TRUE	FALSE	TRUE	guidetopharmacology.org	FALSE	1.312
	CPI-SS0E5397537	RSPO1_LGR6	simple:Q2MKA7	simple:Q9HBX8	RSPO1	LGR6	TRUE	FALSE	TRUE	guidetopharmacology.org	FALSE	1.312
	CPI-SS0EB5364D4	RSPO3_LGR6	simple:Q9BXY4	simple:Q9HBX8	RSPO3	LGR6	TRUE	FALSE	TRUE	guidetopharmacology.org	FALSE	1.312
	CPI-SS027AFFC0E	NCR3_BAG6	simple:O14931	simple:P46379	NCR3	BAG6	FALSE	TRUE	FALSE	curated	FALSE	1.312
	CPI-SS0E075E5AF	NRG1_NETO2	simple:Q02297	simple:Q8NC67	NRG1	NETO2	TRUE	TRUE	TRUE	InnateDB-All	FALSE	1.312
	CPI-SS0F94547B2	NCR3_NCR3LG1	simple:O14931	simple:Q68D85	NCR3	NCR3LG1	FALSE	TRUE	FALSE	curated	FALSE	1.312
	CPI-SS0F3A089DE	SEMA3E_PLXND1	simple:O15041	simple:Q9Y4D7	SEMA3E	PLXND1	TRUE	FALSE	TRUE	curated	FALSE	1.312
	CPI-SS090FC28E1	EPHB6_EFNB2	simple:O15197	simple:P52799	EPHB6	EFNB2	TRUE	TRUE	TRUE	curated	FALSE	1.312
	CPI-SS0B9E8C0DE	EPHB2_EFNB2	simple:P29323	simple:P52799	EPHB2	EFNB2	FALSE	TRUE	TRUE	curated	FALSE	1.312
	CPI-SS0DC4D593E	EPHB6_EFNB1	simple:O15197	simple:P98172	EPHB6	EFNB1	TRUE	TRUE	FALSE	curated	FALSE	1.312
	CPI-SS0111AAD26	EPHB2_EFNB1	simple:P29323	simple:P98172	EPHB2	EFNB1	FALSE	TRUE	FALSE	curated	FALSE	1.312
	CPI-SS0FF55B42C	EPHB3_EFNB1	simple:P54753	simple:P98172	EPHB3	EFNB1	FALSE	TRUE	FALSE	curated	FALSE	1.312
	CPI-SS06A999D25	PLD2_ARF1	simple:O14939	simple:P84077	PLD2	ARF1	FALSE	FALSE	FALSE	guidetopharmacology.org	FALSE	1.312
	CPI-SS038E93B77	FGFR1_FGF9	simple:P11362	simple:P31371	FGFR1	FGF9	TRUE	TRUE	FALSE	I2D,InnateDB-All	FALSE	1.312
	CPI-SS0708FE6FF	NRG1_LSR	simple:Q02297	simple:Q86X29	NRG1	LSR	TRUE	TRUE	TRUE	InnateDB-All	FALSE	1.312
	CPI-SS0F0D7F25C	BTC_ERBB4	simple:P35070	simple:Q15303	BTC	ERBB4	TRUE	FALSE	TRUE	curated	FALSE	1.312
	CPI-SS0DFAF1FE2	CCR5_CCL8	simple:P51681	simple:P80075	CCR5	CCL8	TRUE	TRUE	FALSE	curated	FALSE	1.312
	CPI-SS045A5FC60	ACKR2_CCL14	simple:O00590	simple:Q16627	ACKR2	CCL14	TRUE	TRUE	FALSE	curated	FALSE	1.312
	CPI-SS06B0861F1	ACKR2_CCL13	simple:O00590	simple:Q99616	ACKR2	CCL13	TRUE	TRUE	FALSE	curated	FALSE	1.312
	CPI-SS0B887F7AC	CCR1_CCL13	simple:P32246	simple:Q99616	CCR1	CCL13	TRUE	TRUE	FALSE	guidetopharmacology.org	FALSE	1.312
	CPI-SS091B461CB	ACKR2_CCL28	simple:O00590	simple:Q9NRJ3	ACKR2	CCL28	TRUE	TRUE	FALSE	I2D	FALSE	1.312
	CPI-SS064C772FE	CCR10_CCL28	simple:P46092	simple:Q9NRJ3	CCR10	CCL28	TRUE	TRUE	FALSE	guidetopharmacology.org	FALSE	1.312
	CPI-SS0BD5C2A23	NRG1_ERBB4	simple:Q02297	simple:Q15303	NRG1	ERBB4	TRUE	TRUE	TRUE	curated	FALSE	1.312
	CPI-SS04EE957D8	CCR1_CCL26	simple:P32246	simple:Q9Y258	CCR1	CCL26	TRUE	TRUE	FALSE	curated	FALSE	1.312
	CPI-SS0D57FCA8C	IDE_CCL23	simple:P14735	simple:P55773	IDE	CCL23	TRUE	TRUE	FALSE	InnateDB-All	FALSE	1.312
	CPI-SS041751A4D	CCR1_CCL18	simple:P32246	simple:P55774	CCR1	CCL18	TRUE	TRUE	FALSE	guidetopharmacology.org	FALSE	1.312
	CPI-SS04B547174	OXT_OXTR	simple:P01178	simple:P30559	OXT	OXTR	TRUE	FALSE	TRUE	I2D	FALSE	1.312
	CPI-SS053613259	NRG2_ERBB3	simple:O14511	simple:P21860	NRG2	ERBB3	TRUE	FALSE	TRUE	curated	FALSE	1.312
	CPI-SS0E063192D	NRG2_ERBB4	simple:O14511	simple:Q15303	NRG2	ERBB4	TRUE	FALSE	TRUE	curated	FALSE	1.312
	CPI-SS0FC42EC80	EREG_ERBB4	simple:O14944	simple:Q15303	EREG	ERBB4	TRUE	FALSE	TRUE	curated	FALSE	1.312
	CPI-SS09199F78C	CCR1_CCL23	simple:P32246	simple:P55773	CCR1	CCL23	TRUE	TRUE	FALSE	curated	FALSE	1.312
	CPI-CS0123BC66C	PlexinA1_complex2_SEMA6D	complex:PlexinA1_complex2	simple:Q8NFY4		SEMA6D	FALSE	TRUE	FALSE	curated	FALSE	1.312
[truncated: 3,807 more columns]

## Sheet: DGEA EC subclusters
	Supplementary Data 5: Receptor-Ligand interactions
	DGEA analysis of EC sub-clusters
	Pair-wise differential gene expression analysis of EC subtype (indicated above each table) versus all other EC clusters (using BIOMEX, see Methods for more detail).
	Adjusted p-value = Benjamini-Hochberg adjusted p-values
	Venous ECs = clusters vein ii (EC7), vein iii (EC8), vein iv, (EC9), cap_venous (EC10); pooled
	Activated PCVs						Angiogenic ECs						Capillary i						Capillary ii						Venous ECs						Artery ii						Artery i						Angiogenic LS						LEC
	Feature	Log fold change	Average expression	P-value	Adjusted P-value		Feature	Log fold change	Average expression	P-value	Adjusted P-value		Feature	Log fold change	Average expression	P-value	Adjusted P-value		Feature	Log fold change	Average expression	P-value	Adjusted P-value		Feature	Log fold change	Average expression	P-value	Adjusted P-value		Feature	Log fold change	Average expression	P-value	Adjusted P-value		Feature	Log fold change	Average expression	P-value	Adjusted P-value		Feature	Log fold change	Average expression	P-value	Adjusted P-value		Feature
	IGFBP7	1.2621	2.54585	4.03473e-122	1.23201e-118		COL4A1	1.50195	0.814712	8.21e-279	3.34e-275		RBP7	1.42073	1.58058	1.79505e-166	4.38494e-163		FABP4	3.53626	2.54494	0	0		ACKR1	2.70403	1.49224	0	0		IGFBP3	1.70852	0.271115	0	0		SLC9A3R2	2.44068	1.0917	0	0		MTRNR2L12	1.19075	0.766798	1.05e-188	2.56e-185		CCL21
	ACKR1	1.18395	1.49224	1.57045e-84	1.19884e-81		INSR	1.48621	0.538385	0	0		MT1E	1.36923	0.80954	6.2535e-198	2.54601e-194		CD36	2.45138	1.50039	0	0		CLU	1.7173	1.16561	0	0		CLDN5	1.59601	1.72852	2.41e-144	1.64e-141		HERPUD1	1.42269	0.71739	2.41e-263	4.21e-260		PLCG2	1.1491	0.375068	2.53e-272	1.55e-268		TFF3
	PRCP	1.05404	0.841438	2.23692e-189	1.36609e-185		SPARC	1.48128	1.65758	3.48e-198	5.31e-195		MT2A	1.31802	2.44205	8.57946e-100	8.73246e-97		CA4	2.37618	0.466835	0	0		HLA-DRA	1.55609	1.84559	0	0		SRGN	1.42796	1.55741	2.18e-173	1.91e-170		SRGN	1.38408	1.55741	6.84e-148	4.91e-145		HSPG2	1.13097	1.33809	3.53e-121	2.54e-118		TFPI
	TIMP1	0.899176	0.913879	9.52682e-138	3.87869e-134		HSPG2	1.44274	1.33809	2.06e-207	4.2e-204		MT1M	1.25439	0.668888	1.61986e-202	1.9785e-198		BTNL9	2.02149	0.687088	0	0		ADIRF	1.51526	2.01217	0	0		TM4SF1	1.25097	1.82748	6.62e-123	3.24e-120		HEY1	1.22584	0.305971	0	0		MTRNR2L8	0.9361	0.712079	7.79e-121	5.29e-118		CD9
	SPARC	0.854456	1.65758	1.58373e-74	8.05985e-72		IGFBP7	1.33396	2.54585	1.13e-118	5.51e-116		MT1X	1.18377	1.25409	1.40437e-119	2.85882e-116		CLDN5	1.83573	1.72852	1.3981e-240	1.13842e-237		CD74	1.46508	2.93882	0	0		SRP14	1.15556	2.38454	2.69e-142	1.64e-139		SSUH2	1.21745	0.132336	0	0		MALAT1	0.929709	6.38734	7.02e-109	3.57e-106		S100A10
	IGFBP4	0.817666	1.03359	1.02896e-99	1.25677e-96		COL4A2	1.27133	0.735288	4.01e-231	9.79e-228		CD36	1.0333	1.50039	3.46432e-87	2.82088e-84		FABP5	1.49072	1.38284	3.06276e-195	1.62646e-192		HLA-DPA1	1.33546	1.41394	0	0		ICAM2	1.12491	1.03547	1.15e-141	6.72e-139		CXCL12	1.20915	0.486932	3.43e-201	3.22e-198		IGFBP7	0.870305	2.54585	5.22e-49	6.13e-47		MMRN1
	DUSP23	0.791971	0.820063	1.0029e-107	1.39339e-104		MGP	1.24057	1.30233	1.74e-117	7.57e-115		CD300LG	0.992951	0.448616	5.87831e-198	2.54601e-194		RBP7	1.44148	1.58058	3.8716e-180	1.57626e-177		HLA-DRB5	1.29439	1.3329	0	0		CXCL12	1.07513	0.486932	2.34e-173	1.91e-170		GLUL	1.19722	0.469233	3.46e-280	1.06e-276		COL4A1	0.797064	0.814712	2.83e-73	7.07e-71		EFEMP1
	HSPG2	0.766512	1.33809	4.24554e-66	1.40149e-63		PLVAP	1.17165	1.67082	1.71e-125	1.1e-122		CD74	0.843177	2.93882	1.3351e-52	4.52971e-50		CD300LG	1.39042	0.448616	0	0		HLA-DRB1	1.20928	1.80163	5.14e-295	5.23e-292		SEMA3G	1.04735	0.301183	1.21e-260	2.95e-257		CAV1	1.19287	2.01673	3.69e-111	1.61e-108		MT-ND5	0.766988	2.08373	2.53e-67	5.33e-65		LAPTM5
	FKBP1A	0.72472	1.75322	1.77215e-69	6.88842e-67		PLPP1	1.12664	1.07973	1.83e-137	1.49e-134		ID2	0.838722	0.662161	1.98119e-117	3.45689e-114		LGALS1	1.33144	1.05202	5.61742e-198	3.2672e-195		HLA-DPB1	1.00863	1.07151	0	0		FBLN2	1.03658	0.449561	1.4e-212	2.13e-209		FABP4	1.17019	2.54494	1.71e-42	1.93e-40		MT-ATP6	0.71795	3.60922	2.93e-97	1.12e-94		PPFIBP1
	RAMP3	0.713701	1.19693	2.57644e-66	8.74129e-64		VWA1	1.04262	0.390508	1.46e-257	4.45e-254		CA4	0.814571	0.466835	7.30643e-94	6.86467e-91		LPL	1.2506	0.139829	0	0		CST3	0.950896	1.65146	1.53e-245	1.17e-242		FN1	1.02796	0.444418	2e-185	2.22e-182		PPA1	1.15865	0.66942	4.25e-202	4.32e-199		SPRY1	0.697355	2.09028	4e-37	2.98e-35		AKAP12
	ARL4A	0.708175	0.728371	1.8232e-99	1.94288e-96		MMP2	0.994018	0.297651	0	4.12e-305		SPARCL1	0.797987	3.0054	2.10235e-60	8.85451e-58		GPX3	1.16824	0.475829	4.25139e-297	4.72059e-294		CCL14	0.892748	0.622483	0	0		S100A6	0.982089	2.19964	1.06e-71	2.31e-69		S100A6	1.12148	2.19964	3.05e-85	1.01e-82		VWA1	0.694271	0.390508	3.41e-107	1.6e-104		ATP5E
	VCAN	0.698231	0.217635	5.18276e-239	6.33023e-235		NOTCH4	0.934707	0.746461	3.69e-127	2.5e-124		HLA-DRA	0.795109	1.84559	1.87137e-48	5.71424e-46		VWF	1.156	1.90238	2.21411e-126	4.50719e-124		AQP1	0.879239	1.82403	2.89e-163	7.52e-161		CAV1	0.970627	2.01673	1.5e-80	3.99e-78		SRP14	1.11955	2.38454	1.84e-121	8.66e-119		COL4A2	0.682219	0.735288	6.8e-63	1.28e-60		GYPC
	GUK1	0.686517	1.47075	2.18769e-69	8.09711e-67		DDIT4	0.933474	1.14094	3.45e-84	9.16e-82		AQP1	0.788272	1.82403	1.89532e-57	7.2342e-55		GPIHBP1	1.11452	0.488718	3.65455e-269	3.43359e-266		TSPAN7	0.879207	0.748111	0	0		RHOB	0.883928	0.874335	2.9e-88	8.43e-86		ICAM2	1.09784	1.03547	9.83e-123	5.22e-120		MT-ND4	0.663066	3.88035	2.26e-99	9.18e-97		POLR2L
	S100A10	0.681804	1.98329	6.51995e-53	1.56146e-50		SLC9A3R2	0.904456	1.0917	4.86e-71	9.27e-69		EDNRB	0.780346	0.329846	8.67708e-174	2.64955e-170		TIMP4	1.11161	0.211237	0	0		LIFR	0.798921	0.725854	5.92e-237	3.81e-234		HERPUD1	0.858001	0.71739	8.54e-102	3.16e-99		CALM2	1.06645	1.42919	3.36e-114	1.52e-111		HES1	0.642555	1.03621	6.64e-40	5.71e-38		ANXA2
	RPL36A	0.670568	2.29755	2.54441e-59	7.57985e-57		COL15A1	0.885582	0.753808	3.41e-118	1.54e-115		GSN	0.711495	1.94561	2.15266e-56	7.96746e-54		MT2A	1.08395	2.44205	9.16658e-71	7.51414e-69		DUSP23	0.797698	0.820063	5.52e-238	3.75e-235		MGP	0.803565	1.30233	2.65e-45	3.05e-43		TM4SF1	1.05813	1.82748	5.58e-80	1.59e-77		CCDC85B	0.62917	1.09808	9.56e-52	1.2e-49		RGS16
	COL4A2	0.665621	0.735288	4.20304e-71	1.7702e-68		PODXL	0.883898	0.557985	1.3e-143	1.33e-140		TSC22D1	0.683435	1.57442	3.23386e-47	9.18567e-45		MGLL	1.05542	0.774635	3.32378e-188	1.56141e-185		RPS2	0.79248	3.25036	2.4e-177	7.91e-175		CLU	0.80086	1.16561	5.11e-43	5.42e-41		PPP1R14A	1.05152	0.275124	5.79e-276	1.42e-272		MT-ND3	0.618502	3.789	2.73e-67	5.65e-65		IGKC
	ANXA2	0.663523	1.6874	1.44913e-57	4.02266e-55		FLT1	0.880019	0.743882	1.69e-118	7.93e-116		TM4SF18	0.677172	0.511588	1.35242e-105	1.65184e-102		MT1E	0.992642	0.80954	2.33845e-107	3.28298e-105		RPS6	0.766682	3.40795	7.5e-196	3.27e-193		STOM	0.774947	1.18404	6.94e-71	1.46e-68		IL32	0.99774	0.619381	1.37e-122	6.97e-120		INSR	0.56362	0.538385	2.04e-49	2.45e-47		S100A6
	SPRY1	0.635954	2.09028	9.82762e-37	1.10123e-34		CALCRL	0.805707	0.581215	1.52e-124	8.82e-122		HLA-DRB1	0.671471	1.80163	4.66171e-39	9.98914e-37		BST2	0.966887	1.87192	1.34102e-107	1.90456e-105		EDN1	0.766109	0.649539	4.56e-164	1.24e-161		CXCL2	0.765782	0.309199	1.81e-116	7.92e-114		RAMP2	0.995326	2.21752	1.85e-88	6.46e-86		MT-ND1	0.560401	3.60788	4.81e-61	8.27e-59		FABP5
	PLVAP	0.629567	1.67082	5.99223e-42	8.9255e-40		KDR	0.797869	0.367119	3.86e-164	4.72e-161		LIFR	0.667465	0.725854	4.35914e-71	2.3149e-68		APOD	0.943695	0.5785	7.75332e-149	2.10442e-146		LDHA	0.765572	1.15757	4.95e-191	1.89e-188		IGF2	0.76017	0.354934	5.12e-117	2.32e-114		STMN1	0.971545	0.665438	3.05e-134	1.78e-131		MT-ND2	0.539624	3.96879	1.36e-61	2.37e-59		PROX1
	LMNA	0.625765	1.47559	9.78415e-51	2.06041e-48		GSN	0.79264	1.94561	6.36e-65	1.03e-62		A2M	0.663952	2.13329	4.60543e-49	1.48028e-46		C2orf40	0.82975	0.166498	0	0		IL6	0.757595	0.364748	5.53e-291	5.19e-288		TMEM100	0.748235	0.127614	1.89e-295	5.78e-292		CD9	0.944982	1.13216	4.7e-77	1.22e-74		DDIT4	0.504021	1.14094	1.37e-24	5.22e-23		KLF6
	GAPDH	0.624942	2.11668	2.19954e-51	4.88458e-49		RGCC	0.749277	0.423372	3.77e-106	1.54e-103		SCARB1	0.65358	0.418457	2.02141e-105	2.2445e-102		ABLIM3	0.802342	0.183072	0	0		RPL7	0.754422	2.9527	8.18e-169	2.32e-166		FBLN5	0.715672	0.101451	0	0		ID1	0.911392	0.765511	3.97e-91	1.42e-88		MEF2C	0.464548	1.02557	5.53e-29	2.65e-27		HSPB1
	CALCRL	0.624246	0.581215	1.26802e-85	1.03251e-82		A2M	0.747483	2.13329	1.3e-57	1.67e-55		CD320	0.632255	0.833417	1.71707e-63	8.06629e-61		MT1M	0.764992	0.668888	1.42195e-77	1.2961e-75		SNCG	0.751976	0.703024	1.59e-244	1.14e-241		CLEC14A	0.713288	1.38404	1.67e-52	2.31e-50		IFI27	0.862216	3.08429	1.06e-63	1.99e-61		PLVAP	0.452395	1.67082	4.92e-19	1.28e-17		PDPN
	COL4A1	0.622927	0.814712	1.92686e-53	4.90307e-51		HES1	0.733431	1.03621	2.23e-53	2.55e-51		MT1A	0.623541	0.2821	4.67788e-112	7.14195e-109		TIMP3	0.752909	1.23123	8.12574e-68	6.44467e-66		EEF1B2	0.745588	1.44286	6.02e-170	1.79e-167		IFI6	0.705571	1.03476	2.19e-51	2.97e-49		TSC22D1	0.86039	1.57442	1.07e-57	1.67e-55		SOX4	0.446744	0.471452	7.58e-41	6.76e-39		IGFBP7
	KLF6	0.616394	1.34434	2.63383e-46	4.87419e-44		SPRY1	0.709543	2.09028	1.11e-39	8.39e-38		BST2	0.613985	1.87192	8.47879e-42	2.03059e-39		KIF25	0.730989	0.0922066	0	0		RPS3A	0.740156	2.98895	9.47e-164	2.51e-161		SAT1	0.704304	1.44911	6.44e-38	5.54e-36		AMD1	0.850436	0.292868	1.42e-217	1.57e-214		CALCRL	0.438415	0.581215	4.21e-36	2.91e-34		IGHA1
	ACTN1	0.608836	0.459856	3.90278e-112	6.80979e-109		RDX	0.696233	1.04193	2.64e-64	4.14e-62		UBC	0.606267	2.71611	7.98703e-41	1.80655e-38		FMO2	0.707057	0.197616	4.03698e-238	2.90045e-235		RPS18	0.735914	3.85325	9.65e-225	5.36e-222		ADAMTS1	0.697104	0.607643	1.37e-69	2.83e-67		RDX	0.847243	1.04193	3.32e-79	8.81e-77		MT-ND4L	0.435644	0.987623	1.48e-26	6.24e-25		FTL
	SLCO2A1	0.60479	0.370623	8.44801e-115	1.71973e-111		MEF2C	0.678306	1.02557	2.08e-62	3.06e-60		SGK1	0.603879	0.568948	2.13467e-71	1.18513e-68		ADGRF5	0.701315	0.58888	5.26687e-93	5.59388e-91		MT1X	0.731727	1.25409	1.65e-103	1.6e-101		LTBP4	0.695652	0.208369	3.37e-178	3.43e-175		H3F3A	0.844627	2.19757	5.83e-73	1.4e-70		NOTCH4	0.416213	0.746461	3.92e-25	1.53e-23		FABP4
	SOX4	0.59704	0.471452	9.98865e-86	8.71438e-83		PLPP3	0.656178	0.452018	3.83e-95	1.26e-92		APOLD1	0.601228	1.01922	5.02718e-48	1.49761e-45		SPARCL1	0.675567	3.0054	1.18223e-45	6.56352e-44		PDK4	0.719471	1.00784	3.25e-141	6.21e-139		ENPP2	0.68351	0.4594	4.6e-80	1.18e-77		PLS3	0.814811	0.429587	1.99e-140	1.35e-137		TMEM2	0.405747	0.295741	4.72e-53	6.2e-51		LYVE1
	DDIT4	0.593285	1.14094	1.3886e-39	1.82369e-37		GNAS	0.639156	0.931195	8.82e-60	1.24e-57		BTNL9	0.595313	0.687088	1.18736e-44	3.08563e-42		AREG	0.670229	0.193922	7.8108e-176	3.07746e-173		RPS5	0.716057	2.38625	9.97e-145	2.06e-142		SLC9A3R2	0.653627	1.0917	1.74e-34	1.3e-32		ID3	0.804559	0.992456	1.65e-60	2.96e-58		LAMB1	0.379241	0.337393	2.36e-39	1.98e-37		TUBA1A
	SLC2A3	0.585877	0.962768	4.9592e-52	1.1247e-49		EFNA1	0.624686	0.472069	4.28e-90	1.28e-87		SPARC	0.576522	1.65758	1.98647e-32	3.32366e-30		RGCC	0.667235	0.423372	7.46809e-95	8.36837e-93		RPLP0	0.709747	2.08799	5.66e-134	9.48e-132		HEY1	0.648643	0.305971	8.93e-102	3.21e-99		RHOB	0.80359	0.874335	1.25e-66	2.54e-64		IGFBP5	0.345461	0.163306	2.22e-45	2.34e-43		APOD
	ENG	0.585142	1.58068	1.98392e-43	2.99156e-41		ENG	0.624047	1.58068	5.3e-43	4.63e-41		SPRY1	0.567805	2.09028	8.83371e-28	1.26935e-25		TXNIP	0.661839	2.33652	1.86285e-46	1.05338e-44		RPL3	0.707682	3.26166	6.17e-161	1.51e-158		GJA5	0.644133	0.0778462	0	0		IFI6	0.787549	1.03476	2.91e-58	4.75e-56		RGCC	0.338868	0.423372	6.67e-22	2.09e-20		ARID5B
	SH3BGRL3	0.580044	1.13452	2.43568e-55	6.46726e-53		IGKC	0.615197	0.811849	5.32e-39	3.92e-37		FLT1	0.565225	0.743882	1.01535e-52	3.54328e-50		LITAF	0.655721	0.259998	2.12167e-172	7.40403e-170		RPL10A	0.705159	2.60017	9.28e-145	1.95e-142		PCSK5	0.624652	0.124328	2.65e-236	5.39e-233		PTMA	0.764827	3.4989	2.87e-79	7.79e-77		CALD1	0.327819	0.958156	1.22e-15	2.44e-14		FTH1
	PRSS23	0.578908	0.770991	6.39952e-59	1.86104e-56		APP	0.608894	1.34852	3.75e-47	3.75e-45		TSPAN13	0.564878	0.639258	1.16166e-60	5.06731e-58		FAM213A	0.629575	0.499625	1.49087e-99	1.78525e-97		HLA-DQB1	0.700997	0.500039	7.92e-276	6.91e-273		FAM107A	0.624057	0.505186	2.86e-72	6.35e-70		JUNB	0.761875	2.11105	2.45e-34	2.25e-32		MMP2	0.315106	0.297651	1.71e-29	8.48e-28		PTPRE
	PFN1	0.566658	1.39349	3.42833e-49	6.97894e-47		ARHGAP29	0.606549	0.906793	9.85e-54	1.15e-51		HLA-DPA1	0.559193	1.41394	3.69171e-32	6.09332e-30		RTN4	0.60174	0.8187	3.08759e-66	2.40202e-64		PDLIM1	0.696627	1.11927	3.52e-151	8.1e-149		CD9	0.622336	1.13216	3.45e-37	2.89e-35		ATP5J	0.756454	1.09651	2.09e-70	4.73e-68		LUC7L3	0.309352	0.593767	2.36e-19	6.26e-18		GNG11
	MARCKSL1	0.566381	0.544799	1.63479e-81	1.17455e-78		CD81	0.605968	0.703403	1.02e-59	1.4e-57		PLPP3	0.556961	0.452018	9.41071e-74	5.74712e-71		TSPAN13	0.598688	0.639258	2.64295e-71	2.21103e-69		RPL10	0.695411	3.85187	1.44e-209	7.01e-207		JAG1	0.621705	0.252185	1.34e-127	7.11e-125		GADD45B	0.727854	0.984355	1.07e-48	1.41e-46		XIST	0.306022	1.29334	2.95e-12	4.27e-11		CLDN5
	NEAT1	0.566105	2.56465	1.09574e-37	1.29936e-35		HTRA1	0.601204	0.291502	9.24e-119	4.7e-116		SRGN	0.541705	1.55741	8.62815e-30	1.35108e-27		APOLD1	0.592356	1.01922	7.53372e-49	4.44526e-47		RPL12	0.689405	2.84773	2.69e-143	5.39e-141		IFNGR1	0.608828	0.711112	2.56e-56	4.01e-54		BST2	0.688293	1.87192	1.05e-40	1.13e-38		SPARC	0.305681	1.65758	2.87e-09	2.99e-08		IGLC2
	S100A11	0.558975	1.35554	5.3112e-45	9.13676e-43		SERPINH1	0.596116	0.658114	2.38e-65	3.99e-63		SPP1	0.53787	0.171726	3.22925e-108	4.38246e-105		TPM1	0.561325	0.508968	2.21432e-76	2.00339e-74		NNMT	0.687931	1.21159	5.71e-131	9.06e-129		PLPP1	0.607112	1.07973	7.82e-37	6.36e-35		GJA4	0.668916	0.194978	5.77e-150	4.41e-147		CD81	0.300572	0.703403	2.81e-15	5.48e-14		LGALS1
	ENTPD1	0.54118	0.469204	5.25404e-80	3.37752e-77		MIR4435-2HG	0.589469	0.202764	2.29e-158	2.54e-155		TXNIP	0.51794	2.33652	1.02304e-27	1.45295e-25		NRP1	0.552745	0.674121	7.09523e-59	4.98052e-57		RPS5X	0.686497	3.23372	1.79e-157	4.29e-155		PPA1	0.601669	0.66942	7.41e-59	1.22e-56		H3F3B	0.665182	2.58013	1.23e-44	1.44e-42		ARHGAP29	0.297784	0.906793	1.29e-13	2.13e-12		FXYD6
	HTRA1	0.534478	0.291502	1.02673e-107	1.39339e-104		TNFRSF4	0.573371	0.26924	9.25e-107	3.9e-104		HLA-DRB5	0.493634	1.3329	6.19441e-26	7.8811e-24		A2M	0.531544	2.13329	2.12519e-33	8.59507e-32		ITM2A	0.680176	1.2834	1.7e-127	2.56e-125		PPP1R14A	0.594615	0.275124	1.86e-93	5.83e-91		AQP7	0.66085	0.228669	1.93e-137	1.18e-134		PCDH12	0.291656	0.227444	4.77e-33	2.93e-31		CCND1
	VWF	0.527578	1.90238	1.60467e-27	1.15291e-25		MLEC	0.563832	0.242429	1.34e-129	9.65e-127		CAV1	0.477692	2.01673	7.06649e-24	7.99168e-22		CEBPD	0.508434	0.36695	1.46166e-79	1.3628e-77		HLA-DQA1	0.677933	0.3028	0	0		KCTD12	0.589259	0.545736	4.05e-64	7.38e-62		FCN3	0.657951	0.204528	6.75e-134	3.75e-131		SNHG25	0.288665	0.221175	1.66e-36	1.17e-34		RARRES2
	TPM4	0.522118	0.863206	4.97249e-52	1.1247e-49		ARHGDIB	0.561785	0.603518	6.43e-65	1.03e-62		HLA-C	0.47211	3.16782	4.20529e-35	8.02553e-33		CAT	0.500419	0.412759	7.64553e-71	6.30963e-69		RPL4	0.673801	1.80259	2.62e-129	4e-127		BST2	0.586414	1.87192	1.13e-32	7.96e-31		JUN	0.654466	1.63645	3.85e-30	2.92e-28		HTRA1	0.287277	0.291502	6e-27	2.57e-25		TIMP1
	NPDC1	0.521549	1.04242	2.93946e-44	4.66267e-42		C1orf54	0.561736	0.434982	1.15e-77	2.41e-75		EMCN	0.466547	1.22001	1.2083e-31	1.94187e-29		HLA-B	0.499461	3.94738	5.28295e-58	3.62505e-56		NPC2	0.669015	0.884542	1.7e-172	5.32e-170		HLA-C	0.583809	3.16782	3.65e-45	4.16e-43		COX17	0.637761	0.721196	8.96e-60	1.55e-57		F2RL3	0.284492	0.257052	3.34e-28	1.52e-26		STMN1
	RPLP0	0.515395	2.08799	9.80665e-34	9.35769e-32		DUSP6	0.560584	0.437029	6.71e-76	1.39e-73		SLC9A3R2	0.462197	1.0917	6.47518e-21	6.13084e-19		CYR61	0.495468	0.542577	5.05383e-43	2.63793e-41		CTSC	0.667535	0.600702	1.42e-214	7.54e-212		PDCD4	0.575567	0.344323	1.93e-96	6.55e-94		IER2	0.621365	0.896351	4.89e-43	5.63e-41		LAMA4	0.266259	0.313845	2.24e-22	7.3e-21		OAZ1
	PABPC1	0.504336	1.09867	1.86112e-39	2.41827e-37		ITGA1	0.560346	0.30489	6.01e-92	1.88e-89		TPM1	0.445129	0.508968	3.50844e-46	9.52268e-44		HLA-C	0.484461	3.16782	1.32026e-38	6.25025e-37		RPS3	0.664977	3.04008	6.23e-139	1.14e-136		IFI27	0.556067	3.08429	9.86e-30	6.11e-28		HLA-C	0.618692	3.16782	3.05e-46	3.8e-44		RNF213	0.265544	0.441484	1.07e-17	2.52e-16		VIM
	CD93	0.50133	0.749222	5.3097e-47	1.02941e-44		CD34	0.559706	0.851394	2.7e-50	2.97e-48		PLPP1	0.443836	1.07973	9.99206e-24	1.11966e-21		PPARG	0.481302	0.342886	3.74194e-76	3.33606e-74		RPL5	0.66418	2.41364	1.7e-124	2.51e-122		SERPINE2	0.553767	0.0962852	7.86e-226	1.37e-222		ALPL	0.601727	0.120277	1.15e-220	1.4e-217		ARGLU1	0.258011	0.8733	3.29e-11	4.26e-10		LIMS1
	DUSP1	0.498131	1.09851	2.90194e-35	3.05554e-33		CCDC85B	0.554716	1.09808	7.17e-42	6e-40		TMEM88	0.440937	0.480912	2.40245e-47	6.98656e-45		NOTCH4	0.47816	0.746461	6.16791e-38	2.8975e-36		CNN3	0.659122	0.94569	4.62e-161	1.15e-158		CFH	0.553281	0.248147	1.8e-106	7.04e-104		SEMA3G	0.597533	0.301183	4.71e-75	1.2e-72		RPL28	0.257768	2.96647	1.27e-10	1.53e-09		RCAN1
	CALD1	0.489939	0.958156	4.04131e-39	5.19585e-37		CLEC14A	0.552154	1.38404	6.76e-35	4.3e-33		TUBA1B	0.437835	1.35185	1.36022e-25	1.69528e-23		MGST3	0.461238	1.2202	4.25938e-33	1.70013e-31		UBC	0.657653	2.71611	7.18e-108	7.83e-106		VIM	0.550371	3.2288	5.12e-37	4.22e-35		CLIC3	0.585295	0.0891616	4.66e-260	7.11e-257		MAGI1	0.257388	0.507946	1.05e-14	1.94e-13		SLC25A6
	ZFP36L1	0.486891	1.16072	8.44654e-35	8.52612e-33		PLXND1	0.551501	0.499117	5.8e-65	9.57e-63		CAT	0.437702	0.412759	6.15912e-52	2.03318e-49		FHL1	0.456438	0.21038	4.6846e-102	5.96018e-100		RPL32	0.657529	3.54661	2.14e-179	7.46e-177		A2M	0.545421	2.13329	1.1e-28	6.48e-27		IRF1	0.583104	0.776195	8.97e-40	9.44e-38		MTRNR2L1	0.255781	0.185777	5.38e-30	2.73e-28		ARL6IP1
	RPS23	0.485075	3.24888	4.79422e-39	6.09965e-37		SLCO2A1	0.535977	0.370623	2.55e-78	5.57e-76		FABP4	0.429524	2.54494	1.41049e-08	4.11163e-07		CYP4B1	0.456172	0.0654563	7.9371e-254	6.92455e-251		RPS14	0.649058	3.23894	2.65e-141	5.13e-139		IFITM3	0.541025	3.13027	1.56e-43	1.69e-41		ZFP36	0.575199	2.3038	6.69e-19	2.82e-17		LUZP1	0.2555	0.497884	3.94e-16	8.31e-15		CALD1
	POSTN	0.483763	0.163212	5.53244e-121	1.35146e-117		LAMB1	0.532615	0.337393	2.75e-79	6.47e-77		FMO2	0.429074	0.197616	1.60866e-81	1.15577e-78		ATP2B4	0.45105	0.188162	6.76452e-107	9.28335e-105		RPL34	0.648618	3.70746	3.46e-182	1.24e-179		ANXA3	0.535059	0.218975	1.63e-96	5.68e-94		LAP3	0.570849	0.601322	7.84e-55	1.17e-52		SVIL	0.253515	0.204924	8.3e-33	5.02e-31		CCDC80
	RAB13	0.483729	0.869225	2.26917e-45	4.07583e-43		ADGRF5	0.527586	0.58888	5.09e-47	5.01e-45		PLVAP	0.425328	1.67082	9.28646e-19	8.04431e-17		ROBO4	0.446276	0.467945	1.23681e-51	7.70736e-50		PLVAP	0.639713	1.67082	4.91e-91	4e-89		RNASE1	0.51421	1.69416	1.4e-26	7.51e-25		MRPL33	0.567976	0.856355	7.51e-45	9e-43		DOCK6	0.245297	0.250015	1.03e-22	3.48e-21		RAB11A
	S100A6	0.483562	2.19964	8.82083e-23	4.78834e-21		SPP1	0.524552	0.171726	1.41e-95	4.79e-93		HLA-DPB1	0.424563	1.07151	2.54086e-24	2.95562e-22		ANXA3	0.443107	0.218975	1.04785e-81	9.92129e-80		SPARCL1	0.63061	3.0054	2.15e-85	1.62e-83		HLA-B	0.512123	3.94738	1.52e-49	1.98e-47		CFAP36	0.562047	0.296387	5.55e-92	2.05e-89		NRP2	0.241804	0.401483	2.69e-15	5.26e-14		ANGPT2
	RPS2	0.480484	3.25036	5.24607e-31	4.51236e-29		MALAT1	0.522515	6.38734	4.04e-36	2.67e-34		HLA-DMA	0.414459	0.699939	6.39234e-33	1.09966e-30		FADS3	0.442688	0.146697	6.83e-127	1.41393e-124		ZFP36	0.62688	2.3038	2.36e-62	1.26e-60		STMN1	0.510056	0.665438	7.56e-41	7.38e-39		EIF1	0.560132	2.71976	2.15e-34	1.99e-32		ANKRD11	0.239126	0.289903	1.85e-20	5.17e-19		NRP2
	RNASE1	0.479272	1.69416	6.39725e-29	4.91422e-27		HECW2	0.501181	0.184299	2.16e-125	1.32e-122		ITM2A	0.404116	1.2834	9.84339e-21	9.17765e-19		LIPE	0.432837	0.127506	2.87465e-136	6.38382e-134		HLA-DMA	0.626328	0.699939	4.97e-169	1.45e-166		EPAS1	0.498651	1.1573	1e-29	6.2e-28		LGALS3	0.53409	1.38928	6e-29	4.31e-27		TSHZ2	0.235875	0.914014	3.06e-09	3.18e-08		SOX4
	KTN1	0.478885	1.02242	6.7763e-39	8.53255e-37		CRIP2	0.498937	1.55092	3.27e-31	1.8e-29		MGLL	0.398595	0.774635	4.59234e-26	5.9043e-24		GSN	0.427856	1.94561	3.091e-22	7.73636e-21		SOCS3	0.624979	1.16785	7.72e-97	6.83e-95		ELN	0.483683	0.215649	4.3e-94	1.38e-91		RHOC	0.53394	1.28482	2.78e-32	2.28e-30		AKAP13	0.227334	0.509468	1.5e-12	2.25e-11		MRC1
	TMA7	0.468357	1.43292	2.21558e-34	2.18235e-32		RAMP3	0.496523	1.19693	1.15e-28	5.61e-27		CTSH	0.396122	0.749515	5.00703e-29	7.5501e-27		CDH5	0.426852	0.691199	1.82066e-35	7.8578e-34		TFPI	0.624087	0.630325	3.34e-146	7.15e-144		TAGLN2	0.475977	1.40149	1.49e-26	7.93e-25		ISG15	0.531975	0.784459	2.89e-30	2.21e-28		GAS6	0.223736	0.272208	1.59e-17	3.67e-16		ANXA5
	YBX1	0.468068	0.940806	1.29741e-39	1.72245e-37		APLP2	0.495072	0.857125	2.73e-40	2.14e-38		SOX17	0.391345	0.39435	6.71025e-39	1.41309e-36		TFPI2	0.425309	0.0834989	2.4647e-186	1.07514e-183		EIF3E	0.623611	1.13554	5.31e-136	9.27e-134		CFAP36	0.464152	0.296387	8.07e-69	1.62e-66		DSTN	0.531315	1.13044	1.22e-33	1.08e-31		RPL38	0.216624	2.6579	5.93e-08	5.11e-07		MFAP4
	HYAL2	0.46341	1.3629	2.60505e-29	2.07962e-27		CTNNB1	0.49395	0.560829	3.11e-48	3.22e-46		CNN3	0.390972	0.94569	1.38747e-25	1.71177e-23		HSD17B13	0.416494	0.0654745	1.31113e-229	8.89675e-227		RPSA	0.620079	1.77685	1.7e-108	1.89e-106		MT2A	0.447798	2.44205	5.42e-11	1.06e-09		CAPZA2	0.523069	0.677153	8.04e-46	9.91e-44		IGFBP4	0.216616	1.03359	3.67e-07	2.81e-06		TSPAN4
	APLNR	0.463353	0.33304	1.03874e-71	4.69895e-69		FILIP1	0.490045	0.293188	5.8e-78	1.24e-75		NOSTRIN	0.389906	0.601484	5.4044e-32	8.80124e-30		ENPP2	0.415136	0.4594	4.97166e-37	2.25739e-35		RPL7A	0.61792	2.5291	1.08e-112	1.3e-110		RAMP2	0.444106	2.21752	2.72e-20	1.02e-18		IFITM1	0.51504	0.75088	2.52e-36	2.48e-34		FILIP1	0.21213	0.293188	3.11e-15	6.01e-14		DYNLL1
	WWTR1	0.461257	0.406522	1.80473e-69	6.88842e-67		EDNRB	0.48949	0.329846	6.22e-63	9.26e-61		KDR	0.385653	0.367119	2.57168e-41	5.9265e-39		B2M	0.41304	4.912	7.40092e-71	6.14931e-69		RPL26	0.613832	3.36404	9.26e-149	2.02e-146		HSD17B12	0.426949	0.380298	1.78e-50	2.34e-48		IFITM3	0.512966	3.13027	6.08e-36	5.72e-34		COL6A2	0.208193	0.173711	1.48e-22	4.91e-21		PEPD
	ELK3	0.460697	0.612258	4.3411e-51	9.46825e-49		LAMA4	0.486415	0.313845	4.3e-74	8.34e-72		FAM107A	0.385625	0.505186	3.83338e-33	6.6887e-31		IGF2	0.407033	0.354934	8.61257e-42	4.40142e-40		SDCBP	0.606048	1.10789	2.48e-123	3.56e-121		FTH1	0.425646	2.5908	2.41e-20	9.07e-19		RHOA	0.507146	1.179	1.1e-31	8.79e-30		ADCY4	0.205712	0.571227	1.2e-09	1.3e-08		TNXB
	RPS21	0.457719	2.43695	1.17576e-31	1.04823e-29		TCF4	0.484992	1.3695	1.43e-29	7.39e-28		HLA-B	0.384757	3.94738	2.20807e-33	3.96608e-31		ITGA1	0.405323	0.30489	1.76013e-54	1.14964e-52		PLAT	0.603721	0.411541	4.7e-212	2.39e-209		LAP3	0.423334	0.601322	1.45e-33	1.04e-31		FOS	0.499977	2.19717	7.46e-14	2.2e-12		PNISR	0.203588	0.806599	4.72e-08	4.1e-07		PPP1R2
	PTMS	0.457199	0.379189	2.64591e-71	1.15418e-68		PTP4A3	0.483177	0.232854	7.53e-98	2.71e-95		PRMT1	0.38246	0.634291	7.08759e-33	1.20233e-30		CAPN2	0.404622	0.420676	2.09139e-49	1.24606e-47		RPS9	0.596522	2.85941	2.34e-113	2.89e-111		GMNN	0.408131	0.135095	1.84e-106	7.04e-104		FOSB	0.499596	1.06007	1.74e-23	9.64e-22		STAB1	0.203129	0.224865	2.15e-17	4.94e-16		NUPR1
	SERPINH1	0.455963	0.658114	2.81518e-44	4.5243e-42		EGFL7	0.478527	1.41891	5.06e-27	2.29e-25		IVNS1ABP	0.376732	0.417657	4.11401e-36	8.37475e-34		DBI	0.403411	0.792979	2.27497e-31	8.62933e-30		RPS27A	0.595823	3.36783	6.15e-139	1.14e-136		EMP3	0.404437	0.171767	5.54e-75	1.28e-72		ESAM	0.497552	1.17032	5.68e-28	3.97e-26		FSCN1	0.200485	0.354131	7.54e-13	1.16e-11		CD59
	NNMT	0.453017	1.21159	2.04297e-27	1.45923e-25		CALD1	0.476006	0.958156	2.19e-32	1.27e-30		GPIHBP1	0.368511	0.488718	6.05851e-28	8.80936e-26		DSG2	0.398561	0.131059	6.18906e-116	1.03552e-113		NACA	0.586603	2.27504	2.79e-106	2.86e-104		TSPAN2	0.400104	0.0744759	2.28e-173	1.91e-170		LTBP4	0.49039	0.208369	9.14e-80	2.54e-77		RBM6	0.198034	0.284355	2.35e-14	4.2e-13		TUBB6
	LDHA	0.449656	1.15757	3.04259e-31	2.65444e-29		RGS3	0.463543	0.254795	7.34e-81	1.76e-78		FAM13C	0.36369	0.174193	3.62568e-85	2.76775e-82		HLA-E	0.397156	2.8493	2.97611e-28	1.00138e-26		JUNB	0.586127	2.11105	1.21e-58	6.16e-57		ARL15	0.398258	0.204492	2.34e-69	4.76e-67		ANXA3	0.484572	0.218975	3.15e-72	7.25e-70		XAF1	0.197437	0.495603	7.06e-09	6.98e-08		IGF1
	ARPC1B	0.445318	0.958628	9.25855e-37	1.04707e-34		ESAM	0.462456	1.17032	5.92e-29	2.94e-27		HBEGF	0.363125	0.354136	2.8675e-40	6.36794e-38		TCN2	0.397013	0.508638	1.12936e-38	5.36733e-37		RPL8	0.581288	2.92984	2.17e-115	2.76e-113		ADAM15	0.386582	0.800002	4.14e-22	1.73e-20		MAP4	0.48336	0.388332	1.2e-53	1.74e-51		IGKC	0.196345	0.811849	4.51e-05	0.000240836		RPL6
	RAC1	0.445173	0.682864	7.82672e-42	1.13804e-39		EFNB2	0.461366	0.30687	1.17e-67	2.11e-65		GNG11	0.357404	2.35996	1.06903e-17	8.70475e-16		TACC1	0.394813	1.04623	1.13781e-24	3.2095e-23		RPL9	0.578977	2.91204	1.74e-109	2e-107		PLLP	0.386471	0.103325	2.22e-122	1.04e-119		HLA-B	0.478344	3.94738	1.09e-39	1.13e-37		CFDP1	0.196054	0.381311	1.97e-12	2.9e-11		CYR61
	C7	0.442673	0.214515	1.90884e-99	1.94288e-96		IGHA1	0.460868	0.570148	5.02e-32	2.89e-30		CDC42EP4	0.350509	0.234767	1.66265e-61	7.52133e-59		ICAM2	0.390831	1.03547	6.16654e-22	1.50636e-20		RPS23	0.571258	3.24888	9.5e-114	1.18e-111		LGALS3BP	0.384771	0.167058	4.43e-65	8.2e-63		EDN1	0.472401	0.649539	5.08e-22	2.6e-20		PHF14	0.19237	0.440968	8.9e-11	1.1e-09		MARCKS
	NR2F2	0.440009	0.256827	8.22349e-93	7.72628e-90		RBP7	0.457823	1.58058	5.62e-17	1.42e-15		EPHX1	0.345704	0.5936	1.166e-27	1.63695e-25		AQP7	0.388464	0.228669	4.68724e-64	3.57812e-62		EEF1A1	0.570568	3.81524	4.07e-141	7.64e-139		ISG15	0.380373	0.784459	1.3e-17	4.23e-16		SNX3	0.454099	0.922976	1.86e-29	1.34e-27		SPG7	0.191242	0.24617	2.29e-15	4.52e-14		TIMP3
	MALL	0.436666	0.43338	6.78203e-61	2.07089e-58		CXCL12	0.455797	0.486932	2.43e-34	1.5e-32		BCAM	0.345617	1.44303	1.52992e-16	1.10571e-14		CPD	0.38155	0.254275	9.1346e-63	6.68084e-61		RAMP3	0.568521	1.19693	2.67e-89	2.12e-87		CRIP2	0.378502	1.55092	4.2e-17	1.32e-15		APOL3	0.452483	0.346594	2.88e-54	4.24e-52		RAPGEF4	0.18809	0.213844	9.49e-17	2.09e-15		TXN
	MTRNR2L8	0.435985	0.712079	9.01624e-32	8.09738e-30		FCN3	0.451702	0.204528	2.07e-75	4.07e-73		H3F3B	0.34026	2.58013	4.76873e-16	3.34743e-14		SMTN	0.372482	0.233287	5.78231e-64	4.38665e-62		RPS24	0.566669	3.05348	1.72e-116	2.21e-114		TMSB10	0.375577	4.24011	1.17e-42	1.23e-40		GPX3	0.451717	0.475829	3.22e-32	2.62e-30		DDX46	0.185345	0.497582	3.14e-09	3.25e-08		TUBB
	TGM2	0.435715	0.279625	6.00382e-80	3.66653e-77		GJA4	0.4512	0.194978	2.71e-81	6.62e-79		RPL5	0.339332	2.41364	2.18151e-15	1.48028e-13		IL32	0.368293	0.619381	1.91514e-23	5.12972e-22		PRCP	0.565656	0.841438	2.22e-114	2.8e-112		TSC22D1	0.373533	1.57442	4.69e-13	1.13e-11		TMSB10	0.448572	4.24011	3.69e-55	5.57e-53		SLC25A37	0.185252	0.263668	1.78e-14	3.21e-13		CD63
	GNG5	0.434608	0.912665	1.58581e-36	1.76083e-34		BTNL9	0.44643	0.687088	5.1e-24	1.96e-22		RPL7	0.33925	2.9527	5.58604e-16	3.89873e-14		GABARAPL1	0.36674	0.317675	5.00764e-51	3.05816e-49		IRF1	0.563013	0.776195	2.06e-107	2.19e-105		PTPRB	0.372172	0.700051	6.71e-23	2.99e-21		IFNGR1	0.448345	0.711112	1.57e-28	1.11e-26		NDUFA13	0.181674	0.875419	1.16e-06	8.21e-06		MDK
	RPL12	0.430765	2.84773	5.60794e-27	3.98229e-25		PLK2	0.445304	0.333574	6.23e-61	8.95e-59		TMEM204	0.337356	0.535236	3.74253e-27	5.07903e-25		CD82	0.366001	0.0752343	1.57098e-162	4.92e-160		NPM1	0.562434	1.33075	9.93e-102	9.4e-100		PODXL	0.371503	0.557985	6.45e-24	3.06e-22		B2M	0.447798	4.912	1.24e-61	2.26e-59		CCNL2	0.180956	0.224551	1.81e-14	3.27e-13		SNCG
	TMEM2	0.429416	0.295741	2.2497e-70	9.15928e-68		CD93	0.440979	0.749222	4.33e-32	2.51e-30		TIMP3	0.33392	1.23123	7.27963e-14	4.15483e-12		ADGRL4	0.35354	1.29907	4.3675e-18	8.52152e-17		MAP1LC3B	0.562164	0.887188	3.4e-123	4.83e-121		PECAM1	0.369387	1.70922	1.06e-15	3.02e-14		ADAMTS6	0.443518	0.242436	2.04e-57	3.16e-55		GSN	0.179904	1.94561	0.000166596	0.000784139		DKK3
	HES1	0.428894	1.03621	8.01441e-22	3.99543e-20		ITGB1	0.439678	1.11241	3.27e-27	1.48e-25		TNMD	0.333722	0.136286	2.22867e-79	1.43268e-76		EPAS1	0.350043	1.1573	1.14054e-18	2.29877e-17		HNRNPA1	0.561708	1.73765	2.88e-89	2.27e-87		B2M	0.365779	4.912	2.28e-45	2.66e-43		TMSB4X	0.441386	4.44114	7.77e-45	9.21e-43		WDR60	0.177362	0.290668	4.31e-12	6.08e-11		MIF
	FXYD5	0.428336	1.38625	5.90202e-29	4.59155e-27		FAM167B	0.437485	0.363984	3.48e-55	4.21e-53		SEC14L1	0.324396	0.632264	2.65426e-22	2.72429e-20		SEMA3G	0.347472	0.301183	5.93257e-35	2.53358e-33		RPL31	0.560669	3.13953	6.55e-119	8.6e-117		ATP1A1	0.363699	0.766936	4.11e-21	1.62e-19		MTUS1	0.441165	0.957048	2.94e-25	1.81e-23		ENTPD1	0.175798	0.469204	2.3e-08	2.11e-07		PPIA
	RPS10	0.425475	1.79753	5.10247e-26	3.40555e-24		HSP90B1	0.432978	1.10984	1.51e-26	6.57e-25		RPL15	0.324024	2.94878	4.77128e-15	3.13314e-13		GNG11	0.346633	2.35996	1.79827e-17	3.39476e-16		RPL13	0.560637	3.66149	1.2e-131	1.96e-129		SULF1	0.361888	0.0724907	1.28e-143	8.21e-141		NR4A1	0.441162	0.454223	3.2e-35	2.99e-33		GNAS	0.174405	0.931195	1.41e-05	8.42e-05		UQCR11
	ITM2A	0.42502	1.2834	3.17232e-24	1.91815e-22		IVNS1ABP	0.429148	0.417657	2.79e-43	2.45e-41		JUN	0.3232	1.63645	1.71739e-10	6.39518e-09		SCARB1	0.344834	0.418457	1.98119e-31	7.56194e-30		RPL30	0.556334	2.91416	4.63e-107	4.79e-105		PSAP	0.360633	1.21085	5.52e-17	1.7e-15		TIMP3	0.439589	1.23123	4.19e-18	1.65e-16		HDAC7	0.172896	0.375581	2.38e-09	2.51e-08		RPS27L
	MARCKS	0.419878	0.284616	1.98869e-74	9.71594e-72		XIST	0.427478	1.29334	2.95e-23	1.07e-21		TACC1	0.320421	1.04623	4.72626e-16	3.33679e-14		ACACB	0.336772	0.289517	3.56299e-41	1.79088e-39		RPL24	0.555043	2.51994	4.04e-104	4.05e-102		GABARAPL2	0.343756	0.922334	7.22e-19	2.54e-17		PALMD	0.436847	1.15367	2.07e-21	1.02e-19		EGFL7	0.172015	1.41891	0.00014947	0.000711652		CTSL
	PKM	0.419053	0.60005	9.20592e-45	1.56168e-42		ISG15	0.426441	0.784459	1.12e-23	4.17e-22		FOS	0.320386	2.19717	5.2657e-08	1.39709e-06		XAF1	0.335178	0.495603	1.87834e-26	5.86752e-25		RPL29	0.553691	2.75533	1.19e-98	1.08e-96		NOV	0.340292	0.149205	1.04e-60	1.76e-58		ADGRF5	0.424915	0.58888	4.7e-26	2.96e-24		UPF2	0.17063	0.406278	3.94e-09	4.02e-08		COL6A2
	COL15A1	0.417715	0.753808	7.45398e-31	6.36663e-29		AKAP13	0.425005	0.509468	1.42e-41	1.18e-39		ZFP36	0.318854	2.3038	2.32577e-08	6.48561e-07		RHOB	0.332579	0.874335	1.62427e-16	2.88776e-15		RPS17	0.553654	2.98663	9.69e-108	1.05e-105		JAG2	0.329691	0.224578	2.14e-39	1.93e-37		HBEGF	0.415099	0.354136	9.73e-41	1.06e-38		TBCD	0.169947	0.223366	2.72e-13	4.38e-12		OST4
	ANXA1	0.417584	1.00989	8.21353e-27	5.76552e-25		TMEM204	0.424587	0.535236	2.63e-39	1.97e-37		OSBPL1A	0.318329	0.273839	1.20425e-41	2.82859e-39		EHD2	0.330506	0.407483	3.46595e-34	1.44976e-32		RPS25	0.551812	3.0172	3.78e-120	5.02e-118		MMRN2	0.329087	0.609385	9.99e-19	3.47e-17		EPAS1	0.41486	1.1573	2.58e-19	1.12e-17		RPS15	0.168029	3.20574	8.13e-06	5.05e-05		COX7C
	RPL6	0.407099	2.47833	8.12798e-24	4.70499e-22		CYBA	0.423208	0.311875	1.15e-57	1.49e-55		CDKN1A	0.312387	0.860065	6.58805e-16	4.54613e-14		CD59	0.31766	2.0406	5.88369e-14	8.75316e-13		GAPDH	0.551594	2.11668	1.36e-84	1.02e-82		GJA4	0.324609	0.194978	5.97e-39	5.32e-37		PLPP1	0.411443	1.07973	2.75e-16	9.63e-15		COL18A1	0.167268	0.428577	1.24e-07	1.01e-06		TSTA3
	TMEM258	0.405924	0.939953	2.57681e-32	2.34874e-30		ESM1	0.422342	0.0840848	1.03e-140	9.02e-138		EHD4	0.311828	0.578029	5.33806e-23	5.76983e-21		DST	0.316487	0.283136	4.0681e-37	1.86096e-35		RPS13	0.551434	2.80716	8.27e-93	6.87e-91		MYL9	0.31813	0.413917	1.02e-24	4.96e-23		EEF1D	0.410918	1.75375	6.32e-19	2.68e-17		C1orf54	0.166763	0.434982	6.93e-08	5.89e-07		PPDPF
	CXorf36	0.405709	0.691786	1.97081e-36	2.1686e-34		BGN	0.419063	0.173672	7.31e-87	2.03e-84		RAMP3	0.308485	1.19693	9.16596e-13	4.51424e-11		LGALS3	0.315788	1.38928	1.76426e-14	2.72767e-13		JAM2	0.549079	0.739172	1.02e-130	1.59e-128		SOX17	0.315439	0.39435	4.16e-22	1.74e-20		CAV2	0.409591	0.718605	3.47e-26	2.22e-24		ENG	0.166726	1.58068	0.000329174	0.00143693		ADD3
	BHLHE40	0.404684	0.472149	9.89216e-45	1.63274e-42		MCAM	0.408146	0.232663	7.98e-69	1.45e-66		POMP	0.30745	1.08391	1.35483e-15	9.24466e-14		TINAGL1	0.314336	0.569697	2.27938e-23	6.07867e-22		RPL35A	0.548238	3.12193	4.62e-107	4.79e-105		ID1	0.315287	0.765511	4e-13	9.69e-12		AIF1L	0.408541	0.238426	3.79e-58	6.09e-56		CASC15	0.164841	0.0981606	4.14e-26	1.7e-24		USMG5
	THBD	0.403544	0.554688	1.55422e-38	1.9175e-36		UACA	0.406967	0.536584	1.22e-34	7.74e-33		PDGFD	0.304886	0.128769	6.99618e-72	4.06911e-69		CDH13	0.31117	0.20983	3.24496e-47	1.88733e-45		TPT1	0.547671	3.1267	7.45e-106	7.58e-104		CALM2	0.314913	1.42919	4.34e-12	9.61e-11		PTP4A3	0.408022	0.232854	2.74e-58	4.53e-56		KLF2	0.16478	0.785004	3.97e-05	0.000215081		C16orf62
	RPL39	0.398536	2.89392	6.79479e-24	3.95198e-22		TSC22D1	0.406655	1.57442	1.65e-16	4.01e-15		RPL10A	0.300526	2.60017	1.08194e-12	5.30715e-11		ARHGEF7	0.306901	0.169615	2.91083e-54	1.89111e-52		RPS8	0.547376	3.16318	1.63e-107	1.75e-105		IFITM1	0.305392	0.75088	6.65e-15	1.84e-13		ANXA2	0.406331	1.6874	1.11e-16	4.03e-15		PKN1	0.162867	0.174545	2.44e-15	4.79e-14		COX7A2
	RPL37	0.394531	3.02052	1.60843e-26	1.0975e-24		KTN1	0.406621	1.02242	6.1e-25	2.45e-23		RPS2	0.300427	3.25036	2.78999e-12	1.31571e-10		ISOC1	0.301939	0.0733825	4.80028e-124	9.30645e-122		RPS15A	0.546039	3.27633	2.33e-111	2.76e-109		LGALS1	0.303318	1.05202	1.98e-09	3.26e-08		NDUFC2	0.406183	0.84168	6.12e-25	3.7e-23		POLR2J3	0.161201	0.408561	3.78e-08	3.34e-07		YBX1
	NDRG1	0.394043	0.545043	1.005e-40	1.41092e-38		AQP1	0.405758	1.82403	3.19e-15	7.09e-14		GMFG	0.29521	0.726713	1.51054e-17	1.20586e-15		MCF2L	0.299254	0.252987	1.28643e-37	5.95167e-36		SOD2	0.542896	0.411327	8.63e-172	2.64e-169		CD46	0.303053	0.417618	8.2e-23	3.63e-21		EMP3	0.403939	0.171767	2.78e-68	6.06e-66		ANKRD28	0.159399	0.227894	3.15e-12	4.53e-11		RBP1
	KLF2	0.390332	0.785004	1.84691e-26	1.25323e-24		RAMP2	0.404495	2.21752	1.43e-18	3.95e-17		RDX	0.293748	1.04193	1.85868e-13	9.87041e-12		PPP1R14A	0.298311	0.275124	8.89253e-30	3.18514e-28		RPL18	0.542355	2.57402	8.3e-94	7.04e-92		BMX	0.300612	0.118152	2.41e-71	5.16e-69		DBI	0.401702	0.792979	2.27e-23	1.24e-21		AKAP9	0.157409	0.655339	8.59e-06	5.32e-05		NTAN1
	PPIA	0.390117	1.50432	4.68486e-24	2.80494e-22		NES	0.402055	0.285588	3.35e-54	3.97e-52		HNRNPA1	0.2936	1.73765	6.0596e-12	2.68159e-10		PDE2A	0.293891	0.304746	1.25832e-33	5.10602e-32		RPS19	0.541667	3.33678	3.38e-110	3.93e-108		GUCY1A3	0.298667	0.062575	2.27e-116	9.56e-114		STOM	0.400834	1.18404	2.5e-18	1.01e-16		CHD9	0.157073	0.481465	5.19e-07	3.88e-06		COLEC12
	VWA1	0.387014	0.390508	4.66873e-40	6.40717e-38		CALM1	0.400929	1.4633	6.27e-20	1.88e-18		EIF3E	0.291978	1.13554	3.23721e-14	1.9382e-12		TCF4	0.292294	1.3695	5.54769e-13	7.58784e-12		RPL11	0.533912	3.35289	1.23e-122	1.7e-120		ITSN2	0.297567	0.287056	1.73e-29	1.05e-27		BTG2	0.396817	0.815889	2.66e-20	1.21e-18		EVA1B	0.155328	0.108978	1.03e-21	3.17e-20		RPL13A
	NAMPT	0.384803	0.607216	1.74436e-34	1.74636e-32		SPG7	0.399198	0.24617	2.3e-64	3.64e-62		IER2	0.291062	0.896351	3.07246e-13	1.57677e-11		HIPK2	0.288899	0.101112	9.76729e-82	9.32014e-80		RPL35	0.532148	2.85075	1.22e-105	1.24e-103		TAGLN	0.297256	0.18389	5.87e-38	5.09e-36		TNFSF10	0.392669	0.827364	6.26e-20	2.79e-18		SYCE1L	0.152762	0.102769	3.72e-23	1.3e-21		RPL14
	RPS9	0.38347	2.85941	6.36538e-23	3.53395e-21		ETS1	0.398936	0.408185	1.94e-42	1.66e-40		ADGRL4	0.290291	1.29907	3.74589e-12	1.71357e-10		CAV1	0.287532	2.01673	5.71851e-10	5.87433e-09		RPL39	0.530975	2.89392	9.28e-87	7.08e-85		MAP4	0.294217	0.388332	1.29e-22	5.62e-21		TAGLN2	0.385253	1.40149	1.82e-16	6.44e-15		UPP1	0.15249	0.314786	6.83e-09	6.78e-08		RPL35A
	SLC38A2	0.380917	0.343194	1.1849e-52	2.78314e-50		DOCK6	0.396492	0.250015	4.38e-59	5.94e-57		PPARG	0.278486	0.342886	3.58196e-25	4.33168e-23		COL4A1	0.28026	0.814712	9.04053e-12	1.12905e-10		NRN1	0.530308	0.556512	4.02e-150	8.92e-148		LIMA1	0.288367	0.487742	8.87e-19	3.08e-17		ATF3	0.379988	0.507575	1.26e-24	7.56e-23		PMEPA1	0.151977	0.119348	4.87e-18	1.16e-16		MARCKSL1
	RPL5	0.379846	2.41364	4.29593e-20	1.83463e-18		SGK1	0.395507	0.568948	3.34e-29	1.69e-27		RPL3	0.278343	3.26166	4.6014e-12	2.07386e-10		MGAT1	0.279036	0.406701	9.99994e-25	2.84045e-23		BTF3	0.52882	1.76305	1.61e-81	1.16e-79		IFI44L	0.287454	0.662486	4.97e-13	1.19e-11		ATP1A1	0.377493	0.766936	8.95e-21	4.19e-19		ADAMTSL2	0.150481	0.0750621	3.17e-26	1.32e-24		PHLDA1
	NRP2	0.378963	0.401483	7.18025e-42	1.05662e-39		ABL2	0.39435	0.342411	3.93e-47	3.9e-45		IDI1	0.275285	0.243363	6.8811e-37	1.4245e-34		NBL1	0.275874	0.150029	4.25194e-54	2.74779e-52		RPL15	0.527856	2.94878	7.37e-84	5.46e-82		C19orf33	0.280514	0.0768839	4.64e-80	1.18e-77		OCIAD2	0.376764	0.435636	8.17e-33	6.93e-31		HERC2	0.150269	0.28403	3.18e-09	3.29e-08		NR2F1
	HNRNPA1	0.378016	1.73765	5.08251e-20	2.16299e-18		COL18A1	0.390557	0.428577	1.89e-36	1.27e-34		H3F3A	0.270025	2.19757	7.53598e-11	2.98846e-09		MMRN2	0.275451	0.609385	2.11853e-16	3.72313e-15		BCAM	0.523364	1.44303	1.95e-80	1.38e-78		HLA-E	0.277807	2.8493	4.45e-12	9.84e-11		TINAGL1	0.370975	0.569697	5.29e-24	3.05e-22		PCDH17	0.147497	0.243047	5.89e-10	6.62e-09		UQCRB
	ACTG1	0.37713	2.17624	3.12903e-19	1.24084e-17		PCDH12	0.388944	0.227444	9.06e-60	1.26e-57		CDC37	0.269127	1.23501	3.73252e-12	1.71357e-10		INHBB	0.271969	0.195409	4.47173e-40	2.21124e-38		SPRY1	0.522212	2.09028	4.43e-52	1.89e-50		FBLIM1	0.277148	0.0721484	1.95e-90	5.96e-88		CD58	0.369694	0.190647	9e-60	1.55e-57		MAFB	0.147443	0.0887948	8.86e-23	3.02e-21		SGCE
	OST4	0.376812	1.20445	1.34852e-24	8.44655e-23		SEC62	0.383947	1.48908	1.1e-20	3.37e-19		SLC2A3	0.268847	0.962768	2.05079e-11	8.63735e-10		GNAI1	0.265819	0.170834	6.05743e-45	3.31773e-43		RPL19	0.521109	3.11765	4.46e-104	4.43e-102		ACE	0.274618	0.177709	5.42e-34	4.01e-32		UBB	0.369176	1.80891	1.28e-15	4.33e-14		FAM167B	0.145983	0.363984	3.41e-07	2.63e-06		REXO2
	RPL10A	0.376613	2.60017	2.69908e-20	1.16903e-18		ITGA5	0.382303	0.479979	4.55e-35	2.91e-33		DAD1	0.267232	1.0702	6.7253e-13	3.36651e-11		ADAMTS18	0.264387	0.0538045	6.25674e-112	9.55248e-110		FAU	0.52063	2.56358	3.48e-90	2.82e-88		CAPZA2	0.273643	0.677153	9.17e-15	2.51e-13		PSME1	0.367901	0.930586	6.45e-19	2.73e-17		FAM118A	0.145911	0.114574	2.5e-17	5.69e-16		TPM4
	RPLP1	0.374504	3.49177	1.77487e-25	1.1531e-23		IFI6	0.381954	1.03476	1.84e-17	4.78e-16		BTF3	0.266825	1.76305	2.24122e-10	8.1959e-09		KIAA1217	0.263838	0.117253	7.55694e-59	5.27431e-57		RPL37	0.515363	3.02052	3.46e-93	2.92e-91		RNF144B	0.272893	0.0617759	5.96e-95	1.97e-92		CFL1	0.365127	1.80756	5.94e-15	1.9e-13		CCDC80	0.145587	0.184682	3.6e-11	4.64e-10		CLU
	CLIC1	0.374188	1.25317	7.8375e-23	4.33155e-21		KLF2	0.38189	0.785004	2.73e-22	9.29e-21		AQP7	0.266236	0.228669	2.11588e-29	3.2713e-27		GALNT15	0.263205	0.136248	3.29562e-52	2.06424e-50		ZNF385D	0.514858	0.386933	2.7e-193	1.1e-190		FLNB	0.268609	0.381156	6.56e-19	2.32e-17		SKP1	0.364675	1.1584	2.51e-17	9.39e-16		ITGA10	0.14501	0.147606	9.97e-15	1.85e-13		NTS
	SERF2	0.374102	2.1639	1.22429e-21	6.02961e-20		THY1	0.379892	0.0767318	1.2e-164	1.63e-161		VAMP5	0.26472	1.09222	6.5907e-12	2.90609e-10		PALMD	0.263019	1.15367	2.98706e-11	3.51822e-10		RPLP1	0.510358	3.49177	3.21e-97	2.86e-95		DST	0.266103	0.283136	7.13e-22	2.94e-20		NTRK2	0.364277	0.0339172	9.39e-266	1.91e-262		RPL36	0.144155	3.13743	0.00022636	0.00103048		JCHAIN
	ITGA6	0.373153	0.70358	1.03208e-27	7.59386e-26		GNAI2	0.373022	0.72412	4.52e-26	1.94e-24		GADD45B	0.264695	0.984355	1.6554e-09	5.50928e-08		NPR1	0.262784	0.228915	1.31901e-32	5.19688e-31		NFKBIA	0.509052	1.23564	2.01e-70	1.26e-68		MAST4	0.265626	0.361127	1.06e-18	3.67e-17		CLIC4	0.362878	0.444047	1.81e-29	1.32e-27		KNOP1	0.143655	0.21101	2.44e-10	2.85e-09		HMGN3
	ITGA5	0.371994	0.479979	4.97626e-38	5.95882e-36		PCDH17	0.369314	0.243047	9.38e-57	1.19e-54		NRP1	0.257223	0.674121	2.70501e-13	1.40591e-11		NOSTRIN	0.260249	0.601484	9.92907e-16	1.66814e-14		LGALS3	0.506147	1.38928	3.15e-74	2.08e-72		TXNIP	0.2638	2.33652	3.3e-07	4.07e-06		TCN2	0.362384	0.508638	2.33e-24	1.37e-22		RPL36A	0.14283	2.29755	0.00164235	0.00591367		GMFG
	RPS3	0.371065	3.04008	3.27571e-21	1.52127e-19		CA2	0.369145	0.0943411	5.53e-119	2.93e-116		CABP1	0.257103	0.0810997	1.26869e-79	8.60876e-77		SIRPA	0.256998	0.127415	4.59068e-54	2.93563e-52		RPL14	0.500077	2.37585	1.78e-80	1.27e-78		CDH5	0.261468	0.691199	8.53e-12	1.83e-10		LGALS3BP	0.359442	0.167058	5.29e-52	7.09e-50		ADAMTS6	0.140746	0.242436	5.9e-08	5.09e-07		SCN3B
	EEF1B2	0.369427	1.44286	2.105e-20	9.18231e-19		DLL4	0.364522	0.245457	1.65e-53	1.9e-51		HLA-A	0.256893	3.38915	9.29191e-15	5.94196e-13		HRCT1	0.25636	0.291639	3.9348e-26	1.20149e-24		RPL22	0.499749	2.32161	5.38e-79	3.73e-77		LPCAT2	0.260187	0.174939	5.21e-35	3.95e-33		GATA2	0.358967	0.148641	1.89e-73	4.62e-71		SMAD1	0.139855	0.265415	5.76e-09	5.76e-08		FSCN1
	TPM3	0.368999	0.809113	4.97585e-29	3.89583e-27		MAP1B	0.364418	0.142385	4.26e-90	1.28e-87		RPS6	0.256648	3.40795	9.75994e-11	3.82077e-09		LPAR6	0.251548	0.635891	1.64154e-14	2.55086e-13		TPD52L1	0.49617	0.342996	2.81e-202	1.32e-199		CD58	0.257671	0.190647	2.03e-32	1.42e-30		ACE	0.358535	0.177709	3.88e-52	5.32e-50		ETS1	0.138811	0.408185	3.37e-06	2.21e-05		RPS28
	CCDC85B	0.367843	1.09808	7.20199e-22	3.61996e-20		PTPRG	0.363821	0.204687	2.45e-63	3.7e-61		CARHSP1	0.255949	0.511324	1.4792e-17	1.18862e-15		CADM2	0.247234	0.0374746	1.27222e-128	2.72612e-126		TXNIP	0.495342	2.33652	4.26e-56	2.02e-54		IL32	0.253098	0.619381	7.31e-10	1.27e-08		GIMAP4	0.356907	0.759979	1.23e-19	5.39e-18		RNMT	0.13839	0.244101	3.47e-09	3.58e-08		HINT1
	TPT1	0.36691	3.1267	3.03355e-23	1.71536e-21		ID1	0.363207	0.765511	2.09e-18	5.76e-17		RPL9	0.255423	2.91204	1.32952e-10	5.13883e-09		TSPAN6	0.245822	0.251277	1.91509e-29	6.72153e-28		RPS12	0.495073	3.38656	1.95e-96	1.71e-94		BCAM	0.250251	1.44303	3.8e-08	5.47e-07		NEBL	0.35581	0.0568241	1.51e-166	1.32e-163		TNK2	0.137384	0.0738019	1.85e-22	6.1e-21		CTSZ
	RPL7A	0.365878	2.5291	1.44021e-19	5.90293e-18		YWHAH	0.359416	0.290362	5.54e-48	5.68e-46		JUNB	0.25418	2.11105	3.92834e-06	7.21515e-05		PARM1	0.245308	0.0480563	4.03068e-112	6.23174e-110		COMMD6	0.493603	1.12344	2.04e-87	1.57e-85		EFNB2	0.248334	0.30687	6.6e-19	2.33e-17		FTL	0.352154	1.99173	1.38e-12	3.7e-11		RGS12	0.134852	0.139458	1.67e-13	2.74e-12		ARL4A
	NAP1L1	0.365854	0.91162	3.43469e-26	2.31775e-24		JAG2	0.358971	0.224578	9.18e-51	1.03e-48		RPS7	0.253251	2.65681	2.79095e-10	9.96744e-09		PML	0.245248	0.30984	8.03788e-24	2.20617e-22		CDKN1A	0.492696	0.860065	1.4e-83	1.03e-81		PGRMC2	0.24664	0.248295	1.9e-23	8.65e-22		RPS16	0.350762	2.67804	1.44e-15	4.88e-14		LTBP3	0.134782	0.154648	1.49e-11	1.98e-10		UGP2
	AQP1	0.36369	1.82403	3.64748e-14	8.50198e-13		VWF	0.358583	1.90238	6.08e-12	1.04e-10		FDPS	0.252974	0.675974	2.44001e-14	1.4976e-12		HLA-A	0.242043	3.38915	7.77849e-14	1.13644e-12		RPL41	0.488951	3.94749	1.91e-112	2.28e-110		RHOC	0.244129	1.28482	1.66e-08	2.49e-07		PODXL	0.347411	0.557985	2.21e-19	9.63e-18		FAP	0.134578	0.0852895	1.57e-20	4.45e-19		EPB41L2
	FSCN1	0.360892	0.354131	2.31744e-45	4.1022e-43		HEG1	0.358237	0.488095	8.15e-30	4.25e-28		TINAGL1	0.252944	0.569697	5.31921e-15	3.43751e-13		CRHBP	0.241711	0.0889701	3.16143e-62	2.25811e-60		CDC42EP3	0.487761	0.560721	1.63e-124	2.43e-122		GPX3	0.243611	0.475829	2.87e-11	5.8e-10		C9orf3	0.344924	0.140949	1.19e-72	2.79e-70		COL15A1	0.134427	0.753808	0.000683689	0.0027361		SLC38A2
	PPIB	0.360803	1.0411	1.68547e-23	9.66496e-22		CDA	0.357355	0.261019	5.67e-52	6.41e-50		LDB2	0.252389	0.731846	1.3847e-13	7.55034e-12		ANXA6	0.239381	0.189454	2.37669e-35	1.02214e-33		RPS7	0.487334	2.65681	4.73e-76	3.24e-74		DUSP1	0.235642	1.09851	1.93e-07	2.46e-06		POMP	0.344526	1.08391	3.33e-15	1.09e-13		DDX17	0.134228	0.621078	0.000121055	0.000589069		SEMA3D
	SELP	0.360382	0.229092	3.44239e-72	1.61713e-69		CLIC1	0.356747	1.25317	2.26e-18	6.19e-17		RPS5X	0.252384	3.23372	1.58879e-10	5.98933e-09		ADM	0.238687	0.194192	4.95745e-28	1.64539e-26		RPL23A	0.485375	3.16735	1.08e-94	9.26e-93		CDC42BPA	0.233776	0.170493	1.2e-28	6.99e-27		FN1	0.344433	0.444418	1e-19	4.43e-18		USP34	0.133622	0.21737	1.8e-09	1.92e-08		PARK7
	RPL41	0.360084	3.94749	2.12221e-29	1.7166e-27		PMEPA1	0.355627	0.119348	2.5e-96	8.73e-94		PALMD	0.252252	1.15367	4.80069e-10	1.6753e-08		PSAP	0.237182	1.21085	9.63379e-10	9.62118e-09		RPL27	0.479988	2.36977	4.13e-68	2.44e-66		CTGF	0.226903	0.376377	1.46e-11	3.04e-10		UACA	0.342529	0.536584	4.79e-21	2.31e-19		MYO6	0.132127	0.273918	1.37e-07	1.12e-06		CD99
	RPS6	0.358822	3.40795	7.81276e-21	3.56064e-19		NEAT1	0.354345	2.56465	8.11e-14	1.61e-12		GPX1	0.251806	0.878153	1.88001e-12	8.96971e-11		TNMD	0.236859	0.136286	2.30815e-42	1.19965e-40		H3F3B	0.474849	2.58013	3.67e-66	2.12e-64		MECOM	0.224378	0.29765	3.08e-17	9.83e-16		C12orf57	0.341761	0.634298	3.16e-20	1.43e-18		H1FX	0.130793	0.193038	2.2e-09	2.33e-08		RPL39
	ADAMTS9	0.3585	0.565426	9.91742e-28	7.34129e-26		LUZP1	0.348163	0.497884	1.24e-29	6.4e-28		RPL6	0.24964	2.47833	2.54152e-09	8.19052e-08		IFNGR1	0.236311	0.711112	1.20937e-11	1.48157e-10		FOS	0.473881	2.19717	4.56e-34	1.24e-32		UTRN	0.223093	0.515178	4.47e-11	8.83e-10		EGR1	0.339314	0.822187	4.18e-13	1.18e-11		MEF2A	0.130094	0.301218	5.22e-07	3.9e-06		DAD1
	ARHGDIB	0.354617	0.603518	2.12098e-30	1.76229e-28		NRP1	0.346638	0.674121	1.98e-21	6.39e-20		CYYR1	0.249247	0.56915	4.05278e-16	2.87794e-14		IMPDH1	0.235084	0.13801	8.57431e-44	4.59327e-42		RPS21	0.47261	2.43695	3.38e-70	2.11e-68		ADD1	0.216931	0.300913	2.42e-16	7.2e-15		MECOM	0.334397	0.29765	2.06e-33	1.78e-31		PET100	0.129583	0.593185	9.14e-05	0.000457635		RPS23
	AP2S1	0.354003	0.525533	1.79941e-35	1.9279e-33		GRB10	0.345145	0.181614	1.86e-63	2.84e-61		ADGRF5	0.247459	0.58888	3.09666e-12	1.44361e-10		SCN4A	0.231486	0.0763377	1.84956e-62	1.33672e-60		MYC	0.472225	0.684036	1.02e-88	7.94e-87		ITPR2	0.216852	0.111242	2.67e-36	2.13e-34		CALM1	0.332836	1.4633	4.6e-12	1.18e-10		ITGA5	0.12842	0.479979	4.84e-05	0.000256956		CTSD
	UQCRB	0.352729	1.45631	6.96702e-20	2.93432e-18		ID3	0.344403	0.992456	2.05e-14	4.3e-13		HLA-E	0.244542	2.8493	3.75447e-11	1.54401e-09		ESAM	0.229868	1.17032	4.13116e-09	3.78246e-08		RPS20	0.472032	2.67259	1.05e-75	7.14e-74		IFITM2	0.216047	2.00823	1.34e-06	1.48e-05		PSMB9	0.329713	0.738716	1e-17	3.84e-16		RTF1	0.127715	0.553273	8.21e-05	0.000414636		NDUFA4
	RAB11A	0.351172	0.783936	1.47248e-26	1.01609e-24		GAS6	0.343361	0.272208	1.29e-40	1.03e-38		MGST3	0.242597	1.2202	8.38325e-10	2.86815e-08		ATOH8	0.228638	0.16307	8.34715e-34	3.43273e-32		RPL21	0.471751	3.47614	1.25e-89	9.99e-88		IL33	0.215736	0.368799	7.38e-14	1.88e-12		IFIT3	0.32891	0.365088	2.14e-24	1.27e-22		RAI14	0.124573	0.212947	6.2e-09	6.19e-08		NDUFA1
	TNFRSF1A	0.350131	0.549522	2.96102e-33	2.80356e-31		MTRNR2L12	0.342828	0.766798	5.06e-17	1.28e-15		CNBP	0.241028	0.853943	3.03474e-12	1.42563e-10		TNFSF10	0.228486	0.827364	6.44051e-10	6.55537e-09		RPL17	0.471201	1.22135	2.89e-73	1.89e-71		COL8A1	0.215136	0.0314947	1e-108	4.08e-106		MAST4	0.327921	0.361127	2.03e-25	1.26e-23		EIF3J	0.123734	0.421127	2.01e-05	0.000116197		RPL15
	RPL4	0.349774	1.80259	2.13123e-17	7.01639e-16		ADAMTSL2	0.33951	0.0750621	1.96e-134	1.49e-131		LMCD1	0.239092	0.939603	1.93184e-10	7.15016e-09		CTNNBIP1	0.22618	0.0769406	3.88762e-66	3.00528e-64		MYL12A	0.468963	1.90527	7.93e-65	4.46e-63		VEGFC	0.213193	0.119993	3.52e-33	2.5e-31		PCSK5	0.327435	0.124328	6.25e-58	9.91e-56		PRPF4B	0.123639	0.385251	1.82e-05	0.000105968		CYBA
	RAMP2	0.345218	2.21752	8.74335e-16	2.46631e-14		IGFBP4	0.339167	1.03359	5.06e-16	1.2e-14		RPLP0	0.235811	2.08799	9.25136e-08	2.36258e-06		C11orf96	0.225084	0.0893739	3.34574e-51	2.06388e-49		PFDN5	0.465522	1.6436	2.07e-68	1.24e-66		TSPO	0.212898	0.916224	5.03e-08	7.11e-07		RPS27	0.326155	3.91219	2.36e-23	1.28e-21		APLNR	0.123212	0.33304	1.51e-05	8.94e-05		DST
	CFL1	0.344616	1.80756	4.86997e-18	1.72496e-16		CD200	0.337247	0.238311	5.13e-49	5.49e-47		RPL4	0.235746	1.80259	3.24358e-08	8.86288e-07		PLIN2	0.224093	0.333827	8.5824e-19	1.74129e-17		RPL28	0.460116	2.96647	1.09e-75	7.38e-74		MX1	0.21017	0.380252	6.77e-12	1.47e-10		IFITM2	0.324007	2.00823	4.24e-12	1.09e-10		SCAND1	0.122575	0.484818	5.84e-05	0.00030372		ATP5L
	C1orf54	0.343801	0.434982	4.66742e-34	4.52444e-32		TGFB1	0.337024	0.25525	1.78e-47	1.81e-45		RPS3A	0.23501	2.98895	1.81668e-08	5.1602e-07		DNASE1L3	0.22039	0.229452	4.57455e-20	9.95964e-19		FKBP1A	0.459307	1.75322	2.08e-59	1.07e-57		TUSC3	0.209778	0.186391	5.27e-23	2.36e-21		ARPC2	0.323827	0.985525	6.81e-15	2.16e-13		PINK1	0.121389	0.150909	2.33e-10	2.74e-09		GUSB
	SERPINE1	0.343701	0.160896	3.76855e-75	2.00126e-72		RAC1	0.336778	0.682864	1.47e-21	4.75e-20		DLC1	0.233506	0.401386	7.30212e-17	5.60931e-15		EFNB1	0.218624	0.168673	1.16356e-29	4.13132e-28		RPL18A	0.446875	3.09868	6.99e-72	4.47e-70		CD151	0.208144	1.11988	4.65e-07	5.61e-06		IFI44L	0.321584	0.662486	1.14e-14	3.57e-13		RPL37A	0.121353	3.35223	0.000371837	0.00160651		CST3
	NPC2	0.343075	0.884542	4.82902e-22	2.44737e-20		NPDC1	0.336425	1.04242	5.93e-17	1.49e-15		CXCL12	0.231014	0.486932	1.51962e-10	5.76419e-09		WFS1	0.217089	0.12977	1.05952e-37	4.92053e-36		TSC22D3	0.445767	1.14942	1.31e-58	6.63e-57		CTTNBP2NL	0.207489	0.258545	4.16e-17	1.31e-15		FAM107A	0.321531	0.505186	1.59e-18	6.48e-17		MT-ATP8	0.121198	0.134128	3.64e-11	4.69e-10		CHRDL1
	HSP90AB1	0.342811	1.63514	7.81824e-18	2.68992e-16		RAB13	0.336297	0.869225	6.43e-20	1.93e-18		DNASE1L3	0.230954	0.229452	5.98262e-21	5.70872e-19		OR51E1	0.21644	0.03296	1.00212e-125	2.00654e-123		RPS15	0.444852	3.20574	3.16e-80	2.21e-78		BTG2	0.206425	0.815889	5.19e-07	6.2e-06		PLLP	0.31606	0.103325	1.8e-74	4.48e-72		VWF	0.120697	1.90238	0.0230477	0.0573563		CNN3
	CDA	0.342758	0.261019	7.04179e-55	1.82997e-52		SOX4	0.334701	0.471452	2.51e-24	9.75e-23		GYPC	0.230834	0.468055	2.28411e-14	1.41615e-12		CREB5	0.215553	0.0800556	4.1183e-56	2.73375e-54		RPL6	0.444024	2.47833	4.01e-58	2.01e-56		S100A11	0.204568	1.35554	4.92e-06	4.89e-05		EEF1A1	0.315866	3.81524	8.86e-16	3.02e-14		PNN	0.119147	0.478901	0.000112591	0.000551177		ADIRF
	HEG1	0.342634	0.488095	2.88844e-31	2.53809e-29		FXYD5	0.334401	1.38625	4.7e-16	1.11e-14		SYNE2	0.23017	0.773173	2.52436e-10	9.09515e-09		ADGRG1	0.215042	0.30351	1.57099e-18	3.14558e-17		IFI16	0.44186	1.01742	1.65e-69	1.01e-67		TCN2	0.199688	0.508638	4.53e-09	7.26e-08		HSPB1	0.314875	2.09729	2.44e-10	5.19e-09		DAB2	0.118245	0.346098	1.1e-05	6.69e-05		NDUFA13
	MSN	0.341848	0.747621	5.28967e-25	3.365e-23		TIMP3	0.332895	1.23123	6.42e-13	1.19e-11		B2M	0.229816	4.912	7.41227e-22	7.4821e-20		MPDZ	0.214924	0.175227	1.15977e-28	3.96791e-27		EIF1	0.440909	2.71976	1.82e-61	9.66e-60		TM6SF1	0.196966	0.100783	2.24e-35	1.72e-33		RPL21	0.311406	3.47614	1.83e-14	5.64e-13		TNFRSF4	0.118003	0.26924	1.19e-05	7.19e-05		RPL30
	MMP2	0.341502	0.297651	1.24028e-40	1.72145e-38		PPIB	0.332566	1.0411	9.19e-18	2.44e-16		RPS17	0.228501	2.98663	2.50829e-09	8.10483e-08		IVNS1ABP	0.213487	0.417657	3.94311e-13	5.4546e-12		DAAM1	0.44013	0.377466	2.11e-138	3.79e-136		ZFYVE21	0.196158	0.376127	1.94e-12	4.44e-11		CWC27	0.311404	0.154426	2.2e-57	3.35e-55		PRRC2C	0.117978	0.62619	0.000514489	0.00214031		NDUFB2
	SET	0.340301	0.481906	3.27756e-35	3.42154e-33		HDAC7	0.331658	0.375581	1.55e-31	8.64e-30		IGFBP7	0.228055	2.54585	5.24414e-05	0.000737076		ITGB5	0.213184	0.0710133	5.82271e-58	3.9731e-56		EEF2	0.439984	1.42787	5.58e-60	2.89e-58		SYNPO	0.19559	0.247406	4.8e-15	1.33e-13		ASRGL1	0.308878	0.115723	7.96e-68	1.71e-65		CDA	0.117844	0.261019	1.02e-06	7.32e-06		HSPA8
	CD99	0.340112	0.923918	1.80921e-22	9.64963e-21		HBEGF	0.331572	0.354136	1.6e-31	8.88e-30		RGCC	0.227971	0.423372	9.21563e-12	3.99148e-10		EPB41L2	0.212287	0.170012	4.23648e-28	1.41378e-26		HLA-DQA2	0.43891	0.181576	1.02e-233	6.25e-231		OCIAD2	0.193288	0.435636	1.67e-10	3.11e-09		GABARAPL2	0.308855	0.922334	2.78e-14	8.44e-13		AHI1	0.114105	0.249686	1.37e-06	9.6e-06		RPS12
	ADAM15	0.339955	0.800002	1.49612e-21	7.28031e-20		PDGFD	0.330863	0.128769	1.19e-78	2.65e-76		RPL8	0.226893	2.92984	5.49018e-09	1.66809e-07		NUPR1	0.212067	0.489398	3.94278e-13	5.4546e-12		LMCD1	0.437187	0.939603	6.06e-70	3.76e-68		AAK1	0.191909	0.227035	3.83e-16	1.13e-14		PGRMC2	0.308355	0.248295	8.22e-33	6.93e-31		GRAMD1A	0.113875	0.309817	1.44e-05	8.55e-05		SLC38A1
	RPL28	0.339072	2.96647	2.51504e-20	1.09319e-18		DYSF	0.32892	0.154478	3.76e-66	6.47e-64		RPSA	0.226744	1.77685	1.16741e-07	2.92787e-06		GPR146	0.208727	0.317186	6.75889e-17	1.2303e-15		S100A10	0.436211	1.98329	3.59e-46	1.35e-44		HSPB1	0.191801	2.09729	5.47e-05	0.000434311		RRAS	0.305902	0.151622	1.79e-53	2.57e-51		FHOD1	0.113286	0.0729796	1.33e-16	2.88e-15		COX6C
	CD63	0.338666	1.83305	9.36465e-18	3.18607e-16		PINK1	0.327893	0.150909	5.52e-69	1.02e-66		RCN1	0.225973	0.537759	4.46829e-14	2.63651e-12		LGALS3BP	0.207651	0.167058	2.98088e-24	8.33146e-23		RPL36A	0.435852	2.29755	2.37e-53	1.04e-51		CARD16	0.191354	0.374491	2.21e-11	4.51e-10		RPS13	0.302351	2.80716	9.66e-11	2.14e-09		ATP5D	0.112898	0.368611	3.78e-05	0.00020543		MZT2B
	RPL7	0.336639	2.9527	9.93896e-17	3.11268e-15		EHD4	0.324496	0.578029	3.85e-23	1.38e-21		NUCB2	0.225565	0.456315	9.87953e-16	6.77913e-14		ESYT1	0.205807	0.206369	1.11674e-23	3.04462e-22		SELP	0.435315	0.229092	4.63e-229	2.69e-226		HEG1	0.188872	0.488095	1.21e-08	1.84e-07		SSFA2	0.299719	0.241938	1.81e-33	1.58e-31		SRSF11	0.112517	0.717062	0.00155046	0.00562438		RPL7
	ABL2	0.336523	0.342411	1.2013e-39	1.61239e-37		MARCKSL1	0.321323	0.544799	9.96e-24	3.74e-22		ZBTB16	0.225539	0.524341	1.09134e-13	6.05893e-12		ZFP36L1	0.203294	1.16072	3.94921e-07	2.77057e-06		KCTD12	0.431889	0.545736	6.19e-92	5.11e-90		PIK3C2B	0.186975	0.103652	1.07e-30	7.09e-29		RBP7	0.297634	1.58058	6.99e-07	9.17e-06		GADD45GIP1	0.111452	0.484922	0.0002473	0.00111499		NDUFC1
	S100A16	0.335691	0.952278	9.03224e-22	4.48455e-20		GRAMD1A	0.319997	0.309817	1.37e-35	9.03e-34		RPS8	0.223983	3.16318	3.5525e-09	1.1241e-07		WARS	0.203125	0.280704	3.35346e-17	6.19655e-16		RPS10	0.431204	1.79753	3.51e-55	1.62e-53		CLIC4	0.186035	0.444047	1.6e-09	2.68e-08		CNBP	0.295832	0.853943	4.83e-14	1.44e-12		HMGB1	0.11118	1.79936	0.008947	0.0259024		COX6A1
	NID1	0.334236	0.187589	3.37985e-67	1.17947e-64		MSN	0.317678	0.747621	3.68e-19	1.05e-17		TMCC3	0.223527	0.269596	6.51804e-22	6.63428e-20		REV3L	0.202563	0.226363	4.26933e-21	9.97049e-20		RPL36	0.430646	3.13743	7.39e-70	4.56e-68		BGN	0.185974	0.173672	1.05e-16	3.19e-15		AES	0.293841	0.372185	9.67e-22	4.92e-20		SYNPO	0.1095	0.247406	6.65e-06	4.19e-05		SNCA
	RPL17	0.332677	1.22135	3.19815e-18	1.15569e-16		MAGI1	0.317474	0.507946	2.65e-22	9.03e-21		FXYD5	0.221906	1.38625	2.3714e-08	6.58278e-07		SOX17	0.198956	0.39435	1.32628e-11	1.61507e-10		SLC2A3	0.417104	0.962768	5.92e-56	2.79e-54		ZFP36	0.184378	2.3038	0.00293936	0.0137237		LAPTM4A	0.293757	1.26102	3.8e-11	9.01e-10		MACF1	0.10919	0.381008	0.000166599	0.000784139		RPL37
	TSHZ2	0.332514	0.914014	7.08297e-20	2.9729e-18		FSCN1	0.31358	0.354131	2.82e-30	1.5e-28		CD34	0.216782	0.851394	2.55303e-09	8.20599e-08		FKBP5	0.198337	0.225779	8.00826e-20	1.71456e-18		ITM2B	0.416231	2.32321	4.27e-51	1.79e-49		ATP1B3	0.184136	0.569331	5.68e-08	7.99e-07		RPL3	0.293449	3.26166	1.4e-10	3.05e-09		SOX18	0.108372	0.155233	1.3e-07	1.06e-06		SLC24A1
	RPL22	0.332466	2.32161	1.63417e-17	5.43863e-16		CD9	0.31013	1.13216	3.56e-11	5.7e-10		HLF	0.216301	0.0745727	2.31303e-69	1.17714e-66		GMFG	0.197092	0.726713	5.82781e-09	5.24159e-08		CCNI	0.416011	0.854889	3.49e-72	2.25e-70		NDUFC2	0.183139	0.84168	1.19e-06	1.33e-05		SERF2	0.292682	2.1639	2.08e-10	4.49e-09		NPDC1	0.108301	1.04242	0.00823058	0.0240729		GAPDH
	ATP5L	0.331774	1.1202	2.94291e-20	1.27013e-18		AGRN	0.309117	0.196673	2.38e-46	2.3e-44		ESM1	0.215805	0.0840848	8.44828e-40	1.84263e-37		SMIM3	0.195747	0.0405883	1.61514e-86	1.59091e-84		ZFAS1	0.41322	0.802331	9.49e-75	6.3e-73		CSRP1	0.180413	0.296201	1.37e-12	3.2e-11		RPL36AL	0.290663	1.25972	4.36e-11	1.02e-09		ARHGAP6	0.106895	0.0310589	8.8e-31	4.59e-29		SHC1
	RPS5	0.331596	2.38625	1.2704e-15	3.47906e-14		F2RL3	0.308997	0.257052	4.12e-34	2.52e-32		CYCS	0.213301	0.480683	3.75903e-14	2.22877e-12		SHANK3	0.195076	0.10891	9.31869e-34	3.81941e-32		PECAM1	0.409502	1.70922	2.69e-48	1.06e-46		PALMD	0.178821	1.15367	4.84e-05	0.000388273		FUT8	0.290013	0.0669353	1.85e-98	7.05e-96		EXOC3L2	0.10624	0.0555464	1.74e-18	4.29e-17		LAMA4
	PECAM1	0.331298	1.70922	7.06427e-16	2.03566e-14		TM4SF18	0.305803	0.511588	5.77e-21	1.8e-19		SWAP70	0.213236	0.585628	9.04395e-12	3.9451e-10		LBR	0.194441	0.208208	1.46493e-21	3.52911e-20		LY6E	0.408978	1.05166	1.08e-52	4.73e-51		GIMAP7	0.178661	1.11932	5.17e-05	0.0004125		GNG5	0.289526	0.912665	9.53e-13	2.6e-11		MAML2	0.105881	0.0842183	1.11e-13	1.86e-12		CD47
	TSC22D3	0.329396	1.14942	4.09657e-16	1.22038e-14		ADGRL4	0.305425	1.29907	1.83e-12	3.3e-11		ITM2B	0.212608	2.32321	4.01907e-07	9.1755e-06		DLC1	0.193352	0.401386	1.56862e-12	2.07125e-11		LRRC1	0.40765	0.234701	1.25e-191	4.92e-189		CYB5R3	0.178003	0.74264	1.74e-06	1.88e-05		H1F0	0.289399	0.206052	5.58e-36	5.28e-34		ABHD17A	0.103872	0.188833	4e-07	3.04e-06		SARAF
	RPS14	0.329049	3.23894	4.87237e-18	1.72496e-16		TMEM255B	0.304973	0.361162	4.09e-31	2.24e-29		ETS2	0.211866	0.724606	7.57544e-10	2.60638e-08		SLC29A1	0.192811	0.349317	1.34616e-14	2.11066e-13		IL33	0.401126	0.368799	1.08e-117	1.4e-115		AKR1B1	0.17781	0.188408	1.27e-17	4.14e-16		C8orf33	0.288862	0.206067	1.97e-36	1.97e-34		JUP	0.102423	0.189621	2.07e-06	1.41e-05		PDLIM4
	HAPLN3	0.326479	0.212539	5.40768e-65	1.73814e-62		MTRNR2L8	0.304947	0.712079	2.25e-14	4.69e-13		HSP90AB1	0.209044	1.63514	4.01101e-07	9.17425e-06		RIMKLB	0.192787	0.223129	9.31555e-20	1.98916e-18		POLE4	0.397949	0.566392	9.36e-89	7.32e-87		LRRFIP1	0.177754	0.740024	1.74e-06	1.88e-05		TUBB4B	0.288381	0.554049	3.29e-16	1.15e-14		ATP5EP2	0.102296	0.266591	1.65e-05	9.72e-05		CYB5R3
	PCDH17	0.325753	0.243047	7.54966e-51	1.61775e-48		RASGRP3	0.303628	0.205116	4.8e-45	4.58e-43		MGST2	0.206819	1.12853	5.10709e-08	1.36495e-06		TSPAN14	0.187764	0.370915	3.9456e-13	5.4546e-12		S100A13	0.395114	0.829915	9.56e-65	5.33e-63		S1PR1	0.177293	0.646703	1.19e-06	1.32e-05		ADIRF	0.288072	2.01217	5.95e-06	6.52e-05		RASGRP3	0.101699	0.205116	3.97e-06	2.58e-05		TIMP2
	APP	0.325526	1.34852	1.85893e-16	5.66209e-15		NID1	0.30338	0.187589	1.86e-48	1.94e-46		IFNGR1	0.206285	0.711112	7.57553e-09	2.24582e-07		ECE1	0.186698	0.515264	1.21573e-09	1.19573e-08		S100A6	0.392384	2.19964	2.76e-31	7.03e-30		IFI27L2	0.1764	0.238326	2.37e-13	5.86e-12		SNHG7	0.28696	0.633468	9.85e-15	3.1e-13		KTN1	0.101657	1.02242	0.0115035	0.0321886		TSPAN5
	TPST2	0.325425	0.273382	2.90881e-53	7.25066e-51		MTDH	0.302785	0.650067	1.03e-19	3.03e-18		FAM167B	0.205897	0.363984	3.05403e-14	1.84663e-12		S1PR1	0.186463	0.646703	1.35367e-08	1.16434e-07		FCGRT	0.39119	1.26285	1.92e-50	8.02e-49		LEPR	0.175255	0.163411	2.05e-17	6.54e-16		RPL9	0.282123	2.91204	4.29e-10	8.86e-09		RASA4	0.100193	0.22094	7.96e-06	4.94e-05		FAM3C
	FAM167B	0.32537	0.363984	1.56286e-35	1.68927e-33		MAST4	0.302668	0.361127	5.9e-26	2.52e-24		CLEC14A	0.205167	1.38404	2.22995e-06	4.35089e-05		LNX1	0.186381	0.158316	1.16336e-23	3.16465e-22		SLC25A25	0.391015	0.256929	3.59e-156	8.42e-154		ATP13A3	0.174751	0.083973	2.79e-30	1.79e-28		ATP1B3	0.28136	0.569331	2.18e-15	7.3e-14		ERICH1	0.0990026	0.346336	0.000236388	0.00107173		RHOJ
	RPS8	0.323014	3.16318	1.24933e-18	4.72424e-17		IL3RA	0.302494	0.383716	2.78e-28	1.33e-26		RPL12	0.20396	2.84773	8.91959e-07	1.89798e-05		CDKN1C	0.18328	0.159889	8.9061e-23	2.29009e-21		UBE2D3	0.387485	0.836357	6.37e-65	3.6e-63		AZIN1	0.173863	0.128633	2.17e-22	9.31e-21		ITSN2	0.27816	0.287056	8.35e-24	4.72e-22		KANK3	0.0987051	0.241306	4.54e-05	0.000242493		MYADM
	RPL26	0.322969	3.36404	3.11977e-20	1.34172e-18		ACE	0.301783	0.177709	1.64e-44	1.52e-42		LNX1	0.203947	0.158316	8.15582e-27	1.08277e-24		NMT2	0.180973	0.0937952	4.33463e-37	1.97549e-35		ICAM1	0.386603	0.371748	2.9e-100	2.69e-98		ARHGAP4	0.170353	0.0776766	1.61e-30	1.04e-28		ADH5	0.277625	0.242242	1.15e-30	8.91e-29		NOVA1	0.0983012	0.0607488	3.37e-15	6.49e-14		RPL37A
	MYL12B	0.322947	1.67184	7.08175e-16	2.03566e-14		MYO1B	0.301581	0.149979	1.29e-58	1.73e-56		PPFIBP1	0.203921	0.464549	1.95354e-11	8.25623e-10		CD320	0.179214	0.833417	1.27e-06	8.18561e-06		SELE	0.38606	0.204182	7.67e-144	1.56e-141		IFIT3	0.170055	0.365088	3.68e-08	5.32e-07		MYL12B	0.276726	1.67184	4.07e-09	7.56e-08		SEC62	0.0973148	1.48908	0.020474	0.0519045		ATF3
	RPS29	0.322583	3.13233	2.06649e-20	9.04664e-19		ZEB1	0.300088	0.323454	2.86e-31	1.58e-29		MEF2C	0.203162	1.02557	2.73178e-07	6.41653e-06		MFAP5	0.179104	0.125448	4.32482e-22	1.0693e-20		SAT1	0.38504	1.44911	1.4e-30	3.45e-29		PTPRM	0.169987	0.365532	7.57e-09	1.18e-07		MT2A	0.276627	2.44205	0.000110325	0.000946953		MCF2L	0.0969881	0.252987	0.000128838	0.000621989		CD200
	LDHB	0.322224	0.412098	2.33639e-37	2.71777e-35		TIMP1	0.299762	0.913879	2.15e-14	4.51e-13		EIF1	0.203055	2.71976	5.16495e-07	1.1554e-05		PKP1	0.178206	0.0251758	2.96556e-101	3.69606e-99		C10orf128	0.384294	0.27331	8.1e-151	1.83e-148		LRRC32	0.168681	0.195256	8.73e-15	2.39e-13		PRDX1	0.275106	1.17927	1.86e-10	4.04e-09		TNXB	0.0969361	0.298281	0.000409857	0.00174607		GABARAPL2
	RPL15	0.321549	2.94878	9.44097e-16	2.63872e-14		ADAMTS6	0.29931	0.242436	5.77e-32	3.31e-30		ITGA1	0.201873	0.30489	5.48501e-14	3.20545e-12		FLNB	0.172886	0.381156	2.21839e-10	2.39995e-09		RPL13A	0.382919	3.66605	1.33e-71	8.46e-70		SPECC1	0.16639	0.0297684	7.8e-75	1.76e-72		HSD17B11	0.274719	0.573782	6.38e-15	2.03e-13		TGFB1	0.0967112	0.25525	4.92e-05	0.000260575		LOX
	NBEAL1	0.320483	0.8402	3.08665e-21	1.44446e-19		FAM198B	0.29923	0.287497	2.42e-34	1.5e-32		CPM	0.201445	0.123251	4.15347e-31	6.58837e-29		METTL7A	0.17253	0.203808	1.95066e-17	3.67675e-16		RPL36AL	0.382417	1.25972	2.24e-50	9.32e-49		PLS3	0.164383	0.429587	1.66e-07	2.15e-06		SAT1	0.274438	1.44911	1.84e-06	2.23e-05		NRDE2	0.096422	0.15842	9.58e-07	6.89e-06		RPL36
	ZFAS1	0.320448	0.802331	4.34577e-22	2.21164e-20		ITGA6	0.296577	0.70358	6.67e-16	1.56e-14		NR4A1	0.201156	0.454223	1.60699e-10	6.03933e-09		LAMB1	0.171937	0.337393	1.51743e-10	1.67576e-09		TSHZ2	0.382158	0.914014	3.1e-53	1.36e-51		JAM2	0.163931	0.739172	1.26e-05	0.000115644		ATP13A3	0.274177	0.083973	1.87e-66	3.74e-64		KIFC3	0.0956316	0.151164	2.15e-07	1.7e-06		HEBP1
	C9orf16	0.319228	0.600792	6.14522e-27	4.3386e-25		MT-ATP6	0.295058	3.60922	4.84e-18	1.3e-16		SLC25A3	0.200934	0.838312	4.83055e-09	1.47501e-07		NAV1	0.17154	0.157141	6.01681e-21	1.38659e-19		GUK1	0.379835	1.47075	1.77e-45	6.46e-44		SYT1	0.162492	0.0269253	7.78e-76	1.83e-73		DNAJB1	0.273101	0.28869	8.34e-24	4.72e-22		NKTR	0.0950471	0.752565	0.0140695	0.0382133		RASGRP3
	TAGLN2	0.318982	1.40149	1.19026e-15	3.28169e-14		UNC5B	0.294588	0.0892791	2.09e-82	5.44e-80		ARHGAP18	0.198795	0.189212	5.33012e-23	5.76983e-21		ADRB2	0.170109	0.257184	9.18621e-14	1.33096e-12		SERPINB1	0.378719	0.285849	5.32e-143	1.05e-140		LTC4S	0.161529	0.159072	5.63e-17	1.73e-15		BTF3	0.27287	1.76305	1.15e-08	2.02e-07		CSAD	0.0946107	0.131237	1.92e-07	1.52e-06		RPL36A
	RPS17	0.318536	2.98663	8.14093e-18	2.79307e-16		UBE2J1	0.292854	0.265352	5.8e-37	4e-35		EPAS1	0.198229	1.1573	1.11189e-06	2.32147e-05		RAPGEF3	0.169483	0.404557	1.32143e-09	1.2943e-08		RPL23	0.377184	2.16016	4.86e-45	1.76e-43		CRIP1	0.160304	0.164271	2.67e-14	7.04e-13		UBXN1	0.272517	0.686435	6.02e-14	1.79e-12		ARAP3	0.0942614	0.154516	2.4e-06	1.62e-05		RPS11
	PPDPF	0.318381	0.990107	6.19985e-19	2.42708e-17		SAT1	0.292645	1.44911	2.48e-08	2.85e-07		TMEM59	0.19669	1.13754	1.62894e-07	4.01127e-06		SPTLC2	0.169402	0.263525	2.15024e-14	3.29937e-13		FBLN2	0.377035	0.449561	1.02e-73	6.69e-72		ESAM	0.159694	1.17032	0.000239942	0.00160057		HLA-A	0.272352	3.38915	4.94e-13	1.38e-11		MAP1S	0.0940051	0.0628072	8.42e-14	1.43e-12		KRT18
	BTF3	0.317789	1.76305	5.57448e-15	1.40385e-13		MACF1	0.29259	0.381008	7.73e-25	3.06e-23		RPL23A	0.196449	3.16735	4.20276e-08	1.13317e-06		CTSD	0.166844	0.52356	2.56576e-08	2.12174e-07		EMP1	0.376677	1.22074	6.23e-42	2.09e-40		TIMP3	0.158318	1.23123	0.00109748	0.00594052		SAP18	0.271279	0.846161	2.64e-12	6.92e-11		UQCC2	0.0938042	0.152493	3.92e-07	2.99e-06		RPL24
	VMP1	0.317286	0.392838	1.85752e-34	1.84453e-32		MTRNR2L1	0.292435	0.185777	4.42e-40	3.42e-38		IFI27	0.196242	3.08429	1.53329e-05	0.000249037		OSBPL1A	0.164459	0.273839	1.05355e-12	1.40943e-11		DNAJA1	0.374819	0.826544	7.38e-56	3.47e-54		IL11RA	0.156185	0.0493117	7.08e-42	7.18e-40		PFDN1	0.270949	0.41375	9.04e-19	3.77e-17		ATF6B	0.0935543	0.315332	0.000277197	0.00123565		ATP5G2
	XIST	0.317187	1.29334	2.94839e-15	7.66205e-14		PLEKHA1	0.289057	0.224134	1.41e-39	1.07e-37		DHRS3	0.195551	0.302585	9.11314e-15	5.85831e-13		FZD4	0.162344	0.224934	6.35638e-14	9.38777e-13		ANXA1	0.374749	1.00989	6.93e-45	2.49e-43		APOL3	0.154268	0.346594	3.74e-08	5.39e-07		PAIP2	0.270453	0.497875	5.82e-17	2.16e-15		TSC2	0.0934515	0.106988	1.58e-08	1.49e-07		COX4I1
	CRIP2	0.316952	1.55092	2.89109e-15	7.5614e-14		CDH5	0.28853	0.691199	3.03e-15	6.77e-14		ATOH8	0.195548	0.16307	4.97215e-24	5.67568e-22		MYL9	0.161587	0.413917	7.43014e-09	6.59054e-08		ACTN1	0.371214	0.459856	2e-88	1.55e-86		CP	0.152019	0.0176823	1.24e-85	3.44e-83		PPARG	0.268794	0.342886	1.41e-18	5.79e-17		DYSF	0.0921777	0.154478	2.67e-06	1.79e-05		SKP1
	HMGN1	0.316944	0.533433	2.57179e-29	2.06657e-27		ARGLU1	0.287229	0.8733	5.7e-14	1.15e-12		ANKRD29	0.192629	0.356211	4.77695e-13	2.43107e-11		PAPSS2	0.159875	0.0369649	3.83934e-58	2.64936e-56		LPCAT4	0.369672	0.22638	1.27e-162	3.24e-160		TIMP2	0.151985	0.311783	2.39e-08	3.52e-07		ELF1	0.26634	0.482536	1.95e-16	6.86e-15		PALD1	0.0920518	0.0560903	1.92e-14	3.46e-13		NUDT4
	RPS13	0.316008	2.80716	1.86606e-15	5.00923e-14		LUC7L3	0.286777	0.593767	2.24e-17	5.79e-16		SERTAD1	0.192191	0.589391	4.03389e-09	1.2601e-07		NNMT	0.159568	1.21159	0.000160726	0.00068592		RPLP2	0.366938	3.39282	6.14e-69	3.73e-67		CALM1	0.151577	1.4633	0.000985329	0.00541865		MIDN	0.265606	0.480957	7.69e-15	2.43e-13		PTPRK	0.0917919	0.182537	5.67e-06	3.6e-05		NACA
	RPS11	0.316006	2.32404	1.05264e-16	3.27983e-15		TAX1BP3	0.285043	0.431329	3.43e-24	1.33e-22		GPR146	0.191977	0.317186	6.43393e-14	3.72436e-12		TMC6	0.158793	0.103185	1.65196e-25	4.89734e-24		PLSCR1	0.363192	0.611004	1.22e-68	7.33e-67		ADGRF5	0.149827	0.58888	0.000101774	0.000752009		ASS1	0.265273	0.265727	2.28e-24	1.35e-22		CSNK1E	0.0916225	0.223538	4.75e-05	0.000252839		ATP5I
	MTRNR2L12	0.314331	0.766798	1.71346e-16	5.23204e-15		LBH	0.283526	0.0794008	1.51e-99	5.58e-97		DDX5	0.191751	1.97336	3.20366e-06	6.00146e-05		ENPP4	0.158733	0.068786	1.34939e-36	5.99323e-35		HSP90AB1	0.363027	1.63514	1.79e-40	5.79e-39		S100A4	0.149786	0.111127	4.35e-17	1.36e-15		SLC6A6	0.262859	0.080632	4.3e-66	8.47e-64		ZNF467	0.0912959	0.0892775	5.26e-11	6.66e-10		SMAD1
	ITGA10	0.313977	0.147606	8.11649e-76	4.50613e-73		DOCK9	0.282933	0.409332	3.6e-22	1.2e-20		HSP90AA1	0.191273	1.45316	2.97665e-06	5.61062e-05		SYNE1	0.158688	0.206387	3.85326e-14	5.82472e-13		IL1R1	0.361698	0.201539	2.04e-173	6.57e-171		GLUL	0.149183	0.469233	6.87e-06	6.63e-05		HIST1H1C	0.262481	0.0844777	4.68e-67	9.69e-65		ZNF608	0.0911164	0.0921856	5.7e-10	6.43e-09		PCBD1
	RPS19	0.313523	3.33678	2.18619e-18	8.01867e-17		PFN1	0.281083	1.39349	1.14e-11	1.9e-10		PDIA6	0.190999	0.719624	1.17861e-08	3.46881e-07		COL18A1	0.158521	0.428577	6.16545e-08	4.82105e-07		NAP1L1	0.357095	0.91162	1.3e-51	5.52e-50		F8	0.148027	0.290831	7.69e-08	1.06e-06		HNRNPK	0.261539	1.02939	4.26e-10	8.8e-09		NES	0.0908133	0.285588	0.000628837	0.00255255		KLF4
	CYP1B1	0.312608	0.16965	1.97229e-56	5.35322e-54		SON	0.280157	1.37715	1.07e-11	1.79e-10		ASS1	0.190629	0.265727	9.62052e-17	7.20889e-15		TYMP	0.156939	0.189612	7.72471e-16	1.31041e-14		TXN	0.354629	0.94592	1.42e-49	5.79e-48		ECE1	0.145613	0.515264	2.01e-05	0.000177036		MORF4L1	0.260825	1.00629	2.19e-10	4.7e-09		ZEB1	0.0905764	0.323454	0.000585229	0.00239946		UBL5
	GNAI2	0.312236	0.72412	2.80387e-21	1.32738e-19		TP53I11	0.277332	0.12638	4.26e-55	5.1e-53		EIF4A2	0.189984	0.955445	1.8002e-07	4.38876e-06		SCAMP1	0.156805	0.139823	8.95902e-21	2.02265e-19		C7	0.353692	0.214515	1.75e-135	3e-133		PIK3IP1	0.145173	0.122826	8.34e-17	2.55e-15		RPS3A	0.259874	2.98895	4.33e-08	6.99e-07		SON	0.0903108	1.37715	0.0314826	0.0740333		GGA1
	NACA	0.310566	2.27504	3.97891e-15	1.02313e-13		MRPL33	0.275606	0.856355	1.01e-13	2.01e-12		RPL21	0.189743	3.47614	1.15489e-07	2.90243e-06		MYO1C	0.155794	0.329331	5.45263e-10	5.61538e-09		PRSS23	0.352957	0.770991	9.11e-47	3.49e-45		CD93	0.145011	0.749222	0.000222707	0.00149459		TSPAN13	0.259384	0.639258	4.25e-11	1e-09		PTOV1	0.0898206	0.0810115	2.84e-10	3.31e-09		SDCBP
	NPM1	0.310319	1.33075	1.13224e-15	3.12878e-14		MYO6	0.275294	0.273918	4.09e-29	2.05e-27		RPL27	0.186546	2.36977	8.13802e-06	0.000139997		KANK3	0.153315	0.241306	7.40807e-12	9.30887e-11		NOSTRIN	0.352329	0.601484	3.37e-58	1.69e-56		SERPING1	0.144844	0.554154	2.61e-05	0.000223734		JAG1	0.258627	0.252185	4.89e-21	2.35e-19		TNFRSF25	0.0897445	0.0475811	3.86e-14	6.77e-13		COX8A
	ETS2	0.308962	0.724606	1.58169e-20	7.02501e-19		PTPRK	0.275113	0.182537	5.57e-44	5.04e-42		SRSF3	0.186385	0.877259	1.81103e-07	4.40636e-06		SPARC	0.152941	1.65758	0.00133638	0.00454413		NCOA7	0.351702	0.472105	1.4e-71	8.86e-70		SHROOM1	0.143609	0.0539809	6.57e-30	4.11e-28		TOMM7	0.257862	1.54157	1.7e-08	2.93e-07		MIR4435-2HG	0.0891956	0.202764	9.37e-05	0.000467675		OAF
	MCL1	0.308343	0.67959	3.14913e-21	1.46807e-19		DAB2	0.275037	0.346098	1.79e-25	7.45e-24		RPL39	0.186353	2.89392	5.37433e-06	9.57163e-05		CPM	0.152723	0.123251	2.48462e-19	5.20234e-18		RPS16	0.349575	2.67804	1.55e-42	5.32e-41		HSPA2	0.143492	0.130221	6.35e-17	1.94e-15		SOX17	0.256911	0.39435	5.83e-14	1.74e-12		MPHOSPH8	0.0881787	0.520493	0.00572692	0.0176326		FLT4
	COX6C	0.305341	1.33821	6.06499e-16	1.76797e-14		PREX1	0.273895	0.0955856	2.8e-69	5.26e-67		RPS3	0.18628	3.04008	4.58736e-06	8.33781e-05		CXCL2	0.152407	0.309199	5.76569e-07	3.93829e-06		EGR1	0.349571	0.822187	1.15e-37	3.47e-36		MET	0.142011	0.156757	7.62e-13	1.81e-11		NDUFAF3	0.256699	0.442831	1.22e-16	4.4e-15		HECW2	0.0880224	0.184299	5.21e-05	0.000274168		PTMS
	RPS12	0.30492	3.38656	2.98094e-18	1.08039e-16		AES	0.271057	0.372185	3.58e-22	1.2e-20		EIF4A1	0.18624	0.874222	2.29108e-07	5.44421e-06		ABLIM1	0.151893	0.322837	4.29692e-10	4.47041e-09		RPL27A	0.349518	3.10376	9.93e-48	3.86e-46		ARL6IP5	0.141543	0.488623	5.12e-06	5.08e-05		MGAT1	0.251366	0.406701	2.04e-15	6.83e-14		PLXND1	0.0867459	0.499117	0.00906136	0.0261892		RPL21
	FOXP1	0.303593	0.538966	1.32627e-24	8.35002e-23		MEF2A	0.269053	0.301218	3.52e-26	1.52e-24		RPL18	0.185554	2.57402	4.00177e-06	7.33898e-05		AIF1L	0.150438	0.238426	7.69835e-12	9.66368e-11		EIF3L	0.349476	0.682713	2.74e-61	1.45e-59		ITGB1	0.141359	1.11241	0.000935592	0.00518246		SYNE2	0.251265	0.773173	1.23e-09	2.47e-08		NFATC2IP	0.0864842	0.147093	3.72e-06	2.43e-05		RPL18A
	RPL36	0.302483	3.13743	2.83429e-17	9.18249e-16		ARL15	0.268469	0.204492	4.33e-35	2.79e-33		TRA2B	0.184504	0.732405	1.01828e-07	2.58036e-06		GLDN	0.148695	0.0282906	4.68324e-63	3.44585e-61		TNFRSF1A	0.349457	0.549522	4.55e-69	2.78e-67		CSRNP1	0.140891	0.481089	1.15e-05	0.000106481		AP1S2	0.248476	0.38946	2.14e-17	8.06e-16		GRB10	0.0864459	0.181614	4e-05	0.000215957		NT5E
	RPL34	0.302094	3.70746	2.32048e-19	9.35389e-18		STC1	0.265116	0.483286	2.1e-12	3.76e-11		COL15A1	0.183432	0.753808	1.00085e-06	2.11495e-05		ITGB1	0.147744	1.11241	0.000121002	0.000532007		NAMPT	0.347366	0.607216	8.43e-59	4.31e-57		ITGB4	0.140367	0.257017	1.27e-08	1.94e-07		RPLP2	0.248185	3.39282	6e-12	1.53e-10		CPNE5	0.0863341	0.0670641	2.65e-11	3.45e-10		BCAR1
	MYL12A	0.301499	1.90527	9.53745e-14	2.12162e-12		F2R	0.263885	0.187045	3.79e-39	2.82e-37		PRSS23	0.183429	0.770991	8.32763e-07	1.78445e-05		TPD52L1	0.14714	0.342996	2.53312e-09	2.38731e-08		TUBA1B	0.344977	1.35185	1.82e-35	5.21e-34		FGL2	0.139033	0.158109	2.84e-11	5.75e-10		COX4I1	0.24763	1.39955	4.36e-08	7.02e-07		ABCG1	0.0863232	0.165068	1.24e-05	7.47e-05		COX6B1
	RPL29	0.301279	2.75533	7.21737e-15	1.79537e-13		NR4A1	0.26335	0.454223	6.61e-16	1.55e-14		ITPRIP	0.18315	0.279151	1.9338e-14	1.21125e-12		NEURL1B	0.146792	0.115238	5.8335e-21	1.34689e-19		CTSH	0.342853	0.749515	2.16e-48	8.5e-47		ACTN4	0.138871	0.712191	0.000191716	0.00130525		RPL15	0.246022	2.94878	1.71e-07	2.5e-06		PKN2	0.0861522	0.266777	0.000522341	0.0021698		ACTB
	H3F3A	0.301229	2.19757	6.00271e-14	1.36277e-12		JUP	0.262932	0.189621	1.51e-35	9.89e-34		OAZ2	0.182834	0.425825	1.40205e-11	6.00862e-10		SYN2	0.145977	0.0314387	2.21694e-61	1.57428e-59		PCAT19	0.342371	1.34469	1.01e-37	3.06e-36		SYNJ2	0.138651	0.0615645	7.59e-28	4.27e-26		FAU	0.245974	2.56358	3.9e-08	6.33e-07		ARHGEF15	0.0855314	0.307595	0.00137427	0.0050604		RPL34
	PSMA7	0.301007	1.14631	1.32948e-16	4.11096e-15		ATOX1	0.261648	0.63775	1.1e-15	2.56e-14		OSTF1	0.181301	0.257001	1.33408e-17	1.0791e-15		CETP	0.145721	0.0333519	1.3822e-52	8.70215e-51		TGFBR3	0.341772	0.324794	2.22e-96	1.93e-94		TUBB4B	0.138321	0.554049	4.26e-05	0.000347546		EID1	0.245946	1.06324	5.14e-09	9.41e-08		ANKRD26	0.0855259	0.0965905	2.68e-08	2.43e-07		RPS29
	PTMA	0.300515	3.4989	6.30102e-18	2.20518e-16		COL6A2	0.260122	0.173711	1.53e-35	9.95e-34		CAV2	0.180956	0.718605	1.15019e-07	2.89658e-06		HIF3A	0.14559	0.123948	1.19798e-17	2.27914e-16		EIF3H	0.340897	0.694785	6.14e-58	3.05e-56		ATP6V0E1	0.138306	0.875119	0.0002527	0.0016747		HMGB1	0.245782	1.79936	7.89e-08	1.22e-06		NMT1	0.0847088	0.261918	0.000437085	0.00184661		CD151
	VIM	0.298703	3.2288	1.20826e-14	2.95154e-13		SPTBN1	0.259013	0.980774	4.97e-11	7.82e-10		MAGI1	0.180298	0.507946	1.12223e-08	3.31086e-07		FAM13A	0.145098	0.0661519	6.20355e-33	2.46007e-31		BTG1	0.339091	1.08102	4.38e-37	1.3e-35		KLF2	0.136423	0.785004	0.000943722	0.00521803		HSP90AA1	0.24561	1.45316	1.29e-07	1.94e-06		MYO1B	0.0842752	0.149979	1.07e-05	6.52e-05		UQCRQ
	UQCR11	0.29863	1.09891	1.58332e-16	4.85897e-15		DDX17	0.258701	0.621078	4.48e-14	9.14e-13		MT1F	0.179675	0.0586873	8.70816e-54	3.12828e-51		CX3CL1	0.143333	0.262741	3.75019e-09	3.45637e-08		MKL2	0.338225	0.28068	7.98e-109	8.94e-107		LSR	0.135988	0.252544	1.45e-08	2.19e-07		RALA	0.245566	0.22553	3.46e-26	2.22e-24		ZNF638	0.0841655	0.226563	0.000237866	0.00107643		PCAT19
	HIF1A	0.297509	0.316905	4.34014e-37	4.95425e-35		XAF1	0.258649	0.495603	1.15e-14	2.46e-13		PSME1	0.178955	0.930586	9.45231e-07	2.00435e-05		PLXDC2	0.142654	0.134717	8.86304e-17	1.60375e-15		OLFM1	0.338138	0.227689	9.06e-137	1.6e-134		GPM6B	0.135691	0.0482227	9.43e-35	7.11e-33		CD34	0.245437	0.851394	2.92e-09	5.54e-08		RBM39	0.0839956	1.05467	0.0325798	0.0762076		ANXA1
	RPS5X	0.297459	3.23372	6.39251e-15	1.60325e-13		SYNPO	0.257712	0.247406	2.89e-27	1.32e-25		RPL14	0.178794	2.37585	8.06016e-06	0.000139246		ANO6	0.142384	0.124568	1.85268e-18	3.69147e-17		IFITM2	0.332675	2.00823	2.51e-34	6.88e-33		PLCB4	0.134854	0.199383	9.53e-10	1.63e-08		RAB2A	0.24414	0.571	1.14e-12	3.09e-11		ITSN2	0.0830971	0.287056	0.00124825	0.00465533		NR2F2
	RPS20	0.29622	2.67259	3.77825e-15	9.73576e-14		FYN	0.256725	0.204288	1.59e-32	9.33e-31		CAPN2	0.178456	0.420676	2.42792e-10	8.77356e-09		KALRN	0.141066	0.125522	6.55613e-18	1.26703e-16		TOMM7	0.330534	1.54157	1.98e-35	5.62e-34		TGOLN2	0.134217	0.301088	2.63e-07	3.3e-06		LTA4H	0.243198	0.175658	4.88e-32	3.95e-30		POLR2B	0.0826596	0.193038	0.000128627	0.000621212		PLSCR4
	HMGB1	0.294512	1.79936	3.91544e-14	9.09187e-13		UPP1	0.256037	0.314786	3.5e-23	1.26e-21		RPLP1	0.17826	3.49177	1.64783e-06	3.29405e-05		F8	0.14102	0.290831	1.27224e-08	1.09817e-07		FKBP11	0.330475	0.233421	9.03e-134	1.49e-131		MYH9	0.134119	0.927152	0.00111901	0.00600775		TMEM173	0.242155	0.551139	1.12e-12	3.04e-11		GTF2I	0.0825172	0.318997	0.00220753	0.00767076		RPS15A
	ATP5G2	0.291849	1.16212	1.48362e-15	4.04485e-14		IGFBP3	0.25592	0.271115	7.86e-17	1.95e-15		RPL19	0.176555	3.11765	1.52001e-06	3.10178e-05		HLA-F	0.140198	0.626845	1.23047e-05	6.64702e-05		PPP1R15A	0.329778	0.755835	3.64e-43	1.26e-41		FES	0.133979	0.181644	2.85e-10	5.21e-09		EPS8	0.242062	0.206648	4.59e-26	2.9e-24		TAF1D	0.0824345	0.481755	0.00751032	0.0223254		GRN
	SLC25A6	0.290834	1.21829	1.83124e-14	4.42031e-13		PNISR	0.255587	0.806599	2.97e-12	5.26e-11		KYNU	0.173164	0.0526995	2.73094e-58	1.07599e-55		ITGA6	0.140029	0.70358	5.26091e-05	0.000249735		GIMAP7	0.329591	1.11932	1.52e-34	4.19e-33		ID3	0.133578	0.992456	0.00464915	0.0201579		SERTAD1	0.241572	0.589391	7.58e-11	1.72e-09		HOXD9	0.0824303	0.205254	0.000237662	0.00107591		HS3ST1
	UBL5	0.290031	1.08056	5.06963e-16	1.49566e-14		COMMD2	0.255411	0.177565	1.79e-38	1.28e-36		HNRNPK	0.172052	1.02939	3.07533e-06	5.77878e-05		TNFRSF4	0.137432	0.26924	3.53576e-08	2.87139e-07		FTL	0.32818	1.99173	9.04e-30	2.16e-28		AIF1L	0.133566	0.238426	4.62e-08	6.55e-07		HSPA8	0.24116	0.996311	1.7e-08	2.93e-07		RSRP1	0.0821509	0.499117	0.00894728	0.0259024		REEP3
	RPS18	0.289073	3.85325	5.01679e-17	1.60406e-15		PLCB1	0.25434	0.143512	2.59e-45	2.49e-43		RPL24	0.171824	2.51994	1.11273e-05	0.000185162		ANGPTL2	0.13571	0.152928	6.27582e-14	9.30253e-13		RPS28	0.32782	3.63031	1.98e-54	8.91e-53		TMEM109	0.133212	0.48274	1.71e-05	0.000153072		JAM2	0.240975	0.739172	8.48e-10	1.73e-08		ACIN1	0.0821123	0.149015	1.1e-05	6.68e-05		SPHK1
	RPL18A	0.288236	3.09868	3.46678e-15	8.97104e-14		ANKRD11	0.254123	0.289903	1.16e-23	4.33e-22		ATF4	0.171797	0.700247	1.52716e-07	3.76822e-06		RGS5	0.135597	0.0657231	7.6638e-28	2.52988e-26		CTGF	0.324536	0.376377	8.06e-57	3.89e-55		THSD7A	0.13223	0.238469	5.23e-08	7.38e-07		GIMAP1	0.2408	0.509931	1.57e-12	4.21e-11		PILRB	0.0816047	0.146144	2.27e-05	0.000129698		ANAPC16
	PFDN5	0.288062	1.6436	1.77052e-13	3.8207e-12		TMEM233	0.253567	0.0778708	6.91e-76	1.41e-73		SNHG7	0.171585	0.633468	1.48216e-07	3.67203e-06		RASIP1	0.135481	0.255953	6.39274e-09	5.71185e-08		CCL2	0.322775	0.289719	4.32e-60	2.25e-58		CX3CL1	0.132044	0.262741	1.03e-06	1.16e-05		VAMP2	0.240251	0.496222	1.9e-13	5.45e-12		EPHB4	0.0805016	0.210157	0.000308541	0.00135754		MYL6B
	ENY2	0.28795	0.760581	6.3607e-19	2.4821e-17		CYB5A	0.253464	0.437289	3.04e-19	8.78e-18		ATP5B	0.171554	0.793156	4.00298e-07	9.17307e-06		RPN1	0.135027	0.332254	4.11443e-08	3.31114e-07		SEC11A	0.321445	0.755343	1.45e-49	5.9e-48		TUBA4A	0.13204	0.141664	4.36e-13	1.05e-11		TIMMDC1	0.239979	0.273923	1.96e-21	9.71e-20		EML4	0.0802544	0.184456	9.89e-05	0.000492204		JUN
	NDUFB2	0.285446	0.827568	2.24536e-17	7.33285e-16		GALNT18	0.253437	0.221509	9.91e-33	5.85e-31		INSR	0.170762	0.538385	2.64457e-06	5.05489e-05		MAP3K6	0.134189	0.1371	1.19927e-13	1.71722e-12		RPL38	0.319965	2.6579	2.12e-37	6.34e-36		ARID5A	0.129989	0.363815	7.12e-06	6.85e-05		RPS27A	0.239594	3.36783	6.98e-09	1.26e-07		CDK11B	0.0788573	0.193224	0.000186575	0.000867796		GPM6A
	STC1	0.283623	0.483286	7.46201e-16	2.13445e-14		CASC15	0.252084	0.0981606	2.53e-61	3.67e-59		SERPINI1	0.170318	0.0905992	1.17155e-33	2.13571e-31		VAT1	0.133176	0.264146	2.0303e-09	1.94494e-08		SOD1	0.319879	0.897785	2.64e-42	8.95e-41		MFAP5	0.126759	0.125448	8.03e-10	1.39e-08		NUDT14	0.238543	0.260057	5.34e-21	2.55e-19		FMNL3	0.0785821	0.111113	1.49e-06	1.03e-05		DOCK5
	RPL23	0.2827	2.16016	5.60837e-13	1.12112e-11		RHOB	0.251024	0.874335	4.75e-09	5.91e-08		RPS15A	0.169986	3.27633	4.91587e-06	8.8689e-05		TMEM88	0.132945	0.480912	9.13249e-06	5.05411e-05		AKR1C3	0.319452	0.583111	5.1e-50	2.11e-48		EMP2	0.125783	0.906015	0.00144746	0.00750712		ATP6V0E1	0.238347	0.875119	1.66e-09	3.27e-08		ABCF1	0.0784847	0.195078	0.000176015	0.00082338		RTN4
	EEF1A1	0.282661	3.81524	2.84888e-17	9.20534e-16		TNS2	0.250908	0.439094	4.87e-17	1.23e-15		NFIB	0.169087	0.726993	7.56549e-07	1.63839e-05		APLNR	0.131958	0.33304	5.48829e-07	3.7512e-06		ETS2	0.319112	0.724606	1.04e-44	3.74e-43		NEBL	0.125742	0.0568241	1.82e-23	8.36e-22		ABCB1	0.237914	0.196283	1.32e-25	8.25e-24		RSRC1	0.0784197	0.199609	0.000237161	0.00107483		THBD
	SUMO2	0.281863	1.21704	1.49493e-14	3.62283e-13		IFI27	0.250442	3.08429	1.03e-07	1.09e-06		ID3	0.168378	0.992456	0.000107483	0.00139808		LIMCH1	0.131215	0.200967	1.08913e-10	1.21819e-09		UBA52	0.318578	2.24151	5.54e-34	1.5e-32		PDZD2	0.12443	0.03721	1.12e-33	8.13e-32		PTGES3	0.237765	0.698084	9.17e-11	2.04e-09		SEMA6B	0.0779428	0.144446	5.14e-05	0.000271004		RPS20
	UBA52	0.281754	2.24151	1.93684e-13	4.14301e-12		CPNE2	0.249231	0.13925	5.04e-45	4.77e-43		HMGB2	0.166868	0.47883	8.51653e-09	2.51867e-07		ARHGEF15	0.130336	0.307595	1.35895e-07	1.0158e-06		IL6ST	0.317796	0.650861	1.19e-47	4.59e-46		ODF3B	0.124203	0.18101	2.71e-09	4.41e-08		MGST3	0.236752	1.2202	1.37e-07	2.04e-06		BDP1	0.0777566	0.235287	0.000627201	0.00254675		TOMM7
	PDLIM7	0.281473	0.218149	5.83081e-47	1.11277e-44		ICAM2	0.247723	1.03547	9.72e-09	1.17e-07		MLEC	0.166318	0.242429	2.98797e-13	1.53987e-11		IGF2R	0.130036	0.112711	1.70957e-16	3.01744e-15		CALM2	0.317629	1.42919	2.33e-30	5.71e-29		WLS	0.123638	0.11232	4.52e-14	1.17e-12		NTPCR	0.236217	0.171618	6.55e-31	5.13e-29		COL21A1	0.0776283	0.0330466	7.87e-16	1.6e-14		RPL17
	TRIOBP	0.281441	0.274413	8.42222e-39	1.04968e-36		SOX18	0.246364	0.155233	1.62e-34	1.01e-32		EIF4H	0.165761	0.402837	1.85566e-10	6.88907e-09		SEC14L1	0.129597	0.632264	7.37807e-05	0.000339675		NUCB1	0.316694	0.792748	1.86e-44	6.61e-43		AES	0.123328	0.372185	2.66e-05	0.000228073		S100A4	0.234387	0.111127	2.35e-36	2.33e-34		PABPN1	0.0769894	0.172733	0.000104963	0.000517151		NDUFS7
	TXN	0.281171	0.94592	1.10733e-15	3.07384e-14		MCF2L	0.245861	0.252987	4.26e-23	1.51e-21		LAPTM4A	0.165753	1.26102	2.27053e-05	0.000354275		MAGI1	0.129236	0.507946	2.79553e-05	0.000140571		RPS11	0.315039	2.32404	1.23e-33	3.32e-32		PKN3	0.122819	0.13346	1.85e-11	3.81e-10		RPSA	0.23434	1.77685	1.45e-06	1.8e-05		DGKZ	0.076744	0.205225	0.000559021	0.00230516		SQSTM1
	PMP22	0.280809	0.375236	1.11529e-29	9.14238e-28		GABRD	0.245573	0.0387272	2.54e-142	2.39e-139		C12orf57	0.165438	0.634298	4.21227e-07	9.58076e-06		MEOX2	0.128055	0.204165	1.13666e-10	1.26787e-09		PRDX1	0.313208	1.17927	1.2e-35	3.43e-34		MX2	0.122042	0.130711	2.95e-10	5.39e-09		FIS1	0.233738	0.909078	6.13e-09	1.11e-07		SLCO2A1	0.0766227	0.370623	0.00915455	0.0264148		TM4SF18
	STAB1	0.280757	0.224865	1.20557e-37	1.41585e-35		FAP	0.245389	0.0852895	2.32e-67	4.05e-65		RPS20	0.165388	2.67259	2.21606e-05	0.000347013		HIP1R	0.127744	0.150698	4.57255e-12	5.82976e-11		EIF4A2	0.311888	0.955445	2.05e-38	6.31e-37		SYNGR2	0.121506	0.465509	8.73e-05	0.000655067		DAZAP2	0.230712	0.443932	1.58e-13	4.55e-12		ADAMTS7	0.0765707	0.0333652	8.18e-16	1.66e-14		C4orf48
	RPL27	0.280276	2.36977	4.10955e-12	7.37064e-11		EVA1B	0.245232	0.108978	8.27e-54	9.72e-52		SOCS3	0.164974	1.16785	0.000301877	0.00347011		IDO1	0.127079	0.0261431	1.28348e-46	7.32543e-45		IFITM1	0.311279	0.75088	8.72e-39	2.7e-37		GABARAPL1	0.12113	0.317675	9.04e-06	8.51e-05		UTRN	0.230591	0.515178	7.86e-11	1.78e-09		NDUFA3	0.0765475	0.619362	0.0221748	0.0555234		PLAC9
	RPS3A	0.279768	2.98895	4.26197e-12	7.61048e-11		CALR	0.245081	1.10883	1.26e-09	1.69e-08		EEF2	0.164849	1.42787	5.51606e-05	0.000766475		CRIM1	0.12656	0.357887	1.43344e-06	9.18091e-06		UQCRB	0.310922	1.45631	7.25e-32	1.87e-30		USHBP1	0.120302	0.178501	1.4e-08	2.11e-07		MX1	0.229945	0.380252	7.39e-13	2.04e-11		ZRANB2	0.0764294	0.270949	0.00194731	0.00689006		RPL31
	RPS24	0.279523	3.05348	1.89423e-14	4.56334e-13		RNASE1	0.243828	1.69416	1.28e-07	1.34e-06		EEF1A1	0.163993	3.81524	2.15562e-06	4.21259e-05		FCGRT	0.126349	1.26285	0.00112139	0.00389219		ATP1A1	0.310865	0.766936	7.5e-40	2.39e-38		IRF6	0.120278	0.0183452	9.27e-63	1.64e-60		RNASE1	0.229786	1.69416	5.58e-06	6.15e-05		RRBP1	0.0761555	0.511142	0.0166348	0.0439017		TMEM205
	SEC61G	0.27806	0.74263	1.41797e-18	5.3454e-17		MAP4K4	0.243711	0.223691	1.57e-27	7.21e-26		HES1	0.16335	1.03621	0.000416463	0.00457435		NDRG2	0.126317	0.209263	3.26943e-10	3.4544e-09		ADM5	0.309532	0.192269	6.11e-123	8.58e-121		PFN2	0.117742	0.0586748	1.29e-22	5.61e-21		UBA52	0.228095	2.24151	4.11e-07	5.63e-06		MARCKS	0.0760874	0.284616	0.00266266	0.00903132		RPS4X
	TGFBR2	0.277877	0.816787	1.25308e-15	3.43935e-14		MYO10	0.242756	0.135402	1.85e-41	1.53e-39		TSC22D3	0.16332	1.14942	9.72916e-05	0.00127784		PTPRM	0.125455	0.365532	2.17029e-06	1.34489e-05		NASP	0.30886	0.639041	2.29e-47	8.79e-46		CD320	0.117259	0.833417	0.00435745	0.0190623		CRIP2	0.227925	1.55092	1.38e-06	1.72e-05		NAV1	0.0759482	0.157141	0.000123217	0.000598396		AKR1C1
	PLAT	0.277456	0.411541	1.29439e-21	6.34927e-20		SERPINE1	0.24236	0.160896	3.64e-33	2.18e-31		SRSF5	0.162822	1.00729	1.31502e-05	0.000216464		MAN2A2	0.124883	0.0486074	1.82548e-29	6.42548e-28		TPM3	0.307376	0.809113	3.89e-42	1.31e-40		ATP2A3	0.116496	0.0228039	2.46e-47	3.04e-45		ARPC5	0.226339	0.47573	9.87e-13	2.68e-11		ATXN3	0.0754754	0.299053	0.00297321	0.00994108		RPS3
	RPL3	0.277288	3.26166	1.06063e-12	2.04653e-11		RBM39	0.242358	1.05467	3.38e-10	4.88e-09		FUS	0.162106	1.00444	1.44521e-05	0.000236303		B3GNT5	0.124539	0.0744941	7.63511e-24	2.10508e-22		ZFAND5	0.305831	0.547646	1.81e-49	7.29e-48		GFOD1	0.11634	0.266487	6.58e-06	6.37e-05		CYSTM1	0.225875	0.581433	8.78e-11	1.97e-09		PDE8A	0.0753891	0.084207	1.79e-07	1.43e-06		RPS19
	TSPO	0.277136	0.916224	1.63638e-15	4.45138e-14		STOM	0.240046	1.18404	1.05e-08	1.26e-07		DDX21	0.161408	0.627643	9.28188e-07	1.97163e-05		VAMP5	0.124235	1.09222	0.00098157	0.00345243		CD59	0.305546	2.0406	1.8e-26	3.89e-25		CDH13	0.115715	0.20983	1.56e-06	1.7e-05		HIST1H2AC	0.225395	0.114906	5.38e-37	5.48e-35		DYNC1I2	0.0753143	0.723684	0.0369272	0.0843202		NFATC1
	EMCN	0.277098	1.22001	7.7098e-13	1.52128e-11		PXDN	0.239697	0.151237	1.16e-36	7.86e-35		ARHGAP29	0.161189	0.906793	2.37645e-05	0.000365279		MFSD6	0.123951	0.0713004	3.92064e-23	1.02104e-21		ARL4A	0.304945	0.728371	1.13e-39	3.58e-38		PRKX	0.115133	0.0685183	5.31e-17	1.64e-15		APOL4	0.22471	0.0652743	1.55e-63	2.87e-61		RHPN1	0.0749033	0.0563611	1.96e-10	2.32e-09		NDUFB7
	RPL13A	0.27705	3.66605	1.16484e-18	4.44498e-17		NREP	0.239138	0.135012	4.49e-44	4.09e-42		PIK3R3	0.160147	0.324074	3.55006e-10	1.24958e-08		HADHB	0.12356	0.380373	1.0969e-06	7.16827e-06		CFI	0.304857	0.405978	1.88e-67	1.11e-65		C8orf33	0.114976	0.206067	1.67e-07	2.16e-06		PPP1R15A	0.224171	0.755835	5.21e-08	8.26e-07		ANKRD36C	0.0746168	0.130054	4.59e-05	0.000244723		EPHX1
	RPL35A	0.275309	3.12193	7.6112e-14	1.70262e-12		SIPA1L2	0.238363	0.119616	2.1e-42	1.78e-40		CLIC1	0.158833	1.25317	5.56645e-05	0.000772197		TSPAN15	0.122854	0.240099	7.99528e-09	7.06616e-08		RPL37A	0.303492	3.35223	5.91e-46	2.2e-44		TINAGL1	0.114659	0.569697	0.00111073	0.00598694		PHLDA3	0.224076	0.116511	9.71e-34	8.66e-32		SERPINE1	0.0744376	0.160896	0.000308162	0.00135636		WFS1
	ATP5E	0.273612	2.09021	4.55061e-12	8.07865e-11		CPNE5	0.237025	0.0670641	9.79e-79	2.26e-76		RPL13A	0.1579	3.66605	1.20316e-06	2.50348e-05		PGRMC2	0.122183	0.248295	4.21342e-08	3.38348e-07		HNRNPF	0.301551	0.56927	3.71e-52	1.59e-50		FLNA	0.114583	0.418661	0.000245459	0.00163104		TAF7	0.222876	0.404696	2.93e-13	8.34e-12		FNBP4	0.0738383	0.233365	0.0013825	0.00508457		PDE4B
	RPL10	0.272793	3.85187	5.50406e-16	1.61215e-14		FLNA	0.235524	0.418661	2.83e-15	6.33e-14		RPS13	0.157767	2.80716	0.000125596	0.00160296		SDC3	0.122057	0.065463	3.64532e-22	9.08652e-21		ATP5G2	0.30148	1.16212	2.12e-33	5.71e-32		ASS1	0.114437	0.265727	4.44e-06	4.45e-05		PSMB6	0.222761	0.509525	7.45e-12	1.88e-10		PPP1R9B	0.0734917	0.0991696	2.21e-06	1.5e-05		EEF1D
	CALR	0.272585	1.10883	4.37935e-13	8.84123e-12		ARHGEF12	0.234551	0.263471	5.26e-23	1.86e-21		CSRNP1	0.157222	0.481089	1.06428e-07	2.68991e-06		BSG	0.121614	0.994291	0.000728171	0.00264541		PABPC1	0.301263	1.09867	2.96e-30	7.21e-29		SYNE2	0.113866	0.773173	0.00397072	0.017739		SYF2	0.222229	0.631099	5.55e-10	1.14e-08		NEAT1	0.072197	2.56465	0.135361	0.236794		PEBP1
	MYH9	0.27235	0.927152	1.06488e-13	2.35623e-12		NDUFA13	0.23452	0.875419	1.66e-10	2.49e-09		ENAH	0.157105	0.198562	4.31089e-15	2.84612e-13		RBMS3	0.119833	0.169791	1.74441e-10	1.91087e-09		NUPR1	0.300617	0.489398	2.71e-52	1.17e-50		GIMAP1	0.113851	0.509931	0.000474341	0.00291136		DYNLL1	0.222013	1.20933	8.29e-07	1.07e-05		TNS2	0.0721832	0.439094	0.0178814	0.0465877		SEMA3A
	YBX3	0.272133	0.720156	8.76855e-16	2.46772e-14		TSC22D3	0.234	1.14942	7.21e-08	7.8e-07		RPS16	0.156464	2.67804	5.32791e-05	0.000747131		ITIH5	0.11958	0.117205	3.60186e-13	5.00491e-12		BTG2	0.29912	0.815889	7.98e-33	2.12e-31		DHRS3	0.113193	0.302585	3.65e-05	0.000303537		EIF4A2	0.218665	0.955445	1.25e-07	1.89e-06		RPS27	0.0720556	3.91219	0.0181621	0.0472083		FHL1
	FAM198B	0.272039	0.287497	1.09654e-32	1.01463e-30		CPM	0.23385	0.123251	1.3e-38	9.4e-37		LEPROT	0.156454	0.720643	2.93461e-06	5.53993e-05		CH25H	0.119286	0.0453141	5.57588e-30	2.02089e-28		ANP32B	0.298008	0.489405	1.3e-57	6.38e-56		ATP6AP2	0.113122	0.440675	0.000142945	0.00100921		EMP2	0.218598	0.906015	1.23e-07	1.85e-06		ZCCHC11	0.0715963	0.148466	0.000132487	0.000637587		ALDH2
	DYNLL1	0.271885	1.20933	1.302e-12	2.49258e-11		PTMA	0.233107	3.4989	4.48e-10	6.35e-09		FCGRT	0.156299	1.26285	8.24847e-05	0.00110106		EIF4EBP2	0.118778	0.124813	1.07523e-13	1.54505e-12		CPVL	0.297411	0.130955	1.02e-194	4.29e-192		PLEC	0.112398	0.338965	8.06e-05	0.000612029		NTHL1	0.216398	0.199755	1.77e-21	8.83e-20		CCAR1	0.0713442	0.229993	0.00165376	0.00594965		PRSS23
	CTSC	0.271073	0.600702	2.2268e-17	7.29172e-16		DGKZ	0.232885	0.205225	1.2e-26	5.27e-25		FAM198B	0.156037	0.287497	4.43058e-11	1.80384e-09		SCNN1B	0.11872	0.0631414	2.1243e-22	5.33872e-21		TSPAN4	0.297397	0.689802	1.45e-41	4.8e-40		FOS	0.112392	2.19717	0.0788192	0.187222		BLOC1S1	0.214572	0.468503	2.56e-11	6.2e-10		PARP14	0.0713184	0.30644	0.00786112	0.0231586		CNKSR3
	ANKRD28	0.270855	0.227894	2.00127e-38	2.42015e-36		UTRN	0.231956	0.515178	7.57e-13	1.4e-11		IFITM2	0.15588	2.00823	0.000153757	0.0019301		GFOD1	0.118107	0.266487	3.67305e-07	2.59193e-06		RPS27	0.296581	3.91219	1.27e-54	5.75e-53		PDLIM3	0.112286	0.0558333	2.13e-19	7.72e-18		MRFAP1	0.211721	0.676127	5.31e-09	9.69e-08		DUSP6	0.0705369	0.437029	0.0239498	0.0592872		NPM1
	COX6A1	0.270807	1.16254	1.53809e-13	3.3309e-12		MMRN2	0.230675	0.609385	9.58e-11	1.46e-09		SUMO2	0.155812	1.21704	4.00721e-05	0.000581974		SERINC5	0.117444	0.109297	1.61324e-14	2.51008e-13		TGFBR2	0.296432	0.816787	1.06e-35	3.03e-34		GPIHBP1	0.110846	0.488718	0.00246829	0.0117857		HEXIM1	0.211541	0.249917	1.27e-16	4.56e-15		MFAP2	0.0703649	0.069043	4.52e-08	3.95e-07		MPP7
	ATP1B3	0.270711	0.569331	3.08657e-19	1.22799e-17		HSPA5	0.230626	0.655666	1.75e-11	2.88e-10		DGKZ	0.155275	0.205225	1.62822e-13	8.72242e-12		SPTBN1	0.11623	0.980774	0.00175581	0.0057649		SNHG8	0.295098	0.616567	1.9e-45	6.94e-44		KCNN3	0.109484	0.112237	9.95e-11	1.89e-09		PLPP2	0.210544	0.131623	4.47e-30	3.37e-28		PTPRG	0.0699476	0.204687	0.00163552	0.00590139		C14orf2
	UQCRQ	0.270534	0.964441	1.16005e-14	2.84515e-13		PRMT1	0.230447	0.634291	4.57e-12	7.93e-11		RPS19	0.154856	3.33678	3.00353e-05	0.000448474		SUN1	0.116223	0.335478	4.71757e-06	2.75301e-05		SLC3A2	0.293595	0.482279	1.65e-54	7.44e-53		CAV2	0.108625	0.718605	0.0033862	0.015421		SEC61B	0.210523	0.800264	3.24e-08	5.35e-07		RNU12	0.0698997	0.0650085	4.35e-08	3.81e-07		RPL22
	CBX3	0.270366	0.442155	1.49428e-24	9.31183e-23		ROBO4	0.229047	0.467945	3.64e-13	6.87e-12		AOC3	0.154578	0.276279	4.70027e-11	1.90728e-09		RASD1	0.11607	0.0567801	8.71424e-25	2.49264e-23		DDX5	0.29331	1.97336	5.2e-27	1.15e-25		MAPK3	0.108351	0.376152	0.000131886	0.000941472		SOS1	0.209598	0.128481	5.69e-28	3.97e-26		ARHGEF12	0.0695515	0.263471	0.00408792	0.0131325		COX7B
	C14orf2	0.270247	0.786417	2.08254e-16	6.32738e-15		JAK1	0.228446	0.395156	2.23e-16	5.35e-15		RPL22L1	0.154302	0.359632	6.51269e-10	2.25983e-08		UACA	0.115142	0.536584	0.000239341	0.000977369		SERBP1	0.291134	0.924948	2.26e-35	6.38e-34		CYBRD1	0.107708	0.123863	8.85e-10	1.52e-08		RPL7	0.209449	2.9527	1.12e-05	0.000116877		EML3	0.0692532	0.148653	0.000259084	0.00116255		MAP1B
	RPS16	0.269986	2.67804	5.45197e-13	1.09344e-11		ARHGEF15	0.225344	0.307595	8.49e-18	2.26e-16		EIF3F	0.154057	0.72488	2.15537e-06	4.21259e-05		EEPD1	0.113743	0.0932406	3.09243e-16	5.37282e-15		CLEC2B	0.291038	0.601844	1.72e-43	6e-42		FLII	0.106465	0.172951	2.1e-07	2.66e-06		SGK1	0.208781	0.568948	7.05e-08	1.1e-06		RERE	0.0691788	0.212438	0.00181465	0.00646375		SUMO2
	EEF2	0.269657	1.42787	8.89126e-12	1.53821e-10		PLOD1	0.224429	0.126292	1.01e-39	7.73e-38		FCN3	0.153148	0.204528	1.49801e-10	5.6999e-09		PCDH12	0.112283	0.227444	6.93087e-07	4.65642e-06		NBEAL1	0.290883	0.8402	4.47e-36	1.29e-34		GAS6	0.10644	0.272208	8.34e-05	0.000629558		RPS6	0.207649	3.40795	4.14e-06	4.72e-05		GON4L	0.0685006	0.241286	0.00298526	0.00997593		PGM5
	COX7C	0.269435	1.56458	2.62056e-12	4.83498e-11		AP2S1	0.222567	0.525533	3.63e-13	6.87e-12		BTG2	0.152951	0.815889	5.45437e-05	0.000761368		METTL4	0.111513	0.0551393	2.56011e-24	7.17184e-23		SERTAD1	0.288854	0.589391	8.3e-41	2.69e-39		SSFA2	0.106308	0.241938	8.18e-06	7.77e-05		ACTB	0.207083	2.90968	8.46e-06	9.07e-05		ADGRL2	0.0683576	0.104566	1.28e-05	7.72e-05		PROCR
	CTSB	0.269253	0.445168	5.99221e-23	3.34196e-21		DUSP1	0.222547	1.09851	2.67e-07	2.67e-06		RPS24	0.152708	3.05348	5.27915e-05	0.000741144		CD93	0.111445	0.749222	0.00161882	0.00536562		HSD17B11	0.288832	0.573782	4.45e-45	1.61e-43		PCMTD1	0.105927	0.293009	3.78e-05	0.000312878		KPNA2	0.206816	0.136195	5.83e-28	4.04e-26		BIRC6	0.0680512	0.191282	0.00148794	0.00542337		RPL27A
	NDUFB4	0.268271	0.90651	2.90941e-15	7.57716e-14		SWAP70	0.222331	0.585628	7.04e-12	1.2e-10		TKT	0.15231	0.282563	1.35043e-11	5.80781e-10		EGFL7	0.111112	1.41891	0.00814872	0.0217454		TMEM59	0.287035	1.13754	7.37e-31	1.84e-29		CXCL3	0.105652	0.0547404	4.38e-16	1.28e-14		C11orf58	0.206496	0.715959	2.4e-08	4.03e-07		TRIM44	0.0669233	0.209949	0.0017243	0.00617796		ZNF706
	CST3	0.267508	1.65146	3.91848e-10	5.53299e-09		PRRC2C	0.220378	0.62619	3.95e-11	6.28e-10		ITIH5	0.151472	0.117205	2.22852e-19	2.00141e-17		ELOVL5	0.111021	0.175047	1.30163e-09	1.27901e-08		CCNL1	0.287015	0.975254	5.58e-30	1.34e-28		TMEM30A	0.105647	0.280261	2.6e-05	0.000223197		HSBP1	0.206038	0.582434	1.58e-09	3.13e-08		SBNO2	0.0668432	0.0665117	1.74e-07	1.39e-06		RPL41
	PET100	0.267177	0.593185	1.2196e-18	4.62615e-17		SH3GLB1	0.220312	0.417075	3.51e-15	7.75e-14		HECW2	0.151302	0.184299	2.04034e-13	1.07882e-11		PDK4	0.11081	1.00784	0.0093415	0.0243849		ZBTB16	0.286087	0.524341	3.94e-46	1.48e-44		RAPGEF5	0.105226	0.200308	3.48e-06	3.56e-05		ID2	0.205285	0.662161	1.02e-06	1.3e-05		IGF2	0.066835	0.354934	0.0405878	0.0912797		RPS2
	MYL6	0.266078	2.54209	4.59482e-13	9.24565e-12		ABI3	0.220163	0.259295	1.35e-22	4.64e-21		UACA	0.15085	0.536584	2.58083e-06	4.94854e-05		TAOK1	0.110448	0.146935	1.90667e-10	2.08115e-09		ARPC1B	0.284651	0.958628	4.23e-32	1.11e-30		PCDH1	0.105206	0.171289	1.16e-06	1.3e-05		SLC48A1	0.20498	0.124782	7.99e-30	5.91e-28		PLEC	0.0667721	0.338965	0.0160226	0.0425435		PDLIM3
	PDIA3	0.26565	0.935857	6.03981e-14	1.36865e-12		PLCG2	0.219992	0.375068	3.36e-11	5.4e-10		LDLR	0.150845	0.274139	1.03384e-10	4.03429e-09		APOL6	0.110349	0.118851	2.43092e-12	3.16201e-11		ABCD4	0.284387	0.381549	2.72e-60	1.42e-58		F11R	0.105176	0.126086	1.71e-09	2.84e-08		ACTN4	0.203395	0.712191	1.79e-07	2.6e-06		RBM5	0.0662745	0.235416	0.00455868	0.0144377		ARHGAP29
	TPI1	0.265489	0.881803	2.87905e-15	7.54609e-14		PDGFB	0.218787	0.109767	5.19e-40	3.99e-38		RAN	0.149887	0.671409	2.85828e-06	5.41257e-05		MXD4	0.110246	0.125057	4.45515e-11	5.17747e-10		RAB11A	0.284132	0.783936	2.23e-36	6.49e-35		ACACB	0.10515	0.289517	0.000171543	0.00119047		BTNL9	0.203381	0.687088	2.75e-05	0.00027048		SH3TC1	0.0661332	0.0594054	4.12e-08	3.62e-07		GNAS
	PCAT19	0.265198	1.34469	1.06263e-11	1.81779e-10		PTPRM	0.218586	0.365532	7.23e-15	1.56e-13		WNK1	0.149659	0.412341	6.53528e-08	1.70925e-06		ANKRD12	0.110035	0.560256	0.000362809	0.00142441		ENSA	0.28308	0.501086	2.77e-52	1.19e-50		EDN1	0.105026	0.649539	0.0251182	0.0787863		CDKN1B	0.202783	0.16869	9.55e-23	5.03e-21		CDK11A	0.0660827	0.160808	0.000534503	0.00221678		MAF
	NEDD8	0.264058	0.866787	1.83369e-15	4.9332e-14		PSMB5	0.218089	0.527968	3.7e-13	6.98e-12		CX3CL1	0.149525	0.262741	1.89693e-09	6.26193e-08		LAPTM5	0.109406	0.251076	7.39021e-06	4.17309e-05		HSPD1	0.282849	0.434217	1.04e-56	4.99e-55		DSTN	0.10501	1.13044	0.0127395	0.0460629		KAZALD1	0.202346	0.0270852	2.36e-109	9.94e-107		CHD3	0.066035	0.0629534	1.95e-07	1.55e-06		CSTB
	F2R	0.263747	0.187045	9.64198e-45	1.61325e-42		OAZ2	0.217818	0.425825	8.15e-15	1.76e-13		IRF1	0.149097	0.776195	0.000135238	0.00171526		CTNND1	0.108627	0.309648	7.10472e-06	4.02865e-05		PRDX4	0.282649	0.477565	1.82e-52	7.89e-51		TRAPPC2L	0.104658	0.250437	9.8e-06	9.2e-05		PCNP	0.20225	0.385699	3.34e-12	8.67e-11		AES	0.065894	0.372185	0.0210131	0.0530497		DMTN
	MMRN2	0.263636	0.609385	2.09657e-15	5.59252e-14		PTPRB	0.217703	0.700051	1.75e-09	2.31e-08		ALPL	0.14865	0.120277	4.63401e-18	3.82431e-16		FAM229B	0.108397	0.0998845	8.27628e-15	1.31281e-13		CPXM2	0.281211	0.182456	3.89e-113	4.75e-111		TIPARP	0.104598	0.125627	9.82e-10	1.68e-08		CHMP5	0.20146	0.545842	1.52e-09	3.01e-08		MIS18BP1	0.0658805	0.213245	0.00303663	0.0101275		RPS21
	FBN1	0.26359	0.164652	4.81166e-49	9.63436e-47		SLC39A10	0.217536	0.234292	6.57e-22	2.17e-20		C6orf48	0.148503	0.545746	4.071e-07	9.27673e-06		NR3C1	0.108283	0.304213	5.94056e-06	3.41449e-05		SLC25A6	0.2805	1.21829	3.83e-27	8.52e-26		PTPRG	0.104478	0.204687	4.76e-06	4.76e-05		SUMO1	0.201375	0.577855	2.66e-09	5.09e-08		GRAP	0.0658531	0.0948807	6.64e-06	4.18e-05		BCL7C
	FSTL1	0.263403	0.268918	3.64174e-34	3.55842e-32		TSPAN13	0.217472	0.639258	1.39e-09	1.86e-08		GPX3	0.14778	0.475829	1.20408e-05	0.000199007		ANXA11	0.107163	0.369747	2.31498e-05	0.000118703		RPS29	0.280202	3.13233	7.83e-32	2.02e-30		CLIC3	0.10425	0.0891616	5.24e-10	9.33e-09		UBE2B	0.201263	0.437644	7.44e-11	1.69e-09		SNRNP70	0.0657495	0.405212	0.0225567	0.0563294		CHCHD2
	CCDC50	0.262769	0.346652	1.28134e-27	9.31565e-26		ACTN4	0.217406	0.712191	9.71e-10	1.32e-08		SMYD4	0.147483	0.130056	2.76386e-19	2.46408e-17		CCRL2	0.106514	0.0760631	5.75833e-18	1.11816e-16		CSRP2	0.279336	0.206218	7.87e-103	7.51e-101		EGR1	0.104058	0.822187	0.0201011	0.066445		GSTO1	0.200651	0.454166	2.24e-10	4.79e-09		BRD9	0.0651049	0.0994612	3.21e-05	0.000177709		LAYN
	ENO1	0.26265	0.810273	2.60753e-15	6.87869e-14		UBXN4	0.216795	0.609432	3.39e-11	5.43e-10		HSP90B1	0.147216	1.10984	0.000177222	0.00218425		AKR1C3	0.106127	0.583111	0.000847226	0.00302839		IER3	0.278808	0.301286	1.87e-62	1e-60		NPTN	0.103833	0.0765425	8.29e-13	1.96e-11		RPS7	0.200623	2.65681	1.1e-05	0.000115785		NREP	0.0649461	0.135012	0.000217776	0.000995478		NDUFA3
	RPS28	0.262202	3.63031	2.21291e-17	7.26571e-16		CFL1	0.216223	1.80756	4.21e-07	4.05e-06		EIF3D	0.146856	0.587924	1.03628e-06	2.1785e-05		CCDC85A	0.106102	0.058882	6.7741e-21	1.55079e-19		GADD45B	0.278471	0.984355	1.07e-21	1.92e-20		RRAS	0.102816	0.151622	7.28e-08	1.01e-06		DYNLRB1	0.200515	0.613822	1.15e-08	2.02e-07		CACNA1C	0.0648344	0.0312897	9.18e-14	1.55e-12		TCTN3
	UPP1	0.26207	0.314786	1.31854e-27	9.52937e-26		CDH13	0.215947	0.20983	5.57e-21	1.74e-19		RPL7A	0.146117	2.5291	0.000483716	0.0051881		LIMS2	0.105682	0.410722	0.00013914	0.000602432		UQCRH	0.277143	0.82188	7.25e-35	2.04e-33		MFSD10	0.102612	0.250913	1.31e-05	0.000120241		RUNDC3B	0.200355	0.182025	7.06e-21	3.31e-19		GOLGA8A	0.0648087	0.0946223	5.85e-05	0.000304414		MYL12B
	RPL38	0.260144	2.6579	1.20703e-12	2.31802e-11		HYAL2	0.214686	1.3629	1.28e-06	1.14e-05		PLA2G16	0.144845	0.456665	1.36884e-07	3.41205e-06		SAMM50	0.105641	0.207563	9.25828e-08	7.05872e-07		SH3BP5	0.276566	0.417166	7.38e-54	3.28e-52		LIMCH1	0.102392	0.200967	5.92e-06	5.8e-05		SLC12A2	0.199965	0.106173	1.18e-31	9.39e-30		SHPRH	0.0645083	0.111999	9.31e-05	0.000465576		MRPS6
	MAFB	0.25997	0.0887948	8.05733e-81	5.46734e-78		SEC14L1	0.214552	0.632264	6.28e-10	8.74e-09		RASSF1	0.144826	0.227028	3.50385e-12	1.62106e-10		MT-ND1	0.105619	3.60788	0.00086642	0.00309338		ARL6IP1	0.276368	0.760888	3.01e-32	7.95e-31		TMEM120A	0.102291	0.0923787	1.02e-11	2.16e-10		SARAF	0.199685	0.6163	2.44e-08	4.08e-07		FRMD4A	0.0644688	0.226353	0.00480998	0.0151181		RPL26
	SERBP1	0.259826	0.924948	3.52546e-14	8.26487e-13		TIE1	0.214254	0.702351	3.21e-09	4.11e-08		MYC	0.144283	0.684036	6.21266e-05	0.000857417		ST6GALNAC3	0.104449	0.0984015	2.61878e-13	3.66389e-12		RBM8A	0.27591	0.805481	6.22e-35	1.75e-33		KCNJ2	0.102178	0.020108	1.64e-40	1.59e-38		VPS37B	0.199409	0.231884	2.5e-15	8.29e-14		LINC01235	0.0641223	0.0620095	3.72e-07	2.84e-06		NDUFA11
	CCNI	0.259821	0.854889	2.19827e-14	5.26464e-13		MT-ND4	0.214098	3.88035	6.47e-12	1.1e-10		PLAU	0.144252	0.0583953	1.382e-35	2.72255e-33		ARHGAP18	0.104163	0.189212	1.24384e-07	9.35484e-07		EEF1D	0.275046	1.75375	2.17e-24	4.35e-23		NR4A1	0.101938	0.454223	0.00285307	0.0134029		TUBA4A	0.198972	0.141664	1.57e-25	9.78e-24		LRP5	0.0632577	0.14444	0.000891306	0.00346993		RPS7
	DUSP6	0.259151	0.437029	1.22685e-19	5.06243e-18		IDH2	0.213036	0.131506	6.45e-38	4.58e-36		IFI27L2	0.14329	0.238326	1.07285e-10	4.17319e-09		CARD8	0.101752	0.286667	1.01413e-05	5.5595e-05		HMGB2	0.27253	0.47883	5.33e-46	1.99e-44		GIMAP8	0.101726	0.23358	1.72e-05	0.000153758		IFI27L2	0.198393	0.238326	3.51e-15	1.14e-13		CRIP2	0.0625511	1.55092	0.153817	0.260971		ELK3
	RAI14	0.25877	0.212947	6.82507e-40	9.26238e-38		NRP2	0.212683	0.401483	1.55e-12	2.81e-11		NOTCH4	0.141523	0.746461	0.000211114	0.00256571		CEACAM1	0.101213	0.0439116	5.2144e-25	1.50564e-23		CYSTM1	0.2718	0.581433	4.85e-41	1.59e-39		SYT11	0.101249	0.064758	2.75e-14	7.22e-13		SUMO2	0.198288	1.21704	4.23e-06	4.79e-05		TP53I11	0.0623625	0.12638	0.000599165	0.00244674		EEF1A1
	NDUFB1	0.258096	0.73285	1.6559e-15	4.48452e-14		ANKRD28	0.212389	0.227894	3.07e-21	9.77e-20		ENPP2	0.140989	0.4594	2.67858e-05	0.000405908		MCOLN3	0.101204	0.0171767	5.45733e-46	3.0717e-44		KLF4	0.270572	0.815024	2.24e-27	5.02e-26		FILIP1	0.101243	0.293188	0.000258118	0.00170876		WARS	0.197544	0.280704	1.85e-12	4.93e-11		F2R	0.0622037	0.187045	0.0025412	0.00865781		RPL5
	BMPR2	0.256983	0.3352	1.56949e-26	1.07695e-24		DGKD	0.212264	0.0631283	2.89e-60	4.11e-58		RPL23	0.140922	2.16016	0.000513882	0.00546249		GNAZ	0.101006	0.0519458	2.55922e-19	5.33419e-18		GJA1	0.270414	0.482944	1.28e-41	4.28e-40		CLIC5	0.101238	0.0911679	2.22e-10	4.12e-09		C19orf33	0.197423	0.0768839	9.59e-37	9.68e-35		PEAK1	0.0620127	0.103282	0.00012681	0.000613897		ATP5EP2
	EID1	0.256506	1.06324	8.06663e-13	1.58402e-11		RNF145	0.212074	0.153548	6.5e-32	3.69e-30		NDRG2	0.140825	0.209263	7.62273e-12	3.33706e-10		USP13	0.100532	0.0468764	9.19276e-23	2.35883e-21		ERRFI1	0.270392	0.13693	2.13e-131	3.42e-129		MAGED2	0.101234	0.381335	0.000285111	0.00185824		TBCB	0.196888	0.426341	1.14e-10	2.52e-09		CWF19L2	0.0610226	0.324085	0.0242981	0.0600035		CORO1C
	MTDH	0.256462	0.650067	1.63914e-16	5.01765e-15		WASF2	0.210789	0.627311	2.02e-10	3.01e-09		EIF3I	0.140782	0.563131	1.93763e-06	3.82949e-05		PXN	0.0999796	0.294246	2.70494e-05	0.000136521		LMNA	0.269883	1.47559	6.58e-21	1.15e-19		PLXDC2	0.10057	0.134717	1.36e-07	1.78e-06		RAB7A	0.196861	0.556532	3.82e-09	7.12e-08		ADAMTSL1	0.060895	0.0465129	4.39e-09	4.45e-08		CAV1
	SKIL	0.255374	0.205257	1.73878e-38	2.12375e-36		LAMA5	0.21037	0.280778	2.56e-16	6.14e-15		RUNDC3B	0.140317	0.182025	9.1817e-14	5.21606e-12		MT1F	0.0997603	0.0586873	2.42016e-18	4.79089e-17		RND1	0.269831	0.165763	6.14e-108	6.76e-106		NPTXR	0.100486	0.0292748	1.24e-28	7.21e-27		ATP6V1G1	0.19657	0.682915	4.6e-08	7.36e-07		C5orf42	0.0603035	0.0616196	1.47e-06	1.03e-05		APP
	RPL24	0.255336	2.51994	1.44324e-11	2.42472e-10		MT-ND5	0.210174	2.08373	1.64e-06	1.43e-05		COX5B	0.139119	1.28927	0.000275317	0.00322718		IL27RA	0.0990758	0.120147	3.68978e-10	3.86509e-09		EIF4A1	0.269283	0.874222	1.26e-29	3e-28		GIMAP4	0.100474	0.759979	0.00766899	0.0307717		SOCS3	0.195834	1.16785	0.000159956	0.00131121		CEP164	0.0601647	0.110269	0.000206848	0.000950503		RPS8
	RPL13	0.254641	3.66149	7.03389e-14	1.58217e-12		THSD7A	0.209994	0.238469	1.31e-19	3.83e-18		MT1G	0.139081	0.0300999	6.93868e-60	2.82497e-57		KDR	0.0988341	0.367119	0.000439627	0.00168712		ANXA4	0.268893	0.280794	8.99e-75	6e-73		UBC	0.100174	2.71611	0.0427459	0.118715		TACC1	0.194614	1.04623	1.47e-05	0.000151473		CCDC124	0.0593062	0.254602	0.00874192	0.0253861		KRTCAP2
	CTNNB1	0.254568	0.560829	1.00307e-15	2.79077e-14		IGF2	0.209877	0.354934	5.8e-11	9.07e-10		CNFN	0.138922	0.085633	2.44806e-25	2.99006e-23		TUG1	0.0988009	0.148509	2.50889e-08	2.07858e-07		ZFYVE21	0.266666	0.376127	8.41e-56	3.91e-54		PALLD	0.0999785	0.0535946	3.61e-18	1.21e-16		NFKBIA	0.194392	1.23564	8.76e-05	0.000778584		EFNB2	0.0592928	0.30687	0.0295248	0.0702818		NPC2
	CD81	0.253997	0.703403	3.41482e-13	7.02165e-12		DYNC1H1	0.209817	0.275772	1.32e-17	3.47e-16		MAP1LC3B	0.138612	0.887188	0.000143405	0.0018132		ITPKB	0.0983324	0.119076	6.91593e-10	7.01588e-09		DSTN	0.266338	1.13044	3.71e-25	7.69e-24		TIE1	0.0989367	0.702351	0.00904093	0.0351004		OAZ1	0.193386	1.10711	7.03e-06	7.65e-05		ILF3	0.0589796	0.260348	0.0135952	0.0370981		SBDS
	NDUFS5	0.253379	0.925546	3.21103e-13	6.63612e-12		ID2	0.209439	0.662161	4.63e-08	5.12e-07		PSMB8	0.138406	0.729623	2.70707e-05	0.000409209		AIFM2	0.0970405	0.0316154	2.66552e-29	9.30191e-28		FBL	0.265613	0.413317	4.47e-55	2.05e-53		APP	0.0982643	1.34852	0.0270524	0.0834345		RPL4	0.191352	1.80259	7.94e-05	0.000715272		ARRDC3	0.0589616	0.171325	0.00285971	0.00962748		PET100
	GRN	0.253241	0.817009	9.70022e-14	2.15025e-12		GJA1	0.209023	0.482944	2.77e-11	4.5e-10		AIF1L	0.138205	0.238426	8.28979e-10	2.84414e-08		EFCAB14	0.0964711	0.239783	9.0098e-06	4.99527e-05		LIMS1	0.265325	0.456385	1.33e-45	4.89e-44		CD81	0.09815	0.703403	0.0122967	0.0448333		TSPAN2	0.190852	0.0744759	3.77e-36	3.66e-34		PABPC4	0.0586295	0.11701	0.000447886	0.00188637		FAM213A
	NDUFA4	0.252863	1.20783	8.03386e-12	1.39383e-10		KIAA0355	0.208993	0.64466	1.25e-09	1.69e-08		PDIA3	0.138016	0.935857	0.000163719	0.00204136		PHLDA3	0.0964639	0.116511	1.49983e-09	1.4565e-08		VIM	0.264974	3.2288	1.72e-23	3.31e-22		TMBIM6	0.0973011	1.10233	0.0176388	0.0597947		IGF2	0.190482	0.354934	5.85e-08	9.2e-07		LGALS1	0.0581973	1.05202	0.236873	0.363297		SCNN1B
	ST13	0.25285	0.662264	1.20397e-16	3.7418e-15		CSNK1E	0.208623	0.223538	3.65e-21	1.15e-19		ESAM	0.137433	1.17032	0.000602305	0.00622909		EPB41L4A	0.0960049	0.147471	2.01845e-08	1.6909e-07		CYTL1	0.264924	0.189978	2.97e-91	2.43e-89		TMEM63A	0.0968046	0.0542925	2.52e-15	7.08e-14		RPS28	0.190411	3.63031	1.62e-07	2.38e-06		CDC42BPB	0.0581706	0.161425	0.00277808	0.00936815		PFDN5
	LY96	0.25264	0.337986	1.23463e-26	8.56807e-25		IGFBP5	0.2057	0.163306	1.45e-17	3.81e-16		RPL18A	0.137396	3.09868	0.000287812	0.00333228		GALNT1	0.0954267	0.11765	5.62336e-10	5.78633e-09		CXorf36	0.264582	0.691786	4.66e-33	1.24e-31		ACVRL1	0.0966555	0.303084	0.000268136	0.0017655		FABP5	0.190187	1.38284	0.00144581	0.00877688		WWTR1	0.0581335	0.406522	0.0436095	0.0969859		RPS13
	VAPA	0.251688	0.637711	9.56539e-17	3.00339e-15		STAB1	0.205655	0.224865	2.32e-18	6.35e-17		LPAR6	0.137269	0.635891	4.38854e-05	0.000632095		ESYT2	0.095286	0.147421	4.64167e-08	3.71273e-07		HRCT1	0.263644	0.291639	4.18e-58	2.09e-56		TEK	0.0963133	0.255419	0.000106836	0.000784665		YWHAQ	0.188512	0.60219	6.26e-08	9.8e-07		BOD1L1	0.0578639	0.155423	0.00293114	0.00981615		MFAP2
	RPS15	0.251437	3.20574	3.13621e-13	6.5035e-12		CXCR4	0.205274	0.0467311	9.97e-79	2.26e-76		ATP5A1	0.136983	0.541689	2.49693e-06	4.7952e-05		ADAMTS5	0.0952187	0.0258397	1.24656e-33	5.07517e-32		CTNNAL1	0.262195	0.252402	5.48e-78	3.78e-76		CRYBG3	0.0961749	0.19252	1.5e-05	0.000135345		COPE	0.188283	0.520769	9.65e-09	1.72e-07		SKIL	0.0578608	0.205257	0.00730473	0.0218409		SNRPD2
	MAP1LC3B	0.251102	0.887188	1.03236e-12	2.00464e-11		EFCAB14	0.204938	0.239783	5.75e-19	1.63e-17		CALR	0.136937	1.10883	0.000436892	0.00474829		GYPC	0.0947536	0.468055	0.0013569	0.0046062		HLA-DMB	0.261038	0.221341	6.04e-84	4.5e-82		IFI35	0.0959354	0.277142	0.000156222	0.0010941		SEC11C	0.18803	0.304431	9.38e-13	2.57e-11		CHD7	0.0577744	0.117406	0.000540205	0.00223815		CD55
	SELE	0.25103	0.204182	3.38627e-29	2.68571e-27		RAPGEF2	0.204675	0.143822	1.2e-27	5.59e-26		NES	0.136686	0.285588	5.55877e-08	1.46325e-06		ACSL3	0.0946519	0.147236	5.14997e-08	4.08188e-07		ACTG1	0.259326	2.17624	2.58e-19	4.21e-18		LSM7	0.0953098	0.484716	0.00189521	0.00947916		SIPA1L2	0.187747	0.119616	1.3e-22	6.84e-21		GPATCH2	0.0572847	0.142605	0.00169751	0.00608911		RPL29
	RPS27L	0.250629	0.960947	6.48664e-12	1.13183e-10		IGLC2	0.204542	0.259554	2.54e-13	4.86e-12		IFI16	0.136278	1.01742	0.000348478	0.00393011		ESRRA	0.0944433	0.0678333	4.21678e-15	6.8398e-14		MAP3K8	0.2587	0.231091	1.97e-80	1.38e-78		WARS	0.0952887	0.280704	0.000379176	0.00239713		TM9SF2	0.1872	0.309564	1.4e-11	3.48e-10		SLC12A2	0.0565626	0.106173	0.000381052	0.00164053		DSP
	TMEM255B	0.250222	0.361162	2.12216e-24	1.30252e-22		ELK3	0.204234	0.612258	6.27e-10	8.74e-09		SPINK5	0.135966	0.0936414	3.12349e-21	3.00396e-19		CD46	0.0943116	0.417618	0.000695082	0.00253576		HAPLN3	0.258667	0.212539	1.48e-86	1.12e-84		CLDN10	0.0952694	0.010962	1.83e-59	3.05e-57		NDUFB4	0.186412	0.90651	3.08e-06	3.59e-05		PLEKHO1	0.0564568	0.0668821	5.04e-06	3.23e-05		WDR83OS
	TAX1BP3	0.24985	0.431329	1.5703e-21	7.61096e-20		HMGB1	0.204104	1.79936	1.03e-06	9.35e-06		SKP1	0.133662	1.1584	0.000430235	0.00468351		BAALC	0.0941761	0.0424621	1.88979e-23	5.07294e-22		RSL24D1	0.258654	0.459178	7.3e-46	2.7e-44		KIAA1671	0.0952285	0.144444	4.85e-07	5.82e-06		FHL1	0.185925	0.21038	1.17e-13	3.4e-12		TNRC6A	0.056387	0.15825	0.00368701	0.0120024		GSTP1
	TGFB1	0.249521	0.25525	2.09345e-30	1.75133e-28		POLR2J3	0.203354	0.408561	1.62e-12	2.93e-11		TSPAN15	0.133497	0.240099	9.18575e-10	3.13393e-08		SCPEP1	0.0940677	0.165691	1.25956e-07	9.46143e-07		TMEM70	0.258499	0.268019	3.82e-68	2.28e-66		PLP2	0.094654	0.236285	2.89e-05	0.000245825		S100A11	0.185586	1.35554	7.56e-05	0.000683896		CEP290	0.0562955	0.114536	0.000692787	0.00276707		PARD6G
	RHOA	0.249336	1.179	1.53321e-11	2.57233e-10		TMEM184B	0.203134	0.173464	6.48e-25	2.59e-23		CASKIN2	0.133301	0.260541	1.18829e-08	3.48889e-07		FTH1	0.0940365	2.5908	0.0235765	0.0535408		ADAMTS9	0.258164	0.565426	2.09e-30	5.12e-29		CYR61	0.0946016	0.542577	0.0187765	0.0628834		GABARAPL1	0.185067	0.317675	9.07e-11	2.03e-09		BAZ2B	0.0562585	0.325536	0.0363342	0.0832307		IGHA2
	ECE1	0.249105	0.515264	2.542e-16	7.67669e-15		GTF2I	0.202604	0.318997	1.91e-14	4.05e-13		LRMP	0.133213	0.1038	8.92108e-19	7.783e-17		F2RL3	0.093902	0.257052	9.06301e-05	0.000409226		RSL1D1	0.257042	0.382734	3.24e-54	1.45e-52		ATP5J	0.094444	1.09651	0.0215786	0.0700216		RAC1	0.184292	0.682864	1.99e-06	2.4e-05		VEZT	0.0561148	0.180419	0.00520286	0.016207		PGM2L1
	MT-ND4L	0.248824	0.987623	3.36939e-11	5.44362e-10		MANF	0.202342	0.350162	7.05e-15	1.53e-13		HNRNPA2B1	0.132958	1.37614	0.000661013	0.00671123		KIAA1324L	0.0938704	0.0364529	1.03662e-24	2.93764e-23		PDIA5	0.256349	0.144638	1.57e-130	2.42e-128		RGS10	0.0941647	0.0126591	6.17e-53	8.66e-51		SERPINE2	0.184279	0.0962852	3.32e-23	1.8e-21		TCF25	0.0560873	0.654536	0.106812	0.198091		RPL32
	SLC25A5	0.248791	0.571987	7.61149e-18	2.62618e-16		DHRS3	0.200084	0.302585	2.08e-14	4.36e-13		PSMB9	0.132293	0.738716	9.52459e-05	0.00125359		PCDH1	0.0938613	0.171289	1.43486e-06	9.18521e-06		PRDX6	0.255989	0.634322	1.22e-35	3.48e-34		ATP8A1	0.0940655	0.0641	1.96e-12	4.49e-11		ERH	0.184193	0.705274	3.77e-07	5.22e-06		INTS3	0.0560535	0.115522	0.00129145	0.00479883		RPL9
	FLNA	0.248763	0.418661	3.64866e-19	1.43757e-17		RNF213	0.199729	0.441484	5.82e-11	9.08e-10		RPS5	0.131594	2.38625	0.00216915	0.0182023		TNS1	0.093389	0.163549	4.23538e-07	2.95099e-06		EIF3I	0.255701	0.563131	4.22e-39	1.32e-37		XAF1	0.0938675	0.495603	0.00749731	0.0301621		OSTF1	0.183738	0.257001	2.67e-14	8.12e-13		MLEC	0.0557383	0.242429	0.0206848	0.0523507		RPS14
	SH3BP5	0.248452	0.417166	2.52503e-21	1.2017e-19		SULF2	0.199546	0.322996	5.1e-14	1.03e-12		BTG1	0.131436	1.08102	0.00111767	0.0105253		MYL6	0.0930396	2.54209	0.0122956	0.0307996		EHD4	0.255117	0.578029	3.54e-34	9.68e-33		COBLL1	0.0938107	0.096462	1.55e-09	2.6e-08		HNRNPA2B1	0.18341	1.37614	3.56e-05	0.000343672		THOC2	0.0556506	0.273809	0.0237198	0.0588013		LMNA
	RPS27A	0.248159	3.36783	1.81588e-12	3.41743e-11		JMJD1C	0.199065	0.556406	9.44e-10	1.29e-08		RNF115	0.131078	0.382203	7.10673e-07	1.55558e-05		SEMA6A	0.0929051	0.202257	3.81812e-06	2.25833e-05		EIF3D	0.254678	0.587924	1.36e-37	4.1e-36		PIGT	0.0937312	0.244568	5.26e-05	0.000419563		EIF4G2	0.183349	0.724756	1.57e-06	1.93e-05		GRASP	0.0555651	0.18778	0.0120438	0.033425		RPL36AL
	IGFBP5	0.247627	0.163306	2.89374e-28	2.16836e-26		ANGPTL2	0.198919	0.152928	3.38e-25	1.37e-23		CDC42EP1	0.130806	0.193716	3.61691e-11	1.49752e-09		DLL1	0.0929032	0.162361	8.42708e-07	5.60917e-06		PPIC	0.251803	0.497769	1.59e-39	5e-38		RAPGEF1	0.0934126	0.133438	9.92e-07	1.13e-05		ARL2BP	0.183303	0.26562	1.05e-13	3.08e-12		GCC2	0.0554848	0.314155	0.0338522	0.0786238		DPP4
	RBM8A	0.247196	0.805481	4.11336e-14	9.51527e-13		ARHGEF10	0.197704	0.132072	2.4e-28	1.15e-26		SLCO2A1	0.130393	0.370623	2.84339e-06	5.40007e-05		SV2B	0.0925801	0.0282512	3.01073e-30	1.10429e-28		VCAM1	0.251218	0.144617	7.9e-93	6.61e-91		TMEM43	0.0927686	0.19091	8.32e-06	7.87e-05		TNFRSF4	0.183024	0.26924	2.76e-10	5.85e-09		RSBN1L	0.0554742	0.224539	0.0127108	0.0350054		COX17
	RPL37A	0.247034	3.35223	2.49886e-15	6.62062e-14		SEMA3F	0.196652	0.128067	4.51e-28	2.13e-26		MYO1C	0.129248	0.329331	5.00447e-07	1.12361e-05		COL5A2	0.0921334	0.0424115	5.80825e-21	1.3436e-19		FRY	0.249542	0.40003	2.64e-45	9.59e-44		TMBIM1	0.0925973	0.295389	0.000276447	0.00181047		IFI35	0.182019	0.277142	6.97e-12	1.77e-10		ATPIF1	0.055469	0.672404	0.103286	0.192886		RPL23
	PTPRB	0.246338	0.700051	2.77392e-13	5.79156e-12		PRDM1	0.196484	0.149776	1.97e-24	7.69e-23		CA2	0.129244	0.0943411	9.86611e-17	7.28069e-15		MAOA	0.0920159	0.150441	4.90352e-08	3.91449e-07		EIF3F	0.24925	0.72488	4.8e-31	1.21e-29		GLIPR2	0.0924858	0.0341771	1.21e-23	5.64e-22		LSR	0.181688	0.252544	4.61e-13	1.29e-11		SYMPK	0.0554614	0.111381	0.00057521	0.00236155		ADAMTS6
	PON2	0.245209	0.346502	1.71435e-24	1.05753e-22		APLNR	0.195748	0.33304	2.54e-12	4.53e-11		RPS25	0.12879	3.0172	0.0003782	0.00423404		LTBP1	0.091061	0.0640886	1.13426e-13	1.62604e-12		EIF4B	0.24781	0.530856	1.37e-38	4.25e-37		RFTN1	0.0921588	0.0925511	1.77e-09	2.95e-08		TMBIM6	0.180989	1.10233	2.47e-05	0.000244553		PGF	0.0553982	0.0725143	4.55e-05	0.000243123		RPL19
	PLXND1	0.245129	0.499117	7.90666e-16	2.24586e-14		ADCY4	0.195275	0.571227	4.32e-09	5.44e-08		SON	0.128765	1.37715	0.00120843	0.0111986		ADAMTS15	0.0901777	0.0129393	1.00755e-48	5.91644e-47		SRSF5	0.245236	1.00729	3.75e-23	7.2e-22		MANSC1	0.0919484	0.182904	6.13e-06	5.98e-05		TRABD2A	0.180798	0.0383303	1.84e-67	3.87e-65		KIAA0355	0.0552037	0.64466	0.115172	0.209737		FDPS
	F2RL3	0.243969	0.257052	7.57126e-25	4.79147e-23		TCF25	0.195216	0.654536	1.09e-08	1.31e-07		RPL11	0.128547	3.35289	0.000211907	0.00257222		ANKRD29	0.0901586	0.356211	0.000537581	0.00202218		ENY2	0.24455	0.760581	3.28e-28	7.53e-27		SEC11C	0.0909374	0.304431	0.000305037	0.00197652		GIMAP6	0.180753	0.308483	3.14e-11	7.49e-10		MGEA5	0.0550703	0.229508	0.0186133	0.0481598		LY96
	RPL35	0.243594	2.85075	1.30072e-11	2.20347e-10		ADAM15	0.19508	0.800002	3.49e-07	3.41e-06		AP1S2	0.128322	0.38946	6.59417e-07	1.45119e-05		MYZAP	0.0900774	0.0323231	1.64563e-27	5.41772e-26		ATP5O	0.244544	0.699272	1.37e-30	3.39e-29		IFI44	0.0908367	0.315166	0.000852103	0.0047807		NMI	0.180284	0.193465	1.28e-16	4.58e-15		AKAP17A	0.0550279	0.104711	0.000405192	0.00172922		RPL23A
	EMP1	0.243294	1.22074	2.15759e-09	2.70285e-08		MIDN	0.195008	0.480957	4.16e-10	5.92e-09		ADRB2	0.128241	0.257184	4.18489e-08	1.13085e-06		2001-03-01	0.0900733	0.0291261	1.43272e-26	4.53348e-25		RPS26	0.244142	2.12704	4.87e-16	6.61e-15		DOCK9	0.0905732	0.409332	0.00313081	0.0144683		ANAPC16	0.180085	0.728828	1.4e-06	1.75e-05		UTRN	0.0547896	0.515178	0.096487	0.183203		LRPAP1
	NOP10	0.243179	0.750558	4.19863e-14	9.67587e-13		LAPTM4B	0.193943	0.220762	9.14e-20	2.71e-18		RPL27A	0.128062	3.10376	0.000449299	0.0048564		GUSB	0.0889195	0.211931	7.99967e-06	4.49025e-05		RBM3	0.243998	0.794033	2.75e-27	6.14e-26		PIR	0.0903271	0.143464	6.3e-07	7.48e-06		RPL27	0.179772	2.36977	0.000155288	0.00128068		PHLDB1	0.0546839	0.0984521	0.000607742	0.00248031		CUTA
	PDLIM1	0.242988	1.11927	7.82577e-10	1.05385e-08		EIF5B	0.192866	0.67279	2.33e-08	2.69e-07		SYPL1	0.12728	0.654968	7.6558e-05	0.00102982		SESN2	0.0884785	0.0367256	3.84745e-23	1.00412e-21		ADGRL4	0.242334	1.29907	2.27e-18	3.55e-17		IFIT1	0.0899641	0.244254	0.000388286	0.00244965		NDFIP1	0.179081	0.355196	1.62e-10	3.54e-09		GAK	0.0546011	0.110783	0.000913223	0.00354549		TMEM123
	JMJD1C	0.242627	0.556406	1.24226e-15	3.41732e-14		TBCD	0.192124	0.223366	4.15e-17	1.06e-15		LIPE	0.126522	0.127506	3.04821e-12	1.42647e-10		DCN	0.0884717	0.0791498	3.88274e-11	4.53816e-10		SOCS2	0.242124	0.542292	4.38e-32	1.15e-30		SPTAN1	0.0896389	0.397871	0.00271544	0.0128366		SRP9	0.178659	0.557455	1.42e-07	2.11e-06		ROBO1	0.0543827	0.0292002	5.78e-11	7.28e-10		COX7A1
	HINT1	0.242467	1.28362	1.0406e-10	1.58675e-09		PTPN12	0.191808	0.301586	1.49e-14	3.16e-13		CCNI	0.126486	0.854889	0.000326555	0.00371372		TUSC3	0.0881782	0.186391	4.16687e-06	2.4551e-05		TSPO	0.240788	0.916224	5.49e-24	1.08e-22		TNKS1BP1	0.0895586	0.125438	7.12e-07	8.33e-06		ATP6V1C2	0.178375	0.0268089	5.95e-88	2.02e-85		FLNA	0.054297	0.418661	0.0739718	0.148658		CMTM3
	UQCRH	0.241828	0.82188	1.9477e-13	4.15896e-12		DGKH	0.19166	0.134606	1.28e-26	5.61e-25		HEY1	0.126267	0.305971	7.93749e-06	0.000137516		ARL6IP1	0.0879525	0.760888	0.0108682	0.0277366		TIMP1	0.239285	0.913879	1.43e-21	2.56e-20		AGPAT1	0.0881556	0.111766	1.96e-07	2.5e-06		TRIM16	0.177883	0.109846	2.92e-24	1.69e-22		P2RY6	0.0541819	0.0270132	1.15e-10	1.4e-09		COMMD6
	JUND	0.241445	0.55416	1.73395e-15	4.67516e-14		TMED9	0.191624	0.651368	4.59e-09	5.74e-08		NTN4	0.126264	0.0772952	6.16355e-23	6.60365e-21		MT1A	0.0876956	0.2821	0.00141213	0.00476985		ARL2	0.239194	0.656379	4.04e-30	9.73e-29		EGR2	0.0876139	0.0503839	6.97e-14	1.78e-12		HNRNPDL	0.177723	0.782688	4.61e-06	5.17e-05		SDF4	0.0540701	0.166917	0.00602275	0.0184273		ALDH1A1
	YWHAQ	0.240226	0.60219	5.19447e-16	1.5288e-14		VGLL4	0.19162	0.310563	9.04e-15	1.94e-13		DDIT4	0.126151	1.14094	0.00702981	0.0474376		KIAA1109	0.0876527	0.149836	1.24201e-06	8.03493e-06		FTH1	0.238924	2.5908	2.25e-17	3.29e-16		PPP1CB	0.0875275	0.31263	0.000885234	0.00494387		C14orf37	0.177475	0.0520614	2.15e-48	2.79e-46		ANAPC2	0.053995	0.0744315	4.23e-05	0.000227224		RPS27A
	BTG1	0.239798	1.08102	7.74589e-10	1.0454e-08		CFLAR	0.191439	0.549647	3.3e-09	4.21e-08		RPL29	0.125859	2.75533	0.00168746	0.0148921		SLC27A1	0.0876345	0.066243	1.36884e-13	1.95088e-12		EIF3G	0.238742	0.711577	5.32e-29	1.26e-27		CYP1B1	0.0872927	0.16965	9.1e-05	0.000679249		TM6SF1	0.176785	0.100783	2.22e-26	1.43e-24		ZNF532	0.0538957	0.0647143	1.76e-05	0.000102808		TBX1
	NDUFA8	0.23963	0.381814	9.93762e-23	5.37071e-21		CASKIN2	0.191137	0.260541	3.05e-15	6.8e-14		PML	0.124904	0.30984	5.90348e-07	1.311e-05		FERMT2	0.0874996	0.305625	0.000216161	0.000890946		SNU13	0.238695	0.737599	1.21e-27	2.72e-26		RGS3	0.0870363	0.254795	0.000719465	0.00415487		MYL9	0.176729	0.413917	5.52e-08	8.69e-07		LUC7L	0.0537712	0.157918	0.00476679	0.0150172		NKTR
	SUB1	0.23958	0.79311	1.92517e-13	4.12526e-12		ENTPD1	0.190989	0.469204	6.53e-10	9.06e-09		PPT1	0.124279	0.27294	1.44004e-08	4.18778e-07		CDC42EP4	0.0870822	0.234767	2.94678e-05	0.000147448		NFIB	0.238566	0.726993	5.64e-26	1.2e-24		CKB	0.0870127	0.015608	1.95e-40	1.86e-38		IFIT2	0.176529	0.110408	4.24e-22	2.18e-20		TLE4	0.0537684	0.182153	0.0106483	0.0300921		NDUFB1
	TBCA	0.239559	0.712959	4.14144e-14	9.56212e-13		EMCN	0.18997	1.22001	4.67e-06	3.82e-05		ABCG2	0.124209	0.113886	9.56101e-17	7.20853e-15		CAMK1	0.0867046	0.138645	9.03176e-08	6.89462e-07		LY96	0.238246	0.337986	4.23e-49	1.69e-47		NPNT	0.0869105	0.038233	8.25e-19	2.89e-17		TMEM204	0.174654	0.535236	9.41e-07	1.21e-05		CD200	0.0537087	0.238311	0.0220606	0.0552767		H3F3A
	RPS15A	0.239474	3.27633	2.81646e-11	4.60512e-10		SPRY4	0.189853	0.0695227	9.48e-51	1.05e-48		UBE2D3	0.124175	0.836357	0.000330664	0.00375346		NLRP1	0.0862327	0.150049	1.60839e-06	1.0184e-05		PPDPF	0.238092	0.990107	3.22e-22	5.93e-21		DYNLT3	0.0863381	0.114879	1.82e-07	2.34e-06		IFIT1	0.174586	0.244254	4.64e-11	1.08e-09		KAT2A	0.0535897	0.151045	0.00644714	0.0195543		ATP5O
	SNTB2	0.239139	0.251987	1.11432e-29	9.14238e-28		C12orf57	0.189399	0.634298	2.34e-08	2.69e-07		HSPD1	0.12371	0.434217	4.74193e-06	8.58044e-05		TMEM47	0.0860173	0.161287	2.5296e-06	1.54252e-05		CD151	0.238054	1.11988	3.61e-21	6.34e-20		FGF2	0.0862997	0.0687564	6.04e-11	1.17e-09		POLR2K	0.174169	0.379078	8.93e-10	1.81e-08		UBXN6	0.0534848	0.131852	0.00182062	0.0064831		TPT1
	SERP1	0.238907	0.486355	7.97127e-19	3.10067e-17		CSNK1A1	0.189333	0.598791	4.65e-09	5.81e-08		SOCS2	0.123292	0.542292	7.16313e-05	0.000975368		COLGALT1	0.0852227	0.0825654	6.41586e-10	6.53572e-09		CD79B	0.237759	0.247693	3.31e-64	1.84e-62		CCDC3	0.0859059	0.0959482	4.5e-08	6.39e-07		RPL8	0.172497	2.92984	9.66e-05	0.000846372		ZFYVE16	0.0534189	0.111291	0.000962942	0.00370671		HNRNPA1
	RASA4	0.238469	0.22094	2.83464e-31	2.50886e-29		BMPR2	0.189163	0.3352	2.73e-13	5.21e-12		TGFBR2	0.123252	0.816787	0.000608574	0.00627797		STXBP6	0.0852012	0.0293797	1.75342e-27	5.75707e-26		CIRBP	0.2377	1.11405	2.62e-21	4.65e-20		NISCH	0.0845177	0.0897675	4.33e-08	6.19e-07		HSPA1A	0.172395	0.302127	3.48e-09	6.54e-08		ANGPTL4	0.0534161	0.0724886	0.000130507	0.000629049		HSP90AA1
	SOCS3	0.238403	1.16785	6.68296e-08	6.57741e-07		SH2D3C	0.188793	0.236333	6.02e-17	1.51e-15		GPRC5B	0.123179	0.207294	4.51128e-09	1.38097e-07		TPST1	0.0850331	0.0920416	2.83343e-10	3.01459e-09		EDF1	0.236275	1.2132	7.34e-21	1.27e-19		CYB561	0.0837147	0.0694267	1.04e-10	1.96e-09		PSMA3	0.172156	0.447918	2.2e-08	3.71e-07		CDK10	0.0534133	0.138527	0.00356791	0.0116707		VDAC2
	RPL30	0.236747	2.91416	2.40407e-10	3.50397e-09		MMP14	0.188364	0.154947	5.53e-24	2.12e-22		BAX	0.12236	0.377253	1.80864e-06	3.59199e-05		C1orf21	0.0845081	0.233783	4.63538e-05	0.000222417		TMSB4X	0.236155	4.44114	8.11e-38	2.47e-36		DHRS7B	0.0836021	0.162678	1.3e-05	0.000119231		LEPROTL1	0.1721	0.250974	9.14e-12	2.3e-10		BRWD1	0.052984	0.125829	0.00233594	0.00807335		UBA52
	TMSB4X	0.236745	4.44114	1.1682e-18	4.44498e-17		FLT4	0.188318	0.146705	4.43e-23	1.57e-21		SRSF7	0.121781	0.728739	0.000334908	0.00379458		IARS2	0.0840097	0.165005	3.21308e-06	1.9247e-05		SNRPE	0.234976	0.636673	3.84e-30	9.29e-29		KPNA2	0.0831359	0.136195	4.22e-06	4.26e-05		NEDD9	0.171856	0.906835	5.09e-05	0.00047936		CNOT4	0.0528415	0.218159	0.0158212	0.0421002		PRDX5
	ATP5D	0.236654	0.368611	3.77663e-21	1.74726e-19		HEY1	0.1882	0.305971	1.34e-10	2.02e-09		KCNQ1OT1	0.121392	0.210271	2.05332e-08	5.76054e-07		IFI35	0.0836407	0.277142	0.000249307	0.00101097		PGK1	0.234829	0.630211	1.6e-30	3.93e-29		ADIPOR2	0.0826285	0.182238	8.75e-05	0.000656313		TBC1D1	0.171104	0.120073	1.72e-21	8.6e-20		RPPH1	0.0528194	0.0420302	2.74e-07	2.13e-06		MIR4435-2HG
	SEC61B	0.23578	0.800264	3.45125e-13	7.08463e-12		AFAP1L1	0.187199	0.16199	8.63e-23	2.99e-21		PTGES3	0.121183	0.698084	0.000176849	0.00218185		PIEZO1	0.0835037	0.239674	0.000265822	0.00107121		EIF3K	0.233858	0.993439	1.12e-22	2.11e-21		SLC26A2	0.0823186	0.0742786	1.2e-08	1.84e-07		CLDN15	0.170755	0.199758	1.43e-13	4.15e-12		C4orf48	0.0527727	0.119257	0.0018876	0.0066943		TMEM98
	LAMB1	0.235414	0.337393	8.01312e-19	3.10706e-17		ITPRIP	0.186901	0.279151	5.03e-14	1.02e-12		HSD17B11	0.120838	0.573782	9.96246e-05	0.00130436		BIN3	0.0828362	0.15345	1.25983e-06	8.13297e-06		PKM	0.233717	0.60005	4.72e-30	1.13e-28		PARVA	0.0823115	0.145187	8.26e-06	7.83e-05		RPIA	0.170608	0.148426	4.66e-19	1.99e-17		SEMA6D	0.0524852	0.060159	3.69e-05	0.00020066		SNX2
	SNRPE	0.234989	0.636673	5.7108e-15	1.43522e-13		NOTCH1	0.18675	0.181363	8.67e-20	2.59e-18		UBE2J1	0.120526	0.265352	6.63608e-08	1.7319e-06		GPRC5B	0.0821098	0.207294	6.32964e-05	0.000296435		NANS	0.233578	0.250819	5.81e-65	3.3e-63		SGCE	0.0820752	0.0819381	4.41e-08	6.29e-07		DHRS3	0.17002	0.302585	3.1e-09	5.86e-08		UBTD1	0.0523689	0.0965158	0.000297222	0.00131722		RPS16
	ATOX1	0.234911	0.63775	1.23504e-14	3.01094e-13		ETS2	0.186482	0.724606	1.79e-07	1.83e-06		CRK	0.120418	0.309734	3.08091e-07	7.19506e-06		PER1	0.0820909	0.322103	0.00105568	0.00368718		HINT1	0.232756	1.28362	1.41e-19	2.32e-18		MYO1C	0.0818483	0.329331	0.00337628	0.0153873		TUSC3	0.168559	0.186391	3.71e-14	1.12e-12		KMT2E	0.052159	0.652714	0.129983	0.229862		UQCC2
	MZT2B	0.234421	0.604072	5.25707e-15	1.33215e-13		RAPGEF4	0.186059	0.213844	6.08e-17	1.52e-15		CHST12	0.120387	0.29338	2.17478e-07	5.17793e-06		HSPA12B	0.082068	0.200531	3.16661e-05	0.000157608		POLR2L	0.231691	1.31997	3.74e-18	5.75e-17		MAGT1	0.0817832	0.149914	1.37e-05	0.00012467		CDK19	0.166699	0.054268	6.95e-42	7.72e-40		PXDN	0.0520671	0.151237	0.00718402	0.0215308		CCL2
	RPL31	0.234186	3.13953	5.86328e-11	9.22863e-10		SLC44A2	0.185629	0.388643	3.22e-11	5.19e-10		ADM	0.120365	0.194192	6.98453e-08	1.81896e-06		HLA-DRB1	0.0811194	1.80163	0.107603	0.186261		PEBP1	0.231288	0.553408	1.58e-32	4.17e-31		SHE	0.0816834	0.16265	4.51e-05	0.000365312		RPL22	0.166624	2.32161	0.000285862	0.00217947		SIPA1	0.052057	0.0535759	1.08e-05	6.58e-05		SEC61G
	EIF2S2	0.234087	0.708923	2.68551e-13	5.62906e-12		YWHAB	0.185104	0.959833	7.72e-07	7.16e-06		NASP	0.120201	0.639041	0.000204732	0.0024956		ZDHHC9	0.0807897	0.0881698	1.88246e-09	1.809e-08		EIF2A	0.230824	0.293359	7.62e-56	3.57e-54		LAPTM4A	0.0815906	1.26102	0.0548057	0.143987		TMEM47	0.166461	0.161287	4.65e-15	1.5e-13		AFAP1L1	0.0519485	0.16199	0.00750711	0.0223254		PPP1R15A
	HSBP1	0.234058	0.582434	7.70852e-16	2.19468e-14		H2AFZ	0.184984	0.817293	3.33e-07	3.28e-06		CYB5A	0.120182	0.437289	1.07175e-05	0.000179566		NR1H3	0.0806197	0.041856	4.13293e-17	7.60235e-16		IFIT3	0.230712	0.365088	1.57e-34	4.34e-33		TRIP6	0.0815142	0.0999947	1.46e-07	1.91e-06		MFAP5	0.166247	0.125448	1.34e-14	4.2e-13		MAP4K4	0.0519341	0.223691	0.0232231	0.0576987		RAB11FIP1
	ITM2B	0.233888	2.32321	8.25241e-09	9.47321e-08		MPRIP	0.184535	0.155124	2.16e-23	7.95e-22		ESD	0.120007	0.457752	1.15404e-05	0.000191255		SLC12A4	0.0803424	0.11319	2.78967e-07	1.9949e-06		PERP	0.22936	0.136259	5.92e-103	5.69e-101		EVA1C	0.0812288	0.249706	0.000498844	0.00304188		PLEKHF2	0.165482	0.0539637	1.29e-43	1.51e-41		TMEM233	0.0515077	0.0778708	0.000267018	0.00119464		ATP6V0E1
	PCBP2	0.233707	0.702304	1.08951e-13	2.40203e-12		CD40	0.184185	0.334092	4.51e-13	8.47e-12		EFNA1	0.119879	0.472069	7.48401e-05	0.00101229		SCUBE2	0.0801683	0.0183895	5.40737e-31	2.02594e-29		BCAP31	0.229351	0.726146	1.5e-25	3.16e-24		LIMS2	0.0809635	0.410722	0.00864179	0.0338521		RPLP1	0.165323	3.49177	9.21e-05	0.000815514		NUDT14	0.0514397	0.260057	0.0294023	0.0700174		RPS15
	FAU	0.233066	2.56358	9.50781e-10	1.26364e-08		LPP	0.184168	0.248796	2.3e-15	5.19e-14		LEPR	0.119813	0.163411	3.08774e-10	1.09315e-08		SNN	0.0799268	0.0256309	3.15748e-26	9.71421e-25		OST4	0.22899	1.20445	1.27e-19	2.1e-18		TSPAN7	0.080265	0.748111	0.0418767	0.116803		PSMA2	0.164879	0.512483	3.21e-07	4.48e-06		MAP3K11	0.0511301	0.263846	0.0347371	0.0802192		RWDD1
	PRDX2	0.232439	0.589133	2.52141e-15	6.66591e-14		VOPP1	0.18416	0.17181	2.96e-22	1e-20		COX17	0.119346	0.721196	0.000578619	0.00602494		ISG20	0.0799239	0.106343	6.53589e-08	5.09116e-07		HLA-E	0.228759	2.8493	1.04e-20	1.79e-19		CCDC88C	0.0799195	0.0674976	7.2e-09	1.13e-07		SLC25A6	0.164147	1.21829	0.000235898	0.00183637		ZNHIT6	0.0510658	0.087943	0.000395871	0.00169358		UNC5B
	C4orf3	0.232322	0.761456	5.16426e-13	1.03744e-11		IL32	0.183995	0.619381	2.83e-06	2.39e-05		CTSC	0.119258	0.600702	0.000313138	0.0035778		UVRAG	0.0799153	0.166484	1.03387e-05	5.66265e-05		KLF7	0.228701	0.358096	4.7e-41	1.54e-39		RSAD2	0.0797815	0.0824216	1.61e-07	2.08e-06		EMC4	0.164061	0.37698	7.5e-09	1.35e-07		UBR4	0.0509209	0.112659	0.00248742	0.00850866		RPS17
	YWHAB	0.232194	0.959833	2.9429e-11	4.79262e-10		ELMO1	0.183934	0.264527	5.22e-15	1.14e-13		MATN2	0.11921	0.21299	6.98951e-09	2.0924e-07		LMF2	0.07969	0.194449	4.42406e-05	0.000212738		ST13	0.228572	0.662264	8.22e-28	1.87e-26		PARP9	0.0797531	0.179116	0.000165781	0.00115574		MAGEH1	0.163871	0.139694	4.12e-18	1.62e-16		ARHGEF10	0.0505328	0.132072	0.00569484	0.0175383		MYL6
	EDF1	0.231537	1.2132	3.18837e-10	4.56538e-09		H1FX	0.183789	0.193038	1.12e-17	2.96e-16		ARPC2	0.119077	0.985525	0.00115598	0.0108358		PRKAR2A	0.0795699	0.158851	9.07946e-06	5.02932e-05		GPX1	0.228234	0.878153	6.02e-22	1.09e-20		IFNAR2	0.079594	0.185504	0.000116763	0.000846377		KLF2	0.163861	0.785004	0.000148234	0.00123249		ACAP3	0.0505129	0.0292599	1.66e-08	1.56e-07		ARL6IP4
	IL6ST	0.231503	0.650861	5.47404e-13	1.09606e-11		FNDC3B	0.182917	0.156191	8.37e-23	2.91e-21		IP6K2	0.118964	0.217759	6.59192e-09	1.98799e-07		SGCE	0.0794956	0.0819381	3.80472e-09	3.50195e-08		FBXO31	0.226061	0.194514	5.6e-63	3.07e-61		PCTP	0.0790759	0.0485416	2.44e-13	5.99e-12		NUCKS1	0.163538	0.774752	2.54e-05	0.000250862		RPS18	0.050361	3.85325	0.181182	0.294707		CISD1
	CHCHD2	0.231213	1.25224	3.76201e-10	5.32436e-09		ITSN2	0.182865	0.287056	4.67e-13	8.73e-12		FAM177A1	0.118513	0.457973	2.34659e-05	0.000361884		PPP1R16B	0.0790984	0.0651154	9.86546e-11	1.10853e-09		CCND3	0.225246	0.325443	6.19e-45	2.23e-43		CLMN	0.0789866	0.0122175	9.06e-40	8.39e-38		COX6B1	0.163017	0.962456	6.2e-05	0.000570579		MAF	0.0502424	0.0758446	0.000338853	0.00147602		HOMER3
	TAF1D	0.231139	0.481755	2.6453e-16	7.95806e-15		SMARCA2	0.182702	0.190845	3.59e-19	1.03e-17		PRKAR2A	0.118366	0.158851	1.1028e-10	4.27605e-09		COL4A2	0.0789758	0.735288	0.0378546	0.0795932		PMP22	0.225122	0.375236	5.13e-40	1.64e-38		POMP	0.0787307	1.08391	0.0598932	0.153233		KIF5B	0.161536	0.539929	1.7e-06	2.08e-05		CARHSP1	0.0499942	0.511324	0.11513	0.209724		ACTN1
	EEF1D	0.23051	1.75375	4.99617e-09	5.94189e-08		CTSB	0.182357	0.445168	4.93e-10	6.96e-09		SPTBN1	0.117891	0.980774	0.00193903	0.0166198		DENND2A	0.0787064	0.0153987	3.79881e-36	1.67504e-34		STAT3	0.224933	0.764952	4.5e-23	8.58e-22		ASRGL1	0.0786092	0.115723	4.26e-06	4.28e-05		IRF9	0.161405	0.20374	9.51e-13	2.6e-11		PTK2	0.0498477	0.193148	0.0173861	0.0454818		EEF2
	RPL18	0.230194	2.57402	3.32783e-09	4.0974e-08		ATP1B3	0.181514	0.569331	2.14e-08	2.48e-07		ASAH1	0.117872	0.256424	5.31516e-08	1.40518e-06		TUBB2A	0.0784675	0.117578	2.27227e-07	1.65003e-06		RASA4	0.223669	0.22094	2.45e-57	1.2e-55		CNDP2	0.0785458	0.230257	0.000485822	0.00297768		LPCAT2	0.16046	0.174939	4.17e-13	1.18e-11		AGAP3	0.0498204	0.0590042	3.4e-05	0.000186668		RPS10
	MT-ND5	0.23016	2.08373	1.81415e-08	1.97487e-07		DENND3	0.181379	0.151364	9.91e-21	3.03e-19		CALCOCO2	0.117854	0.345319	2.61672e-06	5.00949e-05		RAPGEF5	0.0784172	0.200308	0.000122026	0.000535354		RAB13	0.223401	0.869225	2.41e-21	4.29e-20		TGM2	0.078471	0.279625	0.00262206	0.0124614		FRMD4A	0.159528	0.226353	8.87e-11	1.99e-09		RAPGEF2	0.0497424	0.143822	0.00947706	0.027268		UQCR10
	RPL32	0.229882	3.54661	2.1364e-11	3.53578e-10		ST8SIA4	0.18115	0.0934583	2.32e-34	1.45e-32		LGALS3BP	0.117582	0.167058	2.05632e-08	5.76054e-07		COL1A2	0.0782421	0.0361839	1.38679e-17	2.62609e-16		SMDT1	0.223335	0.553377	1.47e-30	3.61e-29		TPM2	0.0784468	0.0768196	1.09e-07	1.47e-06		CX3CL1	0.158743	0.262741	2.01e-08	3.4e-07		AP2S1	0.0495788	0.525533	0.112014	0.205456		SSR4
	HSPA5	0.229385	0.655666	7.41385e-13	1.46763e-11		ODF2L	0.180982	0.396327	7.77e-11	1.2e-09		HRCT1	0.117231	0.291639	2.47577e-06	4.76206e-05		GPR160	0.0780138	0.039995	6.32761e-18	1.22675e-16		MEOX1	0.222613	0.175203	1.73e-75	1.17e-73		CGNL1	0.0776722	0.0190143	3.5e-25	1.74e-23		COX7A2	0.158712	1.13006	0.000214066	0.00169011		EIF4G3	0.0488372	0.1181	0.00419333	0.0134288		PKHD1L1
	PRDX6	0.229354	0.634322	2.21893e-14	5.30371e-13		LAMP1	0.180314	0.315713	1.06e-11	1.78e-10		ZFP36L2	0.116864	0.57661	0.00034182	0.00386931		TSPAN4	0.0775174	0.689802	0.0173081	0.0411686		LDLR	0.22139	0.274139	9.65e-47	3.68e-45		CPAMD8	0.0776059	0.0518077	6.64e-11	1.28e-09		TIMP4	0.157537	0.211237	6.05e-08	9.5e-07		ASH1L	0.04873	0.255533	0.0437511	0.0972653		RPL10
	RPS7	0.228774	2.65681	3.86189e-09	4.67948e-08		CYB5R3	0.18015	0.74264	4.11e-07	3.98e-06		MYL9	0.116627	0.413917	4.63858e-05	0.000664192		ODF3B	0.0770987	0.18101	4.11196e-05	0.000199379		CADM3-AS1	0.219917	0.10222	3.64e-124	5.3e-122		TMEM47	0.0774966	0.161287	0.000136579	0.000971561		PFDN5	0.156828	1.6436	0.000650737	0.00442545		TMEM259	0.048729	0.151788	0.0126297	0.0348373		PHPT1
	PTGDS	0.228713	0.147878	4.6704e-32	4.2255e-30		SRSF11	0.179891	0.717062	2.6e-07	2.6e-06		INTS6	0.116091	0.297542	2.38519e-06	4.6316e-05		FAM49A	0.0769981	0.0284511	5.59362e-22	1.3719e-20		FIS1	0.219402	0.909078	8.25e-21	1.43e-19		FLNC	0.0774911	0.0395327	1.95e-13	4.84e-12		CHTOP	0.156201	0.225013	2.53e-11	6.14e-10		BGN	0.0486268	0.173672	0.0258941	0.0630902		SF3B5
	YWHAH	0.228634	0.290362	4.57548e-23	2.56353e-21		RTF1	0.179871	0.553273	1.65e-08	1.94e-07		LDHA	0.116086	1.15757	0.00381179	0.028828		ANKS1A	0.076757	0.109477	2.46896e-07	1.78332e-06		AHNAK	0.219179	0.743589	1.88e-21	3.37e-20		HCFC1R1	0.0772559	0.194648	0.000263927	0.00174249		RAP1A	0.155763	0.396143	1.05e-07	1.6e-06		HPS4	0.0486178	0.0850121	0.000698169	0.00278674		SVIP
	HSP90B1	0.228483	1.10984	1.76623e-09	2.24716e-08		LAMC1	0.179658	0.246892	1.06e-14	2.27e-13		HEXIM1	0.116038	0.249917	2.56893e-07	6.05732e-06		ABHD6	0.076358	0.0778313	1.41328e-09	1.37874e-08		TUBB	0.218298	0.830465	1.33e-20	2.28e-19		FAM69B	0.0772281	0.0719445	4.88e-08	6.91e-07		ARL6IP5	0.155381	0.488623	1.74e-06	2.12e-05		MAPKBP1	0.0483326	0.0412442	3.12e-06	2.07e-05		RPL18
	HSPE1	0.227765	0.58082	4.57037e-15	1.16297e-13		SF1	0.179559	0.428198	3.44e-10	4.95e-09		DNAJB6	0.116016	0.50291	5.3877e-05	0.000752922		SASH1	0.0761874	0.312639	0.00164525	0.00544433		HSPA8	0.218	0.996311	2.35e-18	3.65e-17		USP53	0.0770914	0.118471	3.01e-06	3.12e-05		RRAGA	0.155376	0.284055	1.36e-09	2.7e-08		ZFHX3	0.0480587	0.0748181	0.000331343	0.00144537		GUK1
	PARK7	0.22747	0.781425	1.95839e-12	3.66307e-11		MYDGF	0.179232	0.517288	2.42e-09	3.14e-08		RPS28	0.116004	3.63031	0.000289219	0.00334203		NCAM1	0.0758256	0.0158677	3.64091e-33	1.45803e-31		ATF3	0.217538	0.507575	1.04e-23	2.03e-22		KAZALD1	0.0767882	0.0270852	2.8e-18	9.5e-17		RAB1A	0.155187	0.48437	1.25e-06	1.58e-05		SMG6	0.0480372	0.0720595	0.00023253	0.00105699		SPCS2
	PPIC	0.227458	0.497769	4.41716e-16	1.31004e-14		DYNC1I2	0.179062	0.723684	4.42e-07	4.25e-06		RSU1	0.115718	0.325006	1.57811e-06	3.18071e-05		VCL	0.0756371	0.140142	6.81173e-06	3.8751e-05		SNRPD2	0.217225	0.873022	7.68e-21	1.33e-19		SAMD9	0.0764073	0.125812	2.42e-05	0.00020925		GADD45A	0.155056	0.408515	1.29e-06	1.63e-05		FAM171A1	0.0480326	0.110565	0.0024021	0.00826459		RPS18
	MGP	0.227035	1.30233	8.47772e-06	5.71451e-05		TMEM2	0.178369	0.295741	9.22e-12	1.55e-10		PPP1R12A	0.115458	0.411079	1.52643e-05	0.000248254		TAP2	0.0750413	0.254067	0.000632082	0.00233381		SNRPF	0.21712	0.606928	1.72e-27	3.87e-26		LRIG1	0.0756136	0.0571984	7.92e-10	1.37e-08		HLA-E	0.154866	2.8493	0.000231516	0.00180571		MT-ND6	0.0480117	0.298928	0.0639636	0.132326		SLC7A1
	PLIN2	0.226878	0.333827	1.4669e-19	5.9922e-18		AKAP9	0.178363	0.655339	2.89e-07	2.87e-06		SDHD	0.115365	0.343866	1.69023e-06	3.36777e-05		RASGRP2	0.0749572	0.0317312	5.93202e-17	1.0814e-15		NEDD9	0.215828	0.906835	2.66e-18	4.11e-17		SERINC3	0.0752868	0.419104	0.0110024	0.0409705		CLIC5	0.15467	0.0911679	1.84e-20	8.41e-19		CLASRP	0.0479326	0.0896108	0.0011559	0.00434806		SLC41A1
	SMARCE1	0.226159	0.334811	9.40412e-22	4.65028e-20		CDC42EP1	0.17736	0.193716	4.69e-18	1.26e-16		EIF3L	0.115263	0.682713	0.000332501	0.00377081		XIST	0.074675	1.29334	0.066095	0.125765		YBX3	0.214837	0.720156	2.02e-20	3.43e-19		CEP131	0.0748365	0.037238	6.94e-14	1.78e-12		MTCH1	0.154522	0.367673	6.6e-08	1.03e-06		NDUFB10	0.0472412	0.638826	0.157611	0.265525		NDUFB11
	ASPH	0.225825	0.292723	5.08545e-24	2.97195e-22		PTTG1IP	0.177136	0.543093	1.2e-08	1.43e-07		CYBA	0.115177	0.311875	7.22707e-06	0.000126282		WIPI1	0.0746639	0.0608059	7.23565e-11	8.24405e-10		NDRG1	0.214366	0.545043	3.88e-26	8.31e-25		DBNL	0.074772	0.232923	0.000802295	0.00455154		LARP7	0.153999	0.333586	5.03e-08	8e-07		IRF3	0.0471961	0.198485	0.0227431	0.0567369		RNASEH2C
	RPL19	0.225783	3.11765	2.03803e-10	2.9991e-09		CD99	0.177097	0.923918	2.28e-06	1.96e-05		DBI	0.114543	0.792979	0.00128644	0.0117258		IFNGR2	0.0746522	0.100648	5.0879e-08	4.04491e-07		MCL1	0.214305	0.67959	9.49e-22	1.71e-20		ADRB2	0.0746859	0.257184	0.00327927	0.0150405		FIP1L1	0.153791	0.149066	2.48e-15	8.28e-14		PIK3C2A	0.0470971	0.292735	0.0604572	0.126291		TBCA
	COX6B1	0.225615	0.962456	7.27926e-11	1.13116e-09		ADAR	0.17709	0.316793	7.73e-12	1.31e-10		PRDX4	0.114491	0.477565	4.64834e-05	0.00066481		COL1A1	0.0745343	0.0317305	2.79579e-19	5.78776e-18		PSMB8	0.214219	0.729623	1.04e-22	1.95e-21		PPT2	0.0740912	0.0425018	1.87e-12	4.29e-11		TMEM59	0.151798	1.13754	0.000377674	0.00278726		THUMPD2	0.0470144	0.0813901	0.000871902	0.00340237		TMEM50A
	SNHG8	0.224844	0.616567	1.78868e-13	3.85308e-12		JCHAIN	0.176683	0.145905	9.46e-20	2.8e-18		FOSB	0.114129	1.06007	0.00972999	0.0606337		IP6K2	0.0742477	0.217759	0.000211608	0.000873471		MT-ND2	0.212487	3.96879	6.11e-25	1.26e-23		GRASP	0.0740083	0.18778	0.00114712	0.00614516		ENAH	0.151058	0.198562	3.24e-11	7.73e-10		FBXW11	0.0469942	0.0787261	0.00075406	0.00298835		MAP1LC3A
	CHD9	0.224171	0.481465	5.29337e-15	1.33858e-13		RAPGEF1	0.176664	0.133438	2.9e-22	9.85e-21		RPL35A	0.113961	3.12193	0.00278457	0.0222729		TAOK2	0.0735308	0.202508	0.00037401	0.00146369		ZFP36L2	0.212012	0.57661	9.99e-23	1.88e-21		AFAP1L2	0.0739021	0.0891733	5.18e-07	6.2e-06		NEAT1	0.151006	2.56465	0.00372239	0.019554		LEF1	0.0469731	0.0601315	5.01e-05	0.000265058		CIRBP
	FAM171A1	0.22117	0.110565	3.8372e-53	9.37352e-51		GCC2	0.17564	0.314155	7.84e-12	1.33e-10		CLTA	0.113878	0.755101	0.000588363	0.00611597		CALCOCO2	0.0733685	0.345319	0.00275485	0.00853786		ARID5B	0.211417	0.686838	4.16e-20	7e-19		PSIP1	0.0737412	0.160137	0.000175618	0.00121118		NUDC	0.15063	0.454637	1.21e-06	1.53e-05		BCYRN1	0.0466189	0.0562932	0.000380855	0.00164026		DSTN
	HSPB1	0.220652	2.09729	1.90022e-07	1.73592e-06		MYH9	0.175521	0.927152	8.05e-06	6.34e-05		TSNAX	0.113637	0.227137	2.84637e-08	7.81248e-07		GBE1	0.0732817	0.118653	1.9558e-06	1.22127e-05		EPHX1	0.211321	0.5936	1.11e-23	2.17e-22		SOX13	0.0730406	0.060927	1.27e-08	1.93e-07		CDC42	0.149994	0.745132	9.34e-05	0.00082214		UBXN4	0.0465624	0.609432	0.162202	0.271612		TUBA1B
	SHC1	0.220499	0.320952	2.51608e-21	1.2017e-19		PET100	0.175479	0.593185	6.97e-08	7.57e-07		SPCS2	0.11357	0.673301	0.000381635	0.00426858		INF2	0.0729555	0.150857	3.57567e-05	0.000176031		IMPDH2	0.210877	0.282535	8.69e-48	3.4e-46		TLN2	0.0730174	0.0473694	5.42e-11	1.06e-09		HNRNPA3	0.149824	0.857205	0.000151112	0.00124962		DOK4	0.0460496	0.0430899	7.29e-06	4.56e-05		ALDOA
	SERPINB6	0.220076	0.469541	3.73144e-16	1.11432e-14		IRF2BP2	0.173779	0.34763	4.27e-11	6.78e-10		RASAL2	0.113153	0.255803	4.34724e-07	9.83829e-06		PKN2	0.0724416	0.266777	0.0016266	0.00538829		ERP29	0.210108	0.514755	9.11e-29	2.14e-27		EXOC6	0.0729803	0.135558	6e-05	0.000470688		FES	0.149191	0.181644	1.96e-11	4.82e-10		ATP13A1	0.045659	0.0575077	0.000186148	0.00086647		XBP1
	KRT10	0.219028	0.34876	1.19983e-19	4.96771e-18		CTNNA1	0.173464	0.498605	1.15e-08	1.38e-07		LSM6	0.112784	0.270141	3.31317e-07	7.69335e-06		DSC2	0.0724079	0.0278878	1.79469e-19	3.77937e-18		LAPTM4A	0.209444	1.26102	6.71e-16	9.06e-15		MIB1	0.0724649	0.0744718	1.34e-07	1.77e-06		NDRG4	0.148831	0.029576	2.59e-59	4.33e-57		TTF1	0.0456456	0.180015	0.0276724	0.0667176		NDUFS5
	PNISR	0.218518	0.806599	1.6087e-10	2.40204e-09		DDX46	0.173423	0.497582	1.72e-08	2.01e-07		RPL32	0.11274	3.54661	0.00150127	0.0134039		TRIM16	0.0719693	0.109846	1.81971e-06	1.14331e-05		ALDOA	0.209152	0.87967	2.29e-19	3.74e-18		FZD6	0.0723907	0.157362	0.000189412	0.00129244		CEP85L	0.148211	0.0966523	1.24e-19	5.42e-18		LY6H	0.0455438	0.0199079	5.9e-08	5.09e-07		ART4
	LUZP1	0.218114	0.497884	3.56411e-14	8.32353e-13		PARP14	0.173379	0.30644	4.69e-11	7.41e-10		SNX3	0.112126	0.922976	0.00162592	0.014401		PEAK1	0.0719425	0.103282	1.54772e-06	9.84576e-06		TMEM14C	0.208929	0.52939	5.23e-28	1.19e-26		TACC1	0.0723079	1.04623	0.0920354	0.208991		SRSF3	0.147969	0.877259	0.00026874	0.00206526		MAP2K2	0.0455282	0.0801785	0.00142821	0.00523378		RPL38
	NDUFA1	0.217532	0.88275	1.22744e-10	1.85544e-09		PKIG	0.173162	0.257913	2.21e-14	4.61e-13		GSTO2	0.111695	0.0651693	6.97787e-21	6.55597e-19		RYK	0.07193	0.108852	3.01876e-06	1.81937e-05		SH3BGRL2	0.208775	0.181714	1.31e-63	7.2e-62		SSTR1	0.0721652	0.00712805	7.73e-54	1.11e-51		CSNK1A1	0.147727	0.598791	3.04e-05	0.000295802		WDR70	0.0455021	0.117604	0.00610319	0.0186268		PRELID1
	PIM3	0.217183	0.208462	6.17734e-29	4.77532e-27		NCKAP1	0.173009	0.260175	3.45e-13	6.55e-12		CTNNAL1	0.111536	0.252402	1.70443e-07	4.1803e-06		ETFA	0.0717734	0.231529	0.000416067	0.00160818		IL3RA	0.205894	0.383716	8.44e-32	2.17e-30		RBMS3	0.0721574	0.169791	0.000549412	0.00331711		ZEB1	0.14759	0.323454	1.94e-07	2.79e-06		TMEM160	0.0453686	0.227724	0.0387784	0.0877759		COMT
	SNU13	0.216439	0.737599	1.34971e-11	2.28014e-10		S100A11	0.172528	1.35554	5.55e-05	0.000366895		BORCS7	0.111154	0.296362	1.45376e-06	2.97923e-05		COL3A1	0.0716404	0.026722	2.97492e-20	6.52347e-19		RCAN1	0.205236	0.392453	2.13e-24	4.28e-23		GIPC2	0.0720629	0.120957	1.42e-05	0.000129099		TXNIP	0.147431	2.33652	0.00645206	0.0304975		DLL1	0.0452744	0.162361	0.0263914	0.0641354		NUCKS1
	ATP6V0E1	0.216173	0.875119	1.35131e-10	2.03764e-09		TAOK2	0.171637	0.202508	4.83e-15	1.06e-13		RPL26	0.110688	3.36404	0.00229624	0.0190655		KAT2A	0.0716226	0.151045	8.34357e-05	0.000380396		SF3B6	0.20485	0.588354	1.06e-24	2.18e-23		LEPROTL1	0.0717732	0.250974	0.00293671	0.0137166		SMC3	0.146663	0.301052	5.04e-08	8e-07		LONP1	0.0452277	0.0594463	0.000233684	0.00106105		NDUFB4
	C4orf48	0.215821	0.119257	3.91919e-44	6.05937e-42		STC2	0.171299	0.084328	2.61e-35	1.69e-33		FTH1	0.110167	2.5908	0.00958057	0.0599166		PPP3CA	0.071212	0.308991	0.00280394	0.0086702		BRK1	0.204556	0.825934	8.71e-20	1.45e-18		TNFAIP8	0.0711407	0.0467399	1.85e-11	3.81e-10		AIMP1	0.145551	0.358328	5.72e-07	7.62e-06		VASH1	0.0451761	0.055374	0.000146141	0.000697251		CRTAC1
	NRP1	0.215783	0.674121	2.39467e-10	3.49445e-09		NDUFA3	0.171192	0.619362	1.91e-07	1.96e-06		TNFSF10	0.10999	0.827364	0.00369952	0.0281357		TUT1	0.0708156	0.106995	1.26241e-06	8.14103e-06		CAPZB	0.203675	0.6562	1.17e-22	2.19e-21		TRAK1	0.0709978	0.0692778	1.74e-07	2.24e-06		HLA-F	0.145214	0.626845	9.95e-05	0.000867229		MYO15B	0.0451251	0.0551826	0.000252805	0.00113772		ERICH1
	FRMD4B	0.215454	0.257772	3.85116e-24	2.31715e-22		TMEM150C	0.171073	0.10778	8.34e-29	4.11e-27		HLA-DMB	0.109706	0.221341	8.30918e-08	2.1411e-06		HDAC9	0.0707742	0.0492172	2.49032e-12	3.23238e-11		MALL	0.202991	0.43338	1.16e-28	2.71e-27		ADAMTS6	0.070957	0.242436	0.00791597	0.0316069		MOB2	0.144929	0.365908	4.99e-07	6.72e-06		EP400	0.0448196	0.0666582	0.000515512	0.00214384		RPS24
	ITGB1	0.21537	1.11241	1.52188e-08	1.67613e-07		PDIA6	0.170796	0.719624	8.86e-07	8.1e-06		NEDD9	0.109507	0.906835	0.00335909	0.0260727		DAPK2	0.0705952	0.0184345	6.23289e-27	2.00338e-25		PTGDS	0.202614	0.147878	1.4e-52	6.09e-51		NOTCH4	0.0709281	0.746461	0.0871754	0.201088		CD99	0.144122	0.923918	0.000448024	0.00323414		PIEZO2	0.0446927	0.0344699	1.46e-06	1.01e-05		FAU
	2007-09-01	0.215369	0.858754	1.81681e-10	2.69302e-09		HP1BP3	0.17063	0.377477	4.11e-10	5.88e-09		NPM1	0.108345	1.33075	0.00689179	0.0467127		MT1X	0.0701167	1.25409	0.165194	0.262805		ARID5A	0.202081	0.363815	2.35e-30	5.75e-29		EPHA4	0.0708807	0.207334	0.00193961	0.00964199		TUBB	0.143518	0.830465	0.000362433	0.00268614		MNT	0.0446497	0.0446934	1.16e-05	7.05e-05		H1F0
	WDR83OS	0.214636	0.766216	2.46713e-11	4.05021e-10		POMP	0.170217	1.08391	2.05e-05	0.000147982		DNAJA1	0.108204	0.826544	0.00273499	0.0219824		NMNAT2	0.0699756	0.0100411	1.22929e-46	7.04911e-45		NFKBIZ	0.201937	0.39652	4.72e-28	1.08e-26		PPP1R21	0.0700057	0.0744192	1.46e-07	1.91e-06		RPS26	0.14324	2.12704	0.00550237	0.0268824		RAPGEF5	0.0446411	0.200308	0.0429833	0.0958201		MRPL52
	UBXN4	0.214088	0.609432	2.25344e-12	4.1829e-11		NFIB	0.170084	0.726993	1.61e-06	1.41e-05		NR5A2	0.108135	0.0968778	1.87741e-14	1.18199e-12		CNTNAP3B	0.0697231	0.223394	0.00125747	0.00431632		SCP2	0.20191	0.557686	2.85e-25	5.93e-24		ENTPD1	0.0697215	0.469204	0.031326	0.0935033		CD2BP2	0.142994	0.186997	2.15e-11	5.26e-10		JAG2	0.0444087	0.224578	0.0702268	0.142739		C12orf57
	PLEC	0.213966	0.338965	3.39906e-17	1.09541e-15		LOXL2	0.169675	0.0756331	5.07e-39	3.76e-37		SRI	0.107887	0.560838	0.000306056	0.00350672		HMCN1	0.0694412	0.0488677	2.80098e-10	2.98787e-09		YWHAE	0.200006	0.923975	2.23e-17	3.27e-16		GATA2	0.0696601	0.148641	0.00026311	0.00173897		EIF1AX	0.142778	0.57185	3.85e-05	0.000368483		EHMT1	0.0441572	0.111064	0.00736203	0.021976		STX7
	HNRNPA0	0.213928	0.588785	2.69389e-13	5.6341e-12		ARID4B	0.169553	0.460138	8.8e-09	1.07e-07		MYLK	0.107459	0.157021	5.23832e-10	1.82281e-08		AKAP1	0.069309	0.0812042	8.62265e-08	6.61539e-07		NET1	0.199568	0.137491	2.19e-81	1.56e-79		MDK	0.0693018	0.413709	0.0222615	0.0718177		SQSTM1	0.142684	0.589121	6.08e-05	0.000560524		CEP350	0.043969	0.1496	0.0192948	0.0495618		SEC11A
	EPHB4	0.213794	0.210157	1.07804e-25	7.07911e-24		NDUFB2	0.169538	0.827568	2.71e-06	2.3e-05		YWHAE	0.107337	0.923975	0.00256349	0.0208597		SLC35F6	0.0690145	0.116737	5.24002e-06	3.04046e-05		DHRS7	0.19848	0.396007	3.29e-31	8.35e-30		ALS2CL	0.0690945	0.0623653	2.28e-07	2.89e-06		PNRC1	0.142418	0.306992	1.62e-07	2.38e-06		BPTF	0.0438598	0.280024	0.0827276	0.162711		RPL7A
	RGS16	0.213158	0.308663	2.09708e-15	5.59252e-14		ARL5A	0.169424	0.260877	1.33e-13	2.58e-12		MAP3K13	0.107143	0.214654	8.06072e-08	2.08147e-06		IGFBP2	0.0689223	0.181169	0.000676995	0.00248164		EBF1	0.198075	0.25473	1.61e-41	5.31e-40		CYTH3	0.0690697	0.0505236	9.75e-09	1.51e-07		PRDX5	0.142354	0.688712	0.000105	0.000908265		SLC39A10	0.0437835	0.234292	0.0576562	0.121521		ROMO1
	EIF5B	0.213154	0.67279	3.60999e-11	5.80164e-10		SOS1	0.16941	0.128481	2.97e-22	1e-20		RILPL2	0.106844	0.293921	3.3089e-06	6.17965e-05		SHC2	0.0688015	0.0629399	2.91396e-08	2.38386e-07		GSTK1	0.197207	0.641695	4.98e-21	8.73e-20		PHACTR4	0.0690149	0.240156	0.00400341	0.0178589		PSMA4	0.142327	0.61302	5.26e-05	0.000493573		ABR	0.0437395	0.110812	0.00812668	0.0238089		ST13
	EIF3K	0.211352	0.993439	1.31491e-09	1.71401e-08		PNP	0.169404	0.262014	3.62e-13	6.86e-12		RPS21	0.10645	2.43695	0.00868273	0.0556405		KDM7A	0.0681514	0.056504	6.65865e-10	6.76612e-09		IGFBP4	0.196788	1.03359	1.98e-13	2.31e-12		SLC16A14	0.0688019	0.0544498	5.62e-09	8.92e-08		CIR1	0.141925	0.308816	2.87e-07	4.03e-06		RNPC3	0.0437365	0.0894464	0.00415971	0.0133386		FOS
	CASC15	0.211279	0.0981606	1.07538e-49	2.22621e-47		PCMTD1	0.168851	0.293009	6.01e-12	1.03e-10		PSMB8-AS1	0.105793	0.200931	3.93054e-08	1.06684e-06		MLEC	0.068085	0.242429	0.00226114	0.0071846		ADAMTS1	0.196093	0.607643	8.21e-16	1.1e-14		ARHGAP17	0.0687034	0.106965	3.88e-05	0.000319465		RBX1	0.141622	0.71535	0.000139306	0.00116779		EPC1	0.0437228	0.288854	0.0738529	0.148508		BORCS7
	ADCY4	0.211173	0.571227	9.86573e-12	1.6948e-10		SRRM2	0.168523	0.632352	6.88e-07	6.42e-06		AVPR2	0.105737	0.172	1.50456e-08	4.35467e-07		CABP1	0.0678623	0.0810997	4.27091e-07	2.97236e-06		MLPH	0.19577	0.0736415	2.04e-134	3.46e-132		SP100	0.0686525	0.475319	0.0266761	0.0825137		PPP1R12A	0.14121	0.411079	3.24e-06	3.75e-05		CLEC3B	0.0436369	0.110523	0.00771586	0.0228188		PFN1
	LAMA4	0.211132	0.313845	4.18228e-17	1.34427e-15		SLC2A3	0.167996	0.962768	5.47e-05	0.00036291		PHB2	0.105538	0.357811	1.83604e-05	0.000292759		TBC1D9	0.0677989	0.0790886	1.28095e-07	9.61026e-07		GBP2	0.195723	0.283905	8.31e-39	2.58e-37		SERPINB6	0.06856	0.469541	0.0239068	0.0757649		DEPTOR	0.14098	0.0712284	6.45e-24	3.7e-22		FAM193A	0.0436132	0.0569643	0.00024802	0.00111783		FUNDC2
	ADGRL4	0.210229	1.29907	2.03915e-07	1.85176e-06		SHROOM4	0.167852	0.166901	2.67e-18	7.23e-17		PSME2	0.105504	0.591504	0.000706584	0.00709722		ILK	0.0676615	0.268846	0.00231426	0.00733428		CCL23	0.194068	0.0831617	3.27e-110	3.84e-108		CDIP1	0.06838	0.102413	8.14e-06	7.74e-05		CLEC14A	0.140452	1.38404	0.00438634	0.0223787		MLKL	0.0435217	0.153886	0.0211527	0.053336		RELN
	TMED9	0.209774	0.651368	5.95409e-12	1.04338e-10		WDR60	0.166559	0.290668	3.68e-11	5.87e-10		APP	0.105165	1.34852	0.0102202	0.0625084		ABCA1	0.0673081	0.0294575	7.72707e-15	1.23049e-13		TRMT112	0.193519	0.804558	4.53e-18	6.93e-17		ANKRD36	0.0678754	0.0749611	2.55e-06	2.66e-05		RPL35A	0.140437	3.12193	0.00118249	0.00740082		RABL6	0.0434296	0.0681585	0.00105766	0.0040278		ZDHHC14
	SRSF9	0.209684	0.227795	4.84791e-26	3.25343e-24		TEX264	0.166289	0.301485	6.52e-12	1.11e-10		IFITM1	0.104999	0.75088	0.00369896	0.0281357		TPPP3	0.0670478	0.0414213	2.91225e-11	3.44021e-10		CHCHD2	0.19322	1.25224	2.27e-14	2.8e-13		ATP2A2	0.0676578	0.141071	0.000350047	0.00223379		UBE2D2	0.140044	0.446341	4.46e-06	5.03e-05		FAM172A	0.0433905	0.129275	0.0116129	0.0324429		LTBP4
	ASAP1	0.209332	0.298961	9.96047e-20	4.16634e-18		LDHB	0.166006	0.412098	9.6e-10	1.31e-08		HNRNPA3	0.104836	0.857205	0.00259054	0.0210518		EGR1	0.0669854	0.822187	0.0963881	0.170621		RPGR	0.193137	0.320737	6.39e-32	1.66e-30		ARL2BP	0.0676261	0.26562	0.00413695	0.0183142		MSX1	0.139938	0.0788505	1.61e-21	8.09e-20		SENP7	0.0433757	0.114336	0.0109895	0.0309489		S100A16
	IFI44L	0.208898	0.662486	3.93038e-09	4.75774e-08		OAF	0.165997	0.113287	1.85e-25	7.71e-24		NDUFA12	0.104538	0.544739	0.000414397	0.00455784		C2CD2	0.0667062	0.0527706	9.04128e-10	9.06652e-09		GIMAP4	0.192421	0.759979	6.03e-17	8.67e-16		DICER1	0.0675397	0.151177	0.000731255	0.00421498		NAA10	0.139827	0.451068	9.87e-06	0.000104132		GIGYF1	0.043363	0.0639228	0.000498113	0.00207856		KCTD17
	POLR2G	0.208221	0.420478	2.89685e-16	8.6934e-15		EXOC3L2	0.165813	0.0555464	2.09e-44	1.92e-42		HVCN1	0.104385	0.0544823	1.27626e-22	1.34382e-20		NDUFA4L2	0.0666592	0.0237485	2.75158e-19	5.71561e-18		ITPKC	0.192383	0.188963	1.02e-47	3.97e-46		GUCY1B3	0.0674057	0.0183862	2.3e-21	9.26e-20		GBP2	0.138852	0.283905	7.56e-08	1.17e-06		ZNF518A	0.0432987	0.109506	0.00963276	0.0276644		RPS27
	RPSA	0.208201	1.77685	4.96525e-07	4.22029e-06		BAZ2B	0.165787	0.325536	3.35e-10	4.85e-09		SSB	0.104202	0.571416	0.000623117	0.00639124		HLX	0.0665669	0.105959	8.314e-06	4.64534e-05		ABLIM1	0.191866	0.322837	2.71e-31	6.91e-30		RNF219	0.0672863	0.0598777	1.47e-07	1.92e-06		RPS11	0.138818	2.32404	0.00194701	0.0113892		MECP2	0.0432438	0.18877	0.0378367	0.0860751		ASGR1
	TOP1	0.207644	0.351169	7.32103e-18	2.54755e-16		BCAP29	0.165121	0.375471	1.04e-09	1.4e-08		EIF5	0.103266	0.522247	0.000548576	0.00575134		ST6GALNAC6	0.0660156	0.111788	8.18878e-06	4.58166e-05		UFC1	0.191259	0.520873	5.72e-24	1.12e-22		CCDC107	0.0672408	0.165054	0.000640891	0.00377064		LY6E	0.138776	1.05166	0.00262845	0.0146526		NAV2	0.0432175	0.0318142	1.98e-06	1.35e-05		TMEM258
	DDX17	0.207415	0.621078	9.01779e-11	1.38719e-09		MRPL41	0.164214	0.280102	1.8e-12	3.24e-11		STC2	0.103118	0.084328	1.1564e-14	7.31829e-13		PLPP3	0.0656266	0.452018	0.0299506	0.0653127		EMCN	0.191182	1.22001	5.71e-13	6.43e-12		NTHL1	0.0669542	0.199755	0.00209954	0.010307		ANXA7	0.138595	0.398523	2.67e-06	3.15e-05		CLCN7	0.0432152	0.0657162	0.000954301	0.00367808		ATP5J2
	DDAH2	0.207295	0.438553	9.03167e-15	2.23305e-13		RRBP1	0.163875	0.511142	1.56e-07	1.61e-06		SLC39A10	0.103049	0.234292	2.39447e-06	4.63488e-05		ZNF275	0.0656159	0.0272739	4.25303e-16	7.30613e-15		CNKSR3	0.190499	0.263005	1.81e-36	5.3e-35		AGA	0.0669301	0.0639399	8.87e-08	1.2e-06		TJP1	0.138455	0.49669	4.24e-05	0.000404518		ARHGAP27	0.04321	0.0568817	0.00034359	0.00149452		PDE1A
	RALGAPA2	0.207233	0.266978	1.22264e-20	5.49018e-19		ADGRG1	0.163412	0.30351	3.41e-10	4.92e-09		IL27RA	0.103007	0.120147	1.97044e-10	7.27097e-09		LYRM4	0.065538	0.223601	0.000883416	0.00314579		HMGN2	0.189162	0.527105	1.88e-22	3.51e-21		SUN2	0.0668293	0.185117	0.00223951	0.0108674		EAPP	0.138271	0.290945	1.1e-07	1.67e-06		MCM3AP	0.0431249	0.0611431	0.000688716	0.00275531		LAMTOR5
	NCOA7	0.20693	0.472105	7.83064e-13	1.54015e-11		PHLDB1	0.163351	0.0984521	1.49e-25	6.25e-24		SORBS2	0.102855	0.291251	4.4211e-05	0.000635286		LRRC8C	0.0655163	0.162205	0.000225395	0.000925342		LDB2	0.188441	0.731846	8.47e-17	1.21e-15		MSRB3	0.066735	0.173825	0.000710138	0.00411462		TXN2	0.138041	0.304485	1.74e-07	2.54e-06		NOL4L	0.0430051	0.0909816	0.00318521	0.0105546		FHL2
	CNIH1	0.206725	0.310795	1.01915e-20	4.61032e-19		SNX3	0.162965	0.922976	1e-05	7.74e-05		HNRNPF	0.102643	0.56927	0.000646076	0.00657051		NID2	0.0654829	0.0511569	2.12364e-09	2.02484e-08		CMIP	0.188365	0.31741	4.56e-32	1.19e-30		PLTP	0.0664843	0.0374587	4.93e-12	1.09e-10		DLL4	0.137242	0.245457	1.44e-07	2.14e-06		LPIN1	0.042767	0.0595424	0.000385305	0.00165493		EIF3F
	BSG	0.206467	0.994291	6.88188e-09	8.0282e-08		CNPY2	0.162551	0.417636	4.09e-09	5.16e-08		RPL41	0.102602	3.94749	0.00198075	0.0168945		NKTR	0.0647576	0.752565	0.0707237	0.132679		C6orf48	0.187878	0.545746	3.89e-22	7.14e-21		HLA-A	0.066368	3.38915	0.0655921	0.164097		RPS10	0.13712	1.79753	0.00390408	0.0202826		ATG14	0.0427476	0.062704	0.000487598	0.00203956		SPCS1
	SPTAN1	0.206352	0.397871	8.94615e-15	2.21639e-13		PEA15	0.162239	0.399251	4.43e-09	5.57e-08		RPS12	0.102544	3.38656	0.00466496	0.0339355		SORBS3	0.0639977	0.173519	0.00049193	0.00187004		TMEM219	0.187472	0.614748	6.93e-20	1.15e-18		FILIP1L	0.0661998	0.259732	0.00816521	0.032502		SPCS2	0.137053	0.673301	0.000161423	0.00132234		CPSF1	0.042414	0.0687006	0.00141406	0.00518815		HSPA2
	FOS	0.206258	2.19717	0.000295732	0.00138632		CCPG1	0.162167	0.330493	2.99e-10	4.36e-09		ETS1	0.102176	0.408185	0.00030812	0.00352707		CALM1	0.0637098	1.4633	0.1239	0.208495		CLEC1A	0.187286	0.227645	4.09e-42	1.38e-40		B3GALNT1	0.0657868	0.0400069	6.17e-12	1.35e-10		EFNB1	0.137001	0.168673	1.23e-09	2.47e-08		PIK3R1	0.0422179	0.0444212	5.4e-05	0.000282752		MRFAP1
	SSR4	0.206258	0.938204	2.97215e-09	3.67056e-08		SSR4	0.162112	0.938204	1.37e-05	0.000102842		PRDM1	0.102106	0.149776	4.10833e-08	1.11262e-06		SCGB2A2	0.0635098	0.0965059	2.00973e-05	0.000104438		SUMO2	0.187198	1.21704	9.92e-14	1.19e-12		IDO1	0.0656165	0.0261431	3.34e-11	6.71e-10		KRT10	0.136325	0.34876	1.6e-06	1.97e-05		NF1	0.0421343	0.112678	0.0123383	0.0341337		SUMO3
	RANBP1	0.205564	0.416263	4.419e-16	1.31004e-14		PIK3R3	0.161993	0.324074	9.54e-10	1.3e-08		ZFAND5	0.101803	0.547646	0.00116606	0.0109053		SIN3B	0.0633347	0.0989406	1.41334e-05	7.57128e-05		TAP1	0.186852	0.384694	3.62e-26	7.78e-25		MAGEF1	0.0653676	0.0599439	4.57e-08	6.5e-07		PEF1	0.136214	0.312796	2.47e-07	3.5e-06		ATP5E	0.0420914	2.09021	0.329791	0.465189		MED10
	SLK	0.205492	0.186386	1.14329e-27	8.36173e-26		NAV1	0.161621	0.157141	8.37e-17	2.07e-15		CFAP20	0.101672	0.2816	1.02274e-05	0.000172982		PCGF3	0.0630931	0.103733	2.86783e-05	0.00014391		UXT	0.186587	0.499074	1.42e-23	2.77e-22		LINC00982	0.0651738	0.00927682	1.88e-33	1.34e-31		PIR	0.135842	0.143464	7.99e-13	2.19e-11		MICALL2	0.0419867	0.0285925	1.34e-06	9.44e-06		SEC61B
	OLFML2A	0.205393	0.179932	2.50783e-28	1.89078e-26		SCARF1	0.161523	0.181976	5.86e-15	1.28e-13		PPIB	0.10134	1.0411	0.00677638	0.0460839		LRP5	0.0630523	0.14444	0.000345785	0.00136151		HNRNPA3	0.186167	0.857205	6.89e-16	9.28e-15		NPR3	0.0649335	0.0164041	2.53e-21	1.01e-19		CRYBG3	0.135566	0.19252	5.5e-09	1e-07		FAM69B	0.041932	0.0719445	0.00232637	0.00804398		EFNA5
	RSRP1	0.204874	0.499117	1.09336e-12	2.10636e-11		KCNN3	0.161506	0.112237	1.5e-23	5.55e-22		CYSTM1	0.101282	0.581433	0.000959786	0.00921606		LASP1	0.0629157	0.145534	0.000242726	0.000988876		MPZL2	0.185995	0.162933	3.33e-58	1.68e-56		GNLY	0.0648217	0.0300776	3.05e-13	7.45e-12		ARHGAP4	0.135535	0.0776766	3e-18	1.2e-16		TNS3	0.0418806	0.0256409	2.08e-07	1.65e-06		MYL12A
	ZNF385D	0.204859	0.386933	2.71165e-15	7.13796e-14		ADAM17	0.161427	0.190576	2.11e-15	4.77e-14		C5orf56	0.101146	0.115901	7.04829e-11	2.80416e-09		COX7A1	0.0628246	0.631338	0.0506956	0.101458		CAPZA2	0.185873	0.677153	7.24e-18	1.09e-16		GSTK1	0.0641815	0.641695	0.0617296	0.156619		PSMA7	0.135313	1.14631	0.00157624	0.00947917		DIS3L2	0.0418277	0.0986526	0.00581862	0.0178879		SLC27A3
	CHMP4B	0.204635	0.323144	1.16123e-18	4.44498e-17		SPARCL1	0.16089	3.0054	0.00156409	0.00723596		CAPN11	0.100468	0.0821287	2.5687e-14	1.5687e-12		MAP4K2	0.062662	0.0495689	6.13728e-09	5.50777e-08		SLC39A1	0.185603	0.377974	6.16e-29	1.45e-27		FUT8	0.0640365	0.0669353	1.52e-06	1.66e-05		NAPA	0.135166	0.242922	1.46e-08	2.53e-07		TTC14	0.0417392	0.174932	0.0417367	0.0934161		UCP2
	CNKSR3	0.204618	0.263005	1.80433e-20	7.98481e-19		ARHGAP18	0.160755	0.189212	1.47e-14	3.12e-13		MRFAP1	0.10009	0.676127	0.00172721	0.0151553		GSE1	0.0617081	0.0951141	1.49735e-05	7.96891e-05		RAB3C	0.18531	0.093624	3.16e-101	2.97e-99		MAGEH1	0.0638435	0.139694	0.000412175	0.00257641		CYCS	0.13506	0.480683	2.52e-05	0.000249328		VPS8	0.041697	0.0480282	0.000166595	0.000784139		PSMA7
	MYADM	0.204504	0.254149	5.34065e-21	2.45228e-19		MTUS1	0.160588	0.957048	3.63e-05	0.000249635		POLE4	0.10003	0.566392	0.00098514	0.00940039		HSPA1A	0.0615233	0.302127	0.014264	0.034921		SLC1A5	0.184957	0.156517	1.3e-57	6.38e-56		PTGS2	0.0634497	0.0257974	6.07e-13	1.45e-11		TMEM141	0.134839	0.222877	2.59e-09	4.98e-08		PLEKHH3	0.0415698	0.0192343	7.78e-09	7.65e-08		JUP
	COX5A	0.204094	0.511912	1.1041e-13	2.42981e-12		CCDC3	0.160184	0.0959482	1.01e-26	4.49e-25		MYO6	0.0998679	0.273918	2.66117e-05	0.000403771		MEF2C	0.0613098	1.02557	0.11243	0.192921		BIRC3	0.184188	0.115539	3.9e-68	2.31e-66		CA8	0.0633775	0.0436435	1.38e-09	2.33e-08		SYNE1	0.134344	0.206387	3.78e-08	6.16e-07		TRIM47	0.0415508	0.0984956	0.00674446	0.0203149		NFAT5
	HSPA8	0.203812	0.996311	2.17313e-08	2.34475e-07		IL6ST	0.160008	0.650861	3.37e-06	2.82e-05		RAPGEF3	0.099842	0.404557	0.000488621	0.00522136		FGFR1	0.0612317	0.186314	0.00147276	0.00494592		SLCO4A1	0.184181	0.16049	5.16e-53	2.26e-51		PAPSS2	0.0631107	0.0369649	1.41e-08	2.13e-07		YWHAB	0.134191	0.959833	0.00107986	0.0068552		GOLIM4	0.0414723	0.183429	0.0420289	0.093984		RPL27
	SNCG	0.203492	0.703024	1.89374e-09	2.39442e-08		ABHD17A	0.159881	0.188833	1.92e-15	4.39e-14		ARL15	0.0997279	0.204492	2.09892e-06	4.11496e-05		PEAR1	0.0609967	0.105301	6.29234e-05	0.000295141		ARL6IP5	0.183872	0.488623	2.83e-22	5.24e-21		SPATA13	0.0628184	0.0640477	1.15e-06	1.29e-05		ISCU	0.133784	0.539105	5.2e-05	0.000488626		BMP1	0.0414517	0.0609575	0.000674219	0.00270174		HMGN1
	NUAK1	0.203302	0.234144	2.62582e-22	1.3824e-20		FMNL3	0.15947	0.111113	2.3e-23	8.42e-22		STAT3	0.0996185	0.764952	0.00372563	0.028307		GBP4	0.060695	0.298197	0.0121677	0.0305228		ANGPT2	0.183824	0.295169	5.09e-26	1.08e-24		GRB14	0.0626543	0.0136191	1.21e-23	5.66e-22		BRK1	0.133515	0.825934	0.000532588	0.00372995		DNMT1	0.0413538	0.158338	0.0285745	0.0684331		GADD45GIP1
	VGLL4	0.20327	0.310563	1.15006e-18	4.41723e-17		BCL6B	0.159363	0.150482	5.16e-18	1.38e-16		CCNL1	0.0995997	0.975254	0.00903495	0.057356		PHC2	0.0603843	0.10998	8.47937e-05	0.000385725		SERP1	0.183117	0.486355	3.95e-23	7.57e-22		MERTK	0.0625747	0.0335883	6.88e-11	1.32e-09		ARL15	0.133456	0.204492	2.3e-08	3.86e-07		ZNF326	0.0413343	0.155782	0.0241624	0.0597286		SCAND1
	HNRNPA3	0.202987	0.857205	1.60775e-09	2.0498e-08		PICALM	0.159229	0.364646	3.53e-09	4.5e-08		NOP56	0.0992149	0.29585	2.15429e-05	0.000338207		KLHL5	0.0603553	0.128634	0.00023955	0.000977898		INSIG1	0.182768	0.182142	1.26e-49	5.18e-48		SPARCL1	0.0622981	3.0054	0.242021	0.409615		IFNAR2	0.133335	0.185504	6.88e-10	1.41e-08		TACC2	0.0413169	0.0578658	0.000581674	0.00238588		TCEAL4
	BRK1	0.202713	0.825934	6.36621e-10	8.68792e-09		SVIL	0.15906	0.204924	3.07e-14	6.31e-13		TPT1	0.0992143	3.1267	0.00955568	0.0598528		SAA1	0.0600624	0.0201874	1.19917e-16	2.15392e-15		DDT	0.18142	0.390071	3.34e-27	7.45e-26		MGAT1	0.0618767	0.406701	0.0410952	0.115282		CYB5B	0.132819	0.262537	7.12e-08	1.11e-06		EHBP1L1	0.0412999	0.0562668	0.00107158	0.00406846		CKS1B
	ANAPC16	0.202581	0.728828	1.80717e-10	2.682e-09		PKN1	0.158715	0.174545	4.22e-15	9.27e-14		OSMR	0.0991236	0.112501	2.22972e-10	8.1783e-09		INPP5E	0.0600553	0.0276989	2.61707e-13	3.66389e-12		DDX3X	0.181203	0.769697	5.21e-15	6.71e-14		LAMP1	0.0613079	0.315713	0.0273809	0.0841124		RPL11	0.13254	3.35289	0.000777363	0.00516578		NBEAL2	0.041138	0.0448522	0.00024138	0.00109177		MORF4L1
	MRPS21	0.202137	0.5199	6.10092e-13	1.21363e-11		RABAC1	0.158681	0.901142	1.67e-05	0.000122394		ABI3	0.0990094	0.259295	5.30472e-06	9.48636e-05		ARSA	0.0596257	0.0594557	1.83444e-07	1.3457e-06		NOP10	0.180893	0.750558	2.52e-16	3.5e-15		EFNA1	0.0613	0.472069	0.062145	0.157379		ADD1	0.132396	0.300913	1.81e-06	2.2e-05		PIGBOS1	0.0411003	0.0947712	0.00456866	0.0144639		TRMT112
	MMRN1	0.201983	0.221185	2.04376e-18	7.54155e-17		DNMT1	0.157884	0.158338	1.59e-17	4.15e-16		BIN3	0.098533	0.15345	1.78895e-08	5.09328e-07		SAMD9L	0.05961	0.127227	0.000243394	0.000990936		TSPAN1	0.179731	0.0775833	3.11e-107	3.27e-105		DAP	0.0610238	0.102	4.96e-05	0.000397275		BANF1	0.132308	0.551172	7.44e-05	0.000674232		SNRK	0.0410877	0.232266	0.0720427	0.145835		GNG12
	CAPNS1	0.201848	0.434119	7.37491e-14	1.65583e-12		TNFAIP8L1	0.157676	0.123272	2.05e-21	6.58e-20		RPL10	0.0984813	3.85187	0.00473404	0.0343154		FNBP1L	0.0596043	0.212975	0.00341475	0.0102982		TMBIM4	0.179495	0.672321	1.68e-17	2.47e-16		TMEM245	0.0609791	0.144675	0.00142897	0.00742386		RNF11	0.132035	0.167152	6.44e-11	1.47e-09		TUBGCP2	0.0405367	0.114901	0.0148263	0.0398433		TAX1BP3
	MALAT1	0.201656	6.38734	2.32524e-07	2.09443e-06		SPTAN1	0.15728	0.397871	3.63e-08	4.06e-07		C11orf96	0.0983301	0.0893739	1.69e-10	6.33181e-09		FAM184A	0.0595653	0.0124843	1.08763e-26	3.45947e-25		ESD	0.179344	0.457752	4.26e-23	8.15e-22		NES	0.0607968	0.285588	0.0260974	0.0811599		EGFL7	0.131954	1.41891	0.00692384	0.0323271		TNFAIP8L1	0.0404792	0.123272	0.0167633	0.0441836		BCAP29
	SFPQ	0.201643	0.490752	1.46641e-12	2.78983e-11		CHST1	0.15703	0.0399991	1.85e-58	2.46e-56		SSR2	0.0980606	0.689802	0.00233919	0.0193438		KIAA0355	0.0592366	0.64466	0.0678004	0.128469		UBXN1	0.179219	0.686435	2.77e-17	4.03e-16		JADE1	0.0607494	0.0714574	8.31e-06	7.87e-05		GTF2A2	0.131682	0.369453	2.93e-06	3.43e-05		AKAP10	0.0404382	0.0605497	0.00101517	0.00388814		KLHL4
	FOSB	0.201586	1.06007	2.34209e-06	1.75822e-05		GRN	0.156967	0.817009	1.71e-05	0.000124849		WBP2	0.0979439	0.292218	1.81539e-05	0.000289845		HEXA	0.0588755	0.353117	0.0172563	0.0410776		COX7C	0.179105	1.56458	1.21e-11	1.22e-10		TNFRSF12A	0.0606623	0.0441771	5.78e-09	9.15e-08		ATP5B	0.131621	0.793156	0.000624317	0.00428394		THY1	0.0404126	0.0767318	0.00514552	0.0160571		INO80C
	UBB	0.201563	1.80891	3.01452e-07	2.66614e-06		RAI14	0.156583	0.212947	1.04e-13	2.05e-12		SNRPF	0.0977414	0.606928	0.00121239	0.0112268		PXDN	0.0588579	0.151237	0.00102577	0.00359299		FOSB	0.179046	1.06007	9.63e-10	8.46e-09		SULF2	0.0606048	0.322996	0.0291065	0.0882767		EMCN	0.131493	1.22001	0.00383042	0.0199679		IFFO1	0.040374	0.0361652	7.62e-05	0.000387842		WARS
	COX7A2	0.201547	1.13006	3.31782e-08	3.44883e-07		RASAL2	0.156207	0.255803	1.7e-11	2.8e-10		VASP	0.0975415	0.311316	4.97925e-05	0.000704711		PLCG1	0.0587052	0.146632	0.00110868	0.00385562		CASP4	0.178761	0.422697	1.68e-23	3.25e-22		GCNT2	0.0605184	0.015857	6.72e-21	2.63e-19		FOXN3	0.131342	0.181913	1.3e-09	2.59e-08		TAOK2	0.0403592	0.202508	0.0707546	0.143602		MYDGF
	PTTG1IP	0.201222	0.543093	3.81954e-12	6.87066e-11		EXOC3L1	0.155566	0.0807029	5.76e-30	3.03e-28		DIS3	0.0975077	0.167815	9.58651e-08	2.43937e-06		RILP	0.0582647	0.1122	6.5714e-05	0.000306733		VWF	0.178088	1.90238	9.59e-08	6.74e-07		PREX1	0.0604957	0.0955856	0.000232395	0.00155277		RAB5C	0.131159	0.62055	0.000179139	0.00144327		FGD6	0.0403295	0.0614958	0.000778018	0.00306935		ERH
	LAPTM4B	0.200988	0.220762	4.82331e-24	2.8598e-22		NID2	0.155489	0.0511569	3.23e-41	2.63e-39		BSG	0.0970727	0.994291	0.00844578	0.0544938		PRKACA	0.0578565	0.0819058	6.5873e-06	3.76118e-05		PCBP2	0.17804	0.702304	1.54e-16	2.17e-15		PMVK	0.060382	0.137177	0.000557178	0.00336068		PRKX	0.130918	0.0685183	8.68e-20	3.85e-18		ERV3-1	0.0403096	0.0605931	0.000818924	0.00320793		CLTA
	FAM118A	0.200877	0.114574	3.22018e-37	3.7105e-35		FAM129B	0.155447	0.140651	5.32e-19	1.51e-17		SHMT1	0.0970719	0.0477832	1.80711e-22	1.8865e-20		C6orf141	0.0578436	0.0767822	3.3957e-06	2.02416e-05		IFI27	0.177677	3.08429	3.63e-09	3.03e-08		SIPA1L2	0.0598877	0.119616	0.00111529	0.00599748		TPM1	0.130858	0.508968	0.000242198	0.00187942		MAP7D3	0.0401543	0.106838	0.0120899	0.0335452		NDUFAB1
	PGAM1	0.200787	0.412705	2.20961e-15	5.86699e-14		DAPK3	0.154927	0.137517	6.62e-19	1.86e-17		DLL4	0.0970329	0.245457	2.39731e-05	0.000367849		PLA2G16	0.0576405	0.456665	0.0319127	0.0689147		LDHB	0.17698	0.412098	1.82e-24	3.68e-23		DENND3	0.059729	0.151364	0.00337273	0.0153768		RPL18	0.130209	2.57402	0.00442571	0.0225138		NOM1	0.0401014	0.0666516	0.0011413	0.00430463		SLC43A3
	RPL27A	0.200715	3.10376	1.28781e-08	1.43123e-07		GPX1	0.154861	0.878153	3.02e-05	0.000211582		POLR2C	0.0968901	0.205757	3.90398e-07	8.99684e-06		SPRED2	0.0576239	0.0639299	6.9936e-07	4.69598e-06		COX7A2L	0.176471	0.496965	2.8e-21	4.95e-20		YAP1	0.0596931	0.069465	6.03e-06	5.9e-05		TIE1	0.130187	0.702351	0.00103336	0.00658394		HP1BP3	0.0400981	0.377477	0.149268	0.255201		FAM107B
	UFC1	0.200339	0.520873	4.33163e-13	8.75936e-12		SKIL	0.154405	0.205257	3.04e-13	5.79e-12		TMEM243	0.0968218	0.162158	2.2745e-08	6.35716e-07		CLEC14A	0.0574865	1.38404	0.174935	0.274987		CNBP	0.17624	0.853943	1.51e-14	1.88e-13		RPS6KA5	0.0595691	0.0598558	2.64e-06	2.75e-05		HIGD2A	0.129649	0.366057	4.86e-06	5.43e-05		SETD2	0.0400324	0.0949386	0.00805215	0.0236176		RPSA
	SNHG25	0.200305	0.221175	1.58295e-21	7.64197e-20		CRIP1	0.15345	0.164271	2.42e-14	5.03e-13		ABCB1	0.0968135	0.196283	1.40365e-06	2.89109e-05		LY6K	0.0569803	0.0499441	3.84965e-08	3.11182e-07		S100A16	0.175527	0.952278	2.9e-13	3.34e-12		FGD5	0.059569	0.197932	0.00641889	0.0264687		RPL19	0.129396	3.11765	0.00193647	0.0113493		SETD5	0.040024	0.217465	0.0750847	0.150539		SMYD2
	NUCKS1	0.199979	0.774752	1.43977e-09	1.86088e-08		DCHS1	0.152589	0.142195	2.19e-16	5.28e-15		H2AFJ	0.0967593	0.29716	5.56988e-05	0.000772197		LXN	0.0569422	0.2176	0.00534322	0.015149		LYST	0.17533	0.214022	1.21e-36	3.54e-35		DDX24	0.0595023	0.595624	0.0807327	0.190104		GTF3C6	0.129225	0.259366	1.37e-07	2.04e-06		SH3BP2	0.0399618	0.108308	0.0147507	0.039684		TMA7
	CSTB	0.199591	0.728936	6.2469e-10	8.53463e-09		LRRC8A	0.152461	0.211624	2.41e-12	4.3e-11		VPS37B	0.0967199	0.231884	1.32445e-05	0.00021743		INMT	0.0567839	0.0571263	4.67362e-07	3.23236e-06		MATN2	0.174997	0.21299	7.86e-38	2.4e-36		MOB2	0.0594589	0.365908	0.0309356	0.0926097		ARPC3	0.129127	0.906905	0.00118033	0.00739377		DENND4B	0.0397803	0.0405906	0.00011624	0.000567677		EPHA2
	NDUFB11	0.198759	0.514961	1.04517e-12	2.02623e-11		RSRP1	0.152307	0.499117	8.1e-07	7.48e-06		EML1	0.0958501	0.0725323	3.21689e-14	1.93552e-12		RAPGEF1	0.0565365	0.133438	0.00100276	0.00351947		EIF3M	0.172392	0.353412	7.68e-27	1.69e-25		HIP1R	0.0594361	0.150698	0.00381254	0.0171137		ZC3H13	0.12907	0.320768	3.31e-06	3.82e-05		COMMD2	0.0396512	0.177565	0.0488627	0.106143		HMGN2
	KMT2E	0.198628	0.652714	3.07579e-10	4.40935e-09		EFNB1	0.152237	0.168673	1.36e-13	2.63e-12		STRAP	0.0958121	0.343861	7.53285e-05	0.0010166		CFD	0.0559054	0.0824338	4.13604e-05	0.000200202		SERF2	0.172359	2.1639	1.47e-10	1.38e-09		SNCAIP	0.0594143	0.0292759	1.1e-11	2.31e-10		TMEM50A	0.128721	0.669676	0.000403464	0.00295261		RIN3	0.0396076	0.0535186	0.000639191	0.0025877		MSRB3
	RPL9	0.198625	2.91204	2.46578e-07	2.21123e-06		RALA	0.152226	0.22553	7.15e-13	1.32e-11		SLC14A1	0.0952951	0.0466493	7.1408e-19	6.27466e-17		LAMA4	0.0553954	0.313845	0.0291699	0.0638383		HSPE1	0.172336	0.58082	5.22e-18	7.96e-17		NSG1	0.0593819	0.00759169	8.04e-34	5.85e-32		ATP6V0B	0.128408	0.479515	5.98e-05	0.000553804		TFDP2	0.0392793	0.117876	0.015835	0.0421279		ATRAID
	LAMTOR4	0.198593	0.662919	8.23239e-11	1.27118e-09		NUMB	0.151929	0.21163	1.61e-12	2.91e-11		HNRNPH3	0.0952	0.425542	0.000420678	0.00460115		AKNA	0.0553026	0.0388228	3.60392e-09	3.32967e-08		SPHK1	0.171593	0.144336	1.1e-57	5.46e-56		ZYX	0.0591106	0.15419	0.00201569	0.00996341		MINOS1	0.127335	0.661536	0.00045871	0.00329183		CHD6	0.0392407	0.223199	0.0809172	0.15972		FMOD
	SAP18	0.198268	0.846161	1.94744e-09	2.45978e-08		ACVRL1	0.151497	0.303084	2.22e-09	2.89e-08		RPS9	0.094915	2.85941	0.01855	0.0977981		NCOA3	0.0548572	0.152079	0.00180044	0.00589876		TESC	0.171221	0.0878415	4.42e-95	3.8e-93		FNBP1	0.0588508	0.111961	0.000378102	0.00239158		CCDC12	0.127263	0.290446	1.5e-06	1.85e-05		PPM1F	0.0392403	0.139909	0.030767	0.0726698		C11orf58
	PNRC1	0.197801	0.306992	1.1777e-17	3.97358e-16		TSPAN18	0.151291	0.154783	4.52e-16	1.07e-14		PPP1CB	0.0948572	0.31263	9.191e-05	0.00121756		LEPROTL1	0.0548499	0.250974	0.011549	0.0292655		MYLK	0.171122	0.157021	9.34e-51	3.91e-49		LRP6	0.0585431	0.0975712	0.000221438	0.00148688		ZBTB16	0.127184	0.524341	0.000231108	0.00180368		MBD3	0.0390379	0.0584114	0.00163702	0.00590507		REEP5
	DAAM1	0.197646	0.377466	3.28745e-14	7.75152e-13		GNB1	0.151216	0.282717	3.29e-10	4.77e-09		HLA-F	0.0944797	0.626845	0.00401775	0.0301024		TNNT3	0.054847	0.00855166	1.33979e-29	4.72955e-28		FOSL2	0.170911	0.393286	2.49e-21	4.43e-20		THSD4	0.0585214	0.013167	9.84e-22	4.05e-20		ZNF22	0.127179	0.268439	3.96e-07	5.45e-06		IGHA1	0.0390096	0.570148	0.32902	0.464476		LSM5
	TMEM14C	0.197496	0.52939	1.24534e-12	2.38785e-11		H2AFJ	0.150981	0.29716	1.3e-09	1.75e-08		TMEM150C	0.0941271	0.10778	2.30171e-10	8.39197e-09		DCHS1	0.0547596	0.142195	0.00178416	0.00585169		CCDC178	0.170566	0.157201	3.92e-49	1.57e-47		RALB	0.0584235	0.295436	0.0182063	0.0614286		C4orf3	0.126934	0.761456	0.000792696	0.00525624		PRPF8	0.0386442	0.186698	0.0667516	0.136936		ARPC1A
	HNRNPC	0.197351	0.700753	2.81379e-10	4.05278e-09		MRPL17	0.150692	0.192058	2.85e-14	5.9e-13		YWHAB	0.0938421	0.959833	0.00939188	0.0590388		ZMYND8	0.0547506	0.139402	0.00138721	0.00469868		IFITM3	0.170132	3.13027	1.39e-12	1.53e-11		TMED10	0.0582148	0.364514	0.0315707	0.09405		TINF2	0.126831	0.155372	8.39e-11	1.89e-09		SPTAN1	0.0385337	0.397871	0.185025	0.3		ATP6V1F
	SVIL	0.197345	0.204924	4.75255e-24	2.83159e-22		HERC2	0.150634	0.28403	1.55e-09	2.05e-08		PPP1R14A	0.0937289	0.275124	0.00052792	0.00559724		FGL2	0.0546961	0.158109	0.00365867	0.0109126		SLC25A3	0.169957	0.838312	8.48e-14	1.02e-12		ORAI1	0.0580366	0.0933762	0.000111583	0.000816091		EIF3H	0.12663	0.694785	0.000547153	0.003821		DIP2A	0.0384284	0.100684	0.0155975	0.04157		SNRPE
	NFIC	0.197322	0.376549	2.10419e-15	5.59925e-14		GBP4	0.150468	0.298197	4.69e-09	5.84e-08		NDUFB5	0.0936711	0.377204	0.00016379	0.00204136		TSHZ1	0.0545917	0.100731	0.000159842	0.000682625		C4orf3	0.169767	0.761456	1.44e-14	1.8e-13		CRELD1	0.0579989	0.124336	0.000785662	0.00447578		PYURF	0.126575	0.482527	5.41e-05	0.000506469		RPL13	0.0383682	3.66149	0.301674	0.435537		PMP22
	EIF3F	0.197009	0.72488	3.7216e-10	5.2794e-09		PNN	0.149698	0.478901	7.92e-07	7.33e-06		HLA-DQB1	0.0934913	0.500039	0.00245568	0.0201242		HERC1	0.0544957	0.114251	0.000517579	0.00195658		PCDH19	0.169523	0.0810188	6.16e-83	4.45e-81		EIF4G2	0.0578059	0.724756	0.113117	0.241119		SNW1	0.126527	0.330302	3.23e-06	3.75e-05		KIAA1841	0.0382918	0.0384041	9.82e-05	0.000489237		CAPZB
	SNHG7	0.196572	0.633468	4.85984e-10	6.76304e-09		SEMA6B	0.149188	0.144446	2.9e-15	6.49e-14		DEGS1	0.0934485	0.242181	1.07509e-05	0.000179879		RAB20	0.0541735	0.0428572	4.91145e-08	3.91826e-07		CSRNP1	0.169342	0.481089	5.79e-18	8.79e-17		TNFRSF14	0.0577277	0.225343	0.0121249	0.0443262		PSMB8	0.125974	0.729623	0.000777058	0.00516578		TMEM255B	0.0382788	0.361162	0.15396	0.261139		STXBP6
	MPZL2	0.196025	0.162933	4.85079e-31	4.20195e-29		ZFHX3	0.148987	0.0748181	6.58e-30	3.45e-28		YIPF6	0.0933411	0.164288	1.35132e-07	3.37525e-06		CC2D1A	0.0540988	0.108898	0.000397802	0.0015459		LIPA	0.169302	0.371432	6.23e-23	1.18e-21		ATAD1	0.0573651	0.0886323	8.1e-05	0.00061459		CHCHD2	0.125842	1.25224	0.00373214	0.0195809		CENPB	0.0381563	0.0718686	0.00504192	0.0157626		AP2M1
	SSR2	0.195896	0.689802	3.1962e-10	4.57123e-09		TMEM173	0.148839	0.551139	1.69e-06	1.48e-05		TMEM256	0.093243	0.365999	0.000151905	0.00191078		LAMP1	0.0538624	0.315713	0.0312661	0.0678061		KLF9	0.169265	0.375715	1.03e-22	1.93e-21		HYAL1	0.0572947	0.151228	0.00252493	0.0120232		GUCY1A3	0.125709	0.062575	9.11e-20	4.03e-18		LYL1	0.038012	0.0580923	0.0012317	0.00460061		FGL2
	DNAJC15	0.195812	0.403662	1.422e-14	3.45295e-13		HNRNPA2B1	0.148795	1.37614	0.000238433	0.0013666		CHCHD2	0.0932056	1.25224	0.0146561	0.0827217		ST3GAL5	0.0537212	0.0125403	6.03261e-22	1.4766e-20		AKR1A1	0.168705	0.252835	2.17e-34	5.98e-33		METTL15	0.0567291	0.0972459	0.00018939	0.00129244		FNBP1	0.125592	0.111961	4.03e-13	1.14e-11		RPAP2	0.0379916	0.0719933	0.00293004	0.00981557		FN1
	HNRNPD	0.195585	0.335348	7.08311e-17	2.25295e-15		KLHL5	0.148187	0.128634	1.78e-17	4.64e-16		SMDT1	0.0930311	0.553377	0.001546	0.0137831		MAP7D3	0.0537209	0.106838	0.000285513	0.00114336		RNF115	0.168649	0.382203	5.96e-22	1.08e-20		IGKC	0.0565708	0.811849	0.253329	0.42172		COX8A	0.125417	0.677099	0.000520715	0.00365939		DGKD	0.0378549	0.0631283	0.00439299	0.0139765		PIK3C2G
	MACF1	0.195243	0.381008	1.98553e-13	4.23234e-12		PDIA4	0.147978	0.299643	1.3e-09	1.74e-08		SLC22A23	0.0926759	0.0526638	3.37203e-16	2.40853e-14		TLR4	0.0535674	0.0741988	1.41921e-05	7.59272e-05		FAM84B	0.168544	0.123092	8.66e-63	4.72e-61		PTGIS	0.0565257	0.0167062	3.86e-16	1.13e-14		SRD5A3	0.125034	0.105366	1.3e-14	4.08e-13		PIEZO1	0.0378246	0.239674	0.126402	0.22489		EIF3K
	SPTBN1	0.194861	0.980774	1.17493e-07	1.10645e-06		ARPC2	0.147969	0.985525	9.88e-05	0.000622715		MDH2	0.0921228	0.36195	0.000159545	0.0019966		SORBS1	0.0533405	0.0318102	1.22154e-10	1.35882e-09		CSDE1	0.168064	0.544251	8.99e-18	1.34e-16		LAMB2	0.0564997	0.39316	0.0692318	0.170346		SLFN5	0.124406	0.254953	1.12e-06	1.43e-05		HIP1R	0.0377725	0.150698	0.0586219	0.123195		CAV2
	RHOJ	0.1947	0.210203	4.96134e-24	2.91335e-22		MTSS1	0.147564	0.0748186	5.69e-29	2.84e-27		CLEC1A	0.091883	0.227645	1.04857e-05	0.000176165		C2CD4C	0.0532409	0.0129338	8.19631e-21	1.86077e-19		SAP18	0.167965	0.846161	1.21e-13	1.43e-12		PRDX1	0.0564781	1.17927	0.171281	0.322757		COX7A2L	0.124039	0.496965	0.000104543	0.000904955		DDX24	0.0377411	0.595624	0.254557	0.382735		GLIPR2
	RPL8	0.194565	2.92984	2.37941e-07	2.14165e-06		SEC61A1	0.147205	0.201923	3.47e-12	6.08e-11		SMCO4	0.0911844	0.100245	3.3487e-11	1.39594e-09		GCHFR	0.0531906	0.0750847	2.0463e-05	0.00010622		MX1	0.167696	0.380252	3.21e-19	5.23e-18		SLC48A1	0.0564432	0.124782	0.00111845	0.00600737		CDC42EP1	0.12378	0.193716	3.59e-08	5.88e-07		RBM26	0.0376946	0.14283	0.0472666	0.103313		PNPLA2
	FAM3C	0.194348	0.279206	2.57235e-19	1.03351e-17		JAG1	0.147185	0.252185	4.67e-09	5.83e-08		TMEM37	0.0910571	0.0400552	1.00973e-22	1.07242e-20		LMO4	0.0531739	0.121611	0.000630677	0.00232936		CLIC2	0.16714	0.301801	3.52e-28	8.06e-27		ABCB9	0.0563887	0.0241969	7.13e-12	1.54e-10		CCDC91	0.123661	0.0753127	2.03e-18	8.27e-17		KIAA0895L	0.0373464	0.0256367	9.31e-06	5.73e-05		LAPTM4A
	FOSL2	0.194248	0.393286	1.51977e-13	3.29705e-12		SRP14	0.147	2.38454	0.00090445	0.00445442		SUMO1	0.0910309	0.577855	0.00225282	0.0188079		IRF2BPL	0.0530531	0.118472	0.000780725	0.00281291		MAP3K13	0.16686	0.214654	1.31e-36	3.84e-35		TAOK2	0.0562986	0.202508	0.0142519	0.05036		ARID5B	0.123587	0.686838	0.00175301	0.0103787		FAM160B1	0.0371785	0.0723734	0.0055571	0.017179		RPL3
	BCAP31	0.193729	0.726146	1.53061e-09	1.96591e-08		GADD45GIP1	0.146942	0.484922	8.78e-07	8.03e-06		ACTR1B	0.0908831	0.175668	7.40858e-07	1.61298e-05		RHEB	0.052981	0.502166	0.0587568	0.114204		FAM213A	0.166823	0.499625	3.22e-16	4.43e-15		NSUN5	0.0562755	0.0432462	1.55e-07	2.02e-06		FBXO34	0.123438	0.0655651	3.98e-21	1.94e-19		SNRNP200	0.0371429	0.184028	0.0773007	0.154088		PRDX1
	ARID5B	0.193561	0.686838	8.44133e-09	9.67189e-08		CLDN15	0.146734	0.199758	3.42e-12	6e-11		TPST1	0.0906962	0.0920416	4.97984e-11	2.00739e-09		ACADVL	0.052827	0.421844	0.0508672	0.101701		ENO1	0.165969	0.810273	3.28e-13	3.77e-12		EPS8	0.0562292	0.206648	0.0104615	0.0394131		CHURC1	0.123414	0.434147	5.87e-05	0.000545108		ZNF276	0.0370428	0.0615531	0.00258553	0.00879168		NINJ1
	RABAC1	0.193556	0.901142	1.78641e-08	1.9464e-07		RBM6	0.146626	0.284355	9.32e-09	1.13e-07		IQCK	0.0905364	0.128818	1.6143e-08	4.6393e-07		TRPV2	0.0528206	0.0514656	3.67335e-07	2.59193e-06		TMA7	0.16585	1.43292	3.15e-10	2.88e-09		NOTCH1	0.0560533	0.181363	0.00916949	0.0355205		GHITM	0.123159	0.430339	4.38e-05	0.000416549		TRIM28	0.0369568	0.129112	0.0344904	0.0798306		UQCRFS1
	SNRPB	0.193469	0.613635	6.37182e-11	9.97761e-10		UXS1	0.146204	0.122443	9e-20	2.67e-18		TSPAN14	0.0899435	0.370915	0.000695639	0.0069988		FGD4	0.0527446	0.138233	0.00158041	0.00526401		CYYR1	0.165122	0.56915	4.63e-16	6.3e-15		FRYL	0.0559854	0.251022	0.0276229	0.0846854		PPP1R10	0.12247	0.330285	1.55e-05	0.000158365		CHST15	0.036938	0.0584458	0.00248007	0.0084874		RPL35
	RRBP1	0.193255	0.511142	3.26346e-11	5.30052e-10		KIAA1147	0.146088	0.0469446	1.56e-40	1.24e-38		HOXD9	0.0899174	0.205254	2.32969e-05	0.000360187		PHLDB1	0.0524747	0.0984521	0.000379059	0.0014806		VCAN	0.164906	0.217635	2.25e-28	5.18e-27		GCHFR	0.0559111	0.0750847	5.61e-05	0.000443722		SF3B6	0.12225	0.588354	0.00036098	0.002677		NAA16	0.0369269	0.066415	0.00308392	0.0102495		PHLDB2
	FUS	0.192765	1.00444	9.75452e-08	9.32251e-07		ARHGEF7	0.145927	0.169615	5e-12	8.6e-11		FLOT1	0.089322	0.663049	0.00510708	0.0366067		TNFRSF25	0.0520816	0.0475811	2.15322e-06	1.33568e-05		PTGES3	0.164426	0.698084	1.65e-14	2.05e-13		GMDS	0.0551405	0.10067	0.000229837	0.0015385		PDAP1	0.122183	0.343561	9.75e-06	0.000103137		SLC4A7	0.0369167	0.0952148	0.0135871	0.0370845		FILIP1L
	FOXC1	0.192693	0.135813	6.95077e-35	7.13418e-33		SOX11	0.145651	0.0160874	2.65e-100	1.01e-97		RPN2	0.0893194	0.443611	0.00117814	0.0109846		DPYSL3	0.0520658	0.148982	0.00289868	0.00893151		EID1	0.164191	1.06324	2.4e-11	2.37e-10		STC1	0.0546012	0.483286	0.167185	0.316834		NAA38	0.122125	0.797186	0.00226353	0.0129797		MTMR4	0.0369088	0.0538181	0.00136782	0.00504121		CD24
	DPYSL2	0.192635	0.449911	1.94221e-12	3.63837e-11		COLGALT1	0.145431	0.0825654	2.56e-23	9.35e-22		CDS2	0.089223	0.15677	5.47556e-07	1.22041e-05		AFAP1L1	0.0520124	0.16199	0.00382809	0.0113239		ASPH	0.163738	0.292723	1.17e-26	2.55e-25		NCKAP1	0.0544183	0.260175	0.0289694	0.0879741		COX6C	0.121824	1.33821	0.00609218	0.0291119		SH3PXD2A	0.0367173	0.0591406	0.00201898	0.00710454		MIR99AHG
	CFI	0.192627	0.405978	8.16857e-14	1.82397e-12		ABCG1	0.145297	0.165068	6.73e-14	1.35e-12		SYBU	0.0890888	0.116112	7.55853e-09	2.24582e-07		CLEC3B	0.0519415	0.110523	0.00061084	0.00226565		SLC25A5	0.163269	0.571987	1.87e-16	2.62e-15		TRABD2A	0.0543335	0.0383303	6.07e-08	8.5e-07		CRIP1	0.121761	0.164271	3.41e-08	5.6e-07		CTTNBP2	0.0364414	0.0767423	0.00700328	0.0210322		SERF2
	GSTO1	0.192425	0.454166	8.86702e-13	1.73006e-11		GNB2	0.145275	0.309104	6.76e-09	8.31e-08		SERPINH1	0.0889661	0.658114	0.0087774	0.0560707		SPPL2B	0.0518187	0.0923756	0.000237211	0.000970292		CD63	0.163121	1.83305	1.76e-09	1.51e-08		TMSB4X	0.054072	4.44114	0.0731853	0.177534		TNFRSF1B	0.121412	0.242125	1.95e-06	2.36e-05		LINC00680	0.036272	0.0273739	8.94e-06	5.52e-05		RBX1
	NDUFA13	0.192262	0.875419	1.97979e-08	2.14753e-07		KNOP1	0.145168	0.21101	7.57e-11	1.17e-09		ACTB	0.0888755	2.90968	0.0299326	0.138263		SRRM2	0.0515559	0.632352	0.106974	0.185356		CUTA	0.163102	0.510097	5.84e-18	8.85e-17		FEZ2	0.0540338	0.416451	0.0647557	0.162308		DBNL	0.121243	0.232923	2.06e-07	2.94e-06		CDK13	0.0362335	0.0640824	0.00385194	0.0124728		FLNC
	DYNLT1	0.191742	0.371758	3.03515e-15	7.87078e-14		TNK2	0.144348	0.0738019	1.89e-25	7.81e-24		SEC62	0.0885325	1.48908	0.0260825	0.125669		LSS	0.05154	0.0266704	4.11042e-11	4.79509e-10		DDX21	0.162498	0.627643	9.48e-14	1.14e-12		KCNN4	0.0539878	0.0224425	1.48e-12	3.44e-11		RILPL2	0.121056	0.293921	3.53e-06	4.06e-05		NOVA2	0.0360087	0.0934146	0.0168383	0.0443526		NAP1L1
	ARPC2	0.191691	0.985525	6.33005e-08	6.26035e-07		PLEC	0.144202	0.338965	1.19e-07	1.25e-06		CLIC5	0.0884696	0.0911679	1.77098e-09	5.86198e-08		CASKIN2	0.0514715	0.260541	0.02431	0.0548637		UGCG	0.162326	0.274482	2.55e-25	5.33e-24		OAZ2	0.0538091	0.425825	0.0672256	0.166787		NDUFA5	0.120924	0.312717	4.5e-06	5.06e-05		NARF	0.0358967	0.190265	0.0747979	0.150087		RASSF9
	RAN	0.191624	0.671409	6.11551e-10	8.37386e-09		SERPINB6	0.144104	0.469541	6.68e-07	6.27e-06		RIMKLB	0.0882412	0.223129	4.93615e-05	0.000700233		FUT1	0.0513244	0.0401472	1.68338e-08	1.42289e-07		ZC3HAV1	0.161675	0.218395	5.69e-32	1.48e-30		FHL1	0.0537894	0.21038	0.0248117	0.0780254		RNASEH2C	0.120363	0.32576	1.26e-05	0.000130498		LAMA5	0.0358403	0.280778	0.170897	0.281883		MYH10
	CTHRC1	0.191169	0.162325	1.05414e-28	8.04705e-27		WDFY1	0.144036	0.0917309	1.4e-23	5.19e-22		RPL13	0.0880247	3.66149	0.0123954	0.0728223		LAMC1	0.0512449	0.246892	0.0193752	0.0453263		IDI1	0.161379	0.243363	4.39e-29	1.04e-27		ATP6AP1	0.0532941	0.237505	0.0208184	0.0682789		NQO1	0.12007	0.252667	2.27e-06	2.71e-05		KIF1C	0.0358401	0.106778	0.022668	0.0565728		SS18L2
	SNX3	0.19099	0.922976	2.84447e-08	3.00021e-07		TMCO1	0.143925	0.440535	4.33e-07	4.17e-06		PSMB1	0.0879407	0.849567	0.00998072	0.0615368		CPED1	0.0512226	0.0178604	8.22725e-16	1.39373e-14		CLTA	0.161055	0.755101	2.27e-13	2.64e-12		MYL12B	0.0529216	1.67184	0.239406	0.406352		OTOA	0.11966	0.0206546	2.76e-51	3.66e-49		PCM1	0.035781	0.289102	0.157492	0.265398		CAST
	C6orf48	0.190802	0.545746	1.69395e-11	2.83035e-10		CTSZ	0.143754	0.231292	1.08e-10	1.65e-09		SRSF4	0.0879318	0.423897	0.00123408	0.0113547		CD81	0.0511425	0.703403	0.147222	0.239883		TSPAN12	0.160708	0.205977	3.5e-36	1.02e-34		PEX3	0.0527735	0.0658824	3.3e-05	0.000278248		HYAL1	0.119341	0.151228	1.81e-09	3.54e-08		TPTEP1	0.0357029	0.0325163	0.000121942	0.00059315		NDUFAF3
	ARPC3	0.190782	0.906905	1.78379e-08	1.94529e-07		GSTO1	0.14369	0.454166	6.53e-07	6.15e-06		PDHB	0.0878981	0.259554	4.82965e-05	0.000686722		ST8SIA4	0.0511343	0.0934583	0.000262663	0.00105985		GNAI3	0.16046	0.334255	1.17e-23	2.27e-22		FAM124B	0.0526668	0.0529872	3.69e-06	3.76e-05		RNF5	0.11916	0.236986	3.03e-07	4.25e-06		PPP1R13B	0.035524	0.0864798	0.0146365	0.0394637		DYNLRB1
	SH3GLB1	0.190532	0.417075	2.98427e-13	6.20951e-12		ASAP1	0.143572	0.298961	6.35e-09	7.83e-08		RAB5C	0.087683	0.62055	0.00442983	0.032653		ARAP3	0.0509246	0.154516	0.00592971	0.0165468		EVA1C	0.160451	0.249706	1.61e-29	3.82e-28		SNX18	0.0522627	0.028032	4.45e-10	7.95e-09		GATA2-AS1	0.11912	0.075647	1.05e-17	4.02e-16		CDK12	0.0354982	0.140579	0.0507448	0.109384		GLT8D2
	RPL11	0.190359	3.35289	1.40839e-08	1.55958e-07		FBN1	0.143419	0.164652	1.04e-13	2.05e-12		ZNF22	0.0876465	0.268439	7.19521e-05	0.00097762		GRINA	0.0508013	0.147332	0.003122	0.00951637		ATF4	0.159722	0.700247	1.87e-13	2.19e-12		HMCN1	0.0522548	0.0488677	1.96e-05	0.000172654		DDAH2	0.119099	0.438553	0.000152159	0.00125742		NDUFS6	0.0352883	0.528036	0.253129	0.381317		SYNE1
	PROCR	0.189532	0.221199	2.31189e-22	1.2224e-20		RBMS1	0.143398	0.368187	9.32e-08	9.96e-07		ANXA11	0.0875916	0.369747	0.000730392	0.00727058		DPYSL2	0.0507743	0.449911	0.0664375	0.126318		OSTC	0.159585	0.441413	1e-19	1.66e-18		SEL1L3	0.052161	0.032115	1.88e-08	2.8e-07		EEF1E1	0.118699	0.154244	5.99e-10	1.23e-08		DCAF5	0.0351834	0.10975	0.029206	0.0696564		OMG
	SEC62	0.189069	1.48908	8.94746e-07	7.26141e-06		ZNF638	0.143351	0.226563	1.86e-10	2.78e-09		ARRDC2	0.0874537	0.189915	1.31744e-05	0.00021657		AVPR2	0.0501141	0.172	0.00604938	0.0168231		VAMP3	0.159343	0.326826	1.73e-24	3.51e-23		MMP28	0.0520997	0.0952944	0.000432559	0.00268713		EIF3K	0.118559	0.993439	0.00379546	0.019828		PIGG	0.035094	0.0703859	0.0076078	0.0225797		LINC01116
	NAA10	0.187921	0.451068	2.9098e-12	5.31246e-11		PDIA3	0.143108	0.935857	0.000164479	0.00098093		ABHD14B	0.0873898	0.186996	1.4185e-06	2.91677e-05		RHBDF2	0.050055	0.0697556	6.28058e-05	0.000294702		DOC2B	0.158565	0.158793	3.28e-40	1.06e-38		FURIN	0.0520264	0.100216	0.00122027	0.00647173		OTUD6B-AS1	0.118184	0.235598	5.61e-07	7.48e-06		HOXD10	0.0350556	0.0196712	7.96e-07	5.81e-06		MINOS1
	SLIRP	0.187895	0.67308	1.81295e-09	2.29941e-08		FZD4	0.142891	0.224934	5.19e-10	7.29e-09		N4BP2L1	0.0871849	0.143477	1.8157e-07	4.40894e-06		NINJ2	0.0500412	0.0852186	7.24041e-05	0.000334093		GDI2	0.158539	0.439273	5.6e-19	9e-18		NUDT4	0.0517913	0.131655	0.00395573	0.0176785		CHMP3	0.11807	0.5029	0.000288406	0.00219613		IGHG3	0.035024	0.0311059	0.00010084	0.000500066		TMED3
	CD200	0.187845	0.238311	2.13847e-18	7.86724e-17		ATRX	0.142776	0.590603	1.76e-05	0.000128243		CACHD1	0.0869966	0.0784804	6.9627e-11	2.77916e-09		BMP6	0.0499025	0.0212195	2.02269e-12	2.6451e-11		TMEM256	0.158516	0.365999	2.38e-22	4.42e-21		NUDT14	0.0515433	0.260057	0.033858	0.0991469		UBE2J1	0.117809	0.265352	3.41e-06	3.93e-05		UBTF	0.0349928	0.131115	0.0451893	0.0997365		POLR2I
	EIF3J	0.187162	0.421127	1.93663e-12	3.63349e-11		EIF2AK4	0.142626	0.183086	3.74e-13	7.03e-12		SLC25A6	0.0869571	1.21829	0.0268884	0.128226		SUSD6	0.0497565	0.133135	0.00263773	0.00822077		CYSLTR1	0.158259	0.121235	2e-55	9.24e-54		TTC28	0.0514284	0.137682	0.00579418	0.024243		DCTN3	0.117762	0.349987	2.17e-05	0.000217494		HOXB6	0.0349642	0.0590471	0.00350388	0.0114889		FRMD4B
	H2AFZ	0.187108	0.817293	3.12449e-08	3.26175e-07		GABPB1-AS1	0.142533	0.231394	2.06e-10	3.06e-09		SLFN5	0.0869249	0.254953	0.000111267	0.00143811		GAREM1	0.0496502	0.00718597	3.02315e-29	1.05199e-27		TAF7	0.157841	0.404696	8.47e-19	1.35e-17		CRIM1	0.0513796	0.357887	0.0784096	0.186431		ZCRB1	0.117597	0.267812	2.46e-06	2.92e-05		XPO4	0.034941	0.0404989	0.000483226	0.00202335		RBM3
	PGK1	0.187081	0.630211	3.87891e-10	5.48345e-09		CLSTN1	0.142286	0.158733	2.03e-13	3.9e-12		BAIAP2	0.0867885	0.212751	2.14395e-05	0.000337017		HS1BP3	0.049562	0.0470044	5.20632e-07	3.57071e-06		HNRNPDL	0.157701	0.782688	3.27e-12	3.5e-11		MLLT1	0.0508682	0.071881	0.000167581	0.00116562		ZSWIM4	0.117457	0.0842894	2.53e-15	8.38e-14		SH3GL1	0.0348543	0.124496	0.0333259	0.0775911		RPL11
	GADD45A	0.186989	0.408515	6.87808e-12	1.19842e-10		RBPMS	0.142179	0.227156	2.72e-11	4.43e-10		LDHB	0.0866424	0.412098	0.000938967	0.00905173		CAV2	0.0495329	0.718605	0.137651	0.226861		TMCC3	0.157414	0.269596	1.78e-24	3.6e-23		FAM89A	0.0507568	0.0587494	3.22e-05	0.000272284		CD46	0.117389	0.417618	0.000284995	0.00217558		SETX	0.03469	0.15487	0.0758907	0.151931		MYZAP
	COX5B	0.186884	1.28927	4.37793e-07	3.76299e-06		PHF20L1	0.141178	0.185164	1.16e-12	2.13e-11		ACTR10	0.0864933	0.287379	0.000132178	0.00167994		B4GALT1	0.0495089	0.145225	0.00378661	0.0112284		LRG1	0.157115	0.0899949	4.86e-65	2.77e-63		TUBB	0.0506127	0.830465	0.188091	0.344274		EPHX1	0.117305	0.5936	0.00117803	0.00738624		LYN	0.0346607	0.0749658	0.00782683	0.0230697		ACAT1
	TMEM147	0.186397	0.426099	3.38618e-13	6.97449e-12		H2AFY	0.141173	0.363183	5.66e-08	6.21e-07		RPS18	0.0858309	3.85325	0.0161816	0.088828		DGKH	0.0493916	0.134606	0.00357569	0.0107069		SRSF3	0.156918	0.877259	3.57e-11	3.49e-10		GPD1L	0.0502474	0.041132	5.71e-07	6.78e-06		PYCR2	0.116947	0.159337	4.24e-09	7.83e-08		DHX38	0.0346592	0.100132	0.0270316	0.0654179		RPL13
	YWHAZ	0.186041	0.427222	1.50255e-12	2.85414e-11		NDST1	0.140964	0.108976	3.29e-18	8.86e-17		PTMA	0.0857164	3.4989	0.0174951	0.0937628		TMBIM6	0.0493648	1.10233	0.180944	0.28211		NPDC1	0.156581	1.04242	1.21e-09	1.06e-08		CWF19L2	0.050138	0.324085	0.0720047	0.175297		LEPROT	0.116772	0.720643	0.00214287	0.0124102		FAM129B	0.0346434	0.140651	0.0515985	0.110779		EIF1B
	TMEM173	0.185858	0.551139	1.44367e-10	2.16621e-09		VASH1	0.14082	0.055374	1.19e-33	7.22e-32		RHEB	0.0853209	0.502166	0.00294721	0.0233293		SPOCK2	0.0492911	0.0552971	1.15073e-05	6.24392e-05		RARRES3	0.156295	0.19002	1.14e-34	3.15e-33		POR	0.0500842	0.14608	0.00839887	0.0331879		ATP5F1	0.116394	0.472166	0.000186365	0.00149459		PREX1	0.0346297	0.0955856	0.0302536	0.0717231		TM4SF1
	SOD1	0.185762	0.897785	6.47362e-08	6.37651e-07		BHLHE40	0.140719	0.472149	5.95e-06	4.78e-05		OS9	0.0852224	0.525854	0.00390697	0.0294203		ATMIN	0.0492519	0.0379317	4.01917e-08	3.24242e-07		CHMP5	0.155995	0.545842	1.09e-15	1.45e-14		S1PR4	0.050066	0.0328124	1.1e-07	1.48e-06		NCOR1	0.11556	0.413696	0.000177459	0.00143257		GNPAT	0.0346056	0.107187	0.0277694	0.0668854		STOML2
	SIVA1	0.185054	0.377726	2.04159e-14	4.90865e-13		CSTB	0.140669	0.728936	4.84e-05	0.000324975		CDC42EP3	0.0851794	0.560721	0.00679947	0.0462152		SCARF1	0.0491469	0.181976	0.0117846	0.0297637		GTF2B	0.155371	0.155014	1.72e-44	6.15e-43		TBC1D1	0.049999	0.120073	0.00366356	0.0165545		ACAT1	0.11517	0.27313	4.7e-06	5.27e-05		INPP5D	0.0345705	0.128785	0.0490542	0.106421		ITM2C
	DDT	0.184853	0.390071	4.78104e-14	1.09724e-12		RCAN2	0.140312	0.0303975	1.85e-65	3.15e-63		CAMK1	0.0851528	0.138645	2.94696e-07	6.90867e-06		MT-ATP8	0.0491332	0.134128	0.00378529	0.0112272		SNRPB	0.155028	0.613635	2.23e-14	2.75e-13		CYSTM1	0.0499403	0.581433	0.133674	0.270627		TMEM179B	0.115152	0.459199	0.000254384	0.00196152		AGAP6	0.0344844	0.0263215	6.87e-05	0.000352196		SON
	SNRPD2	0.184107	0.873022	5.47479e-08	5.49459e-07		PTK2	0.140013	0.193148	1.01e-11	1.7e-10		RPL36A	0.0850978	2.29755	0.0477989	0.190262		SETX	0.049031	0.15487	0.00671187	0.0183644		EIF2S3	0.154757	0.264158	6.54e-27	1.44e-25		PFKL	0.0496928	0.279885	0.0478541	0.129312		CIB1	0.114781	0.274167	4.19e-06	4.76e-05		UBL7-AS1	0.0344607	0.0260848	1.86e-05	0.000107938		SLCO2B1
	GPX1	0.18376	0.878153	1.10528e-07	1.04327e-06		ELOVL1	0.139598	0.202806	1.4e-11	2.31e-10		RSL1D1	0.0850946	0.382734	0.000713906	0.00715312		STK17B	0.0489632	0.020348	1.5482e-12	2.04873e-11		TRAPPC6A	0.153897	0.171769	1.02e-39	3.24e-38		ARHGEF2	0.0494832	0.119299	0.004475	0.0194997		B3GNT2	0.114502	0.0945198	1.9e-12	5.03e-11		PLEKHA1	0.0344508	0.224134	0.124915	0.22283		SNRPN
	BRI3	0.183703	0.163148	1.00696e-25	6.6481e-24		ZNF428	0.139124	0.28281	2.51e-09	3.25e-08		NACA	0.0850098	2.27504	0.0377927	0.161511		ERAP2	0.0489231	0.141409	0.00494178	0.0141654		GNG5	0.153802	0.912665	8.65e-11	8.23e-10		GNAZ	0.0494321	0.0519458	7.82e-05	0.000595788		FDPS	0.114396	0.675974	0.00244576	0.0138171		EVL	0.0343712	0.166877	0.0806023	0.159249		LY6E
	HMGN2	0.183644	0.527105	9.04073e-11	1.38897e-09		SEC61G	0.138892	0.74263	4.29e-05	0.000290721		RGL1	0.0849701	0.0619074	1.39896e-13	7.59418e-12		HID1	0.0488656	0.114594	0.00142689	0.0048117		LRRC32	0.153695	0.195256	5.17e-31	1.29e-29		HPCAL1	0.0492475	0.187689	0.0165613	0.0568841		SDHB	0.114079	0.250492	1.45e-06	1.8e-05		RPL13A	0.0343009	3.66605	0.317866	0.453023		C1QBP
	ETS1	0.183283	0.408185	2.14728e-11	3.54897e-10		YWHAZ	0.13881	0.427222	8.64e-07	7.92e-06		ADD3	0.0846533	0.236647	0.000171065	0.00211906		SMPDL3A	0.0488288	0.0370552	1.9736e-08	1.6556e-07		SBDS	0.153625	0.517279	5.69e-16	7.7e-15		EEF2K	0.0490973	0.0903679	0.00148113	0.00765901		TCP1	0.113848	0.323906	2.05e-05	0.000206743		SMARCA4	0.034119	0.147923	0.0643816	0.133145		PIEZO1
	COX7B	0.183004	0.723	8.88921e-09	1.00998e-07		CTNND1	0.138622	0.309648	6.76e-08	7.35e-07		CD79B	0.0845696	0.247693	7.40932e-05	0.00100441		KSR1	0.0487924	0.0588533	2.42099e-05	0.00012362		HIPK3	0.153488	0.227524	1.38e-28	3.2e-27		PTPN12	0.0489765	0.301586	0.0610577	0.155334		ALDH16A1	0.113369	0.131864	1.12e-09	2.26e-08		SHROOM4	0.0340813	0.166901	0.0822904	0.161929		PSMA2
	AKAP13	0.182954	0.509468	5.42589e-10	7.48834e-09		ADARB1	0.138259	0.0749306	4.52e-25	1.82e-23		SMIM10	0.0844445	0.115289	4.43874e-09	1.36696e-07		JUP	0.0487206	0.189621	0.0147731	0.0360014		TRIB1	0.15342	0.105746	2.41e-60	1.27e-58		MVP	0.0489682	0.319276	0.0624219	0.157753		CAT	0.113103	0.412759	0.000612332	0.00422305		NLRP1	0.0340766	0.150049	0.0794837	0.157541		ATP5B
	KIAA0355	0.182853	0.64466	1.23105e-08	1.37191e-07		ANAPC11	0.137872	0.49897	3.36e-06	2.81e-05		MRPL23	0.0842776	0.151354	6.08598e-07	1.34663e-05		PXDC1	0.0482702	0.11499	0.00161186	0.00534691		IGBP1	0.152924	0.290112	2.75e-25	5.73e-24		BCAP29	0.0488447	0.375471	0.0847492	0.196792		PREX1	0.112633	0.0955856	5.7e-11	1.31e-09		C19orf53	0.0339153	0.616592	0.29861	0.43253		HOXD8
	ESAM	0.182138	1.17032	2.60016e-06	1.94122e-05		SCAND1	0.137647	0.484818	4.39e-06	3.6e-05		PLK2	0.0838407	0.333574	0.00141679	0.0127428		EML3	0.0476136	0.148653	0.00666772	0.0182559		FLOT1	0.152727	0.663049	5.11e-13	5.79e-12		PYCR2	0.0486468	0.159337	0.0105756	0.0396959		KRT19	0.112587	0.0269111	4.72e-36	4.54e-34		COLGALT1	0.0338514	0.0825654	0.0232213	0.0576987		PIN4
	SLC29A1	0.182129	0.349317	2.108e-13	4.47776e-12		EPHA4	0.137541	0.207334	3e-10	4.36e-09		COPS6	0.0836574	0.363259	0.000755209	0.00749928		NDST1	0.0474115	0.108976	0.00192348	0.0062416		SNHG7	0.151335	0.633468	2.82e-12	3.03e-11		LTBP1	0.0484878	0.0640886	0.000381113	0.00240813		ATP6V1F	0.112457	0.529089	0.000624257	0.00428394		KDM5C	0.0337433	0.0761593	0.0133884	0.0365994		PERP
	C19orf53	0.181881	0.616592	1.16394e-09	1.52537e-08		FAM177A1	0.137386	0.457973	2.28e-06	1.96e-05		MLXIP	0.083602	0.190853	3.2068e-05	0.000475909		VEGFA	0.0473326	0.0198781	5.3164e-11	6.14329e-10		MAT2A	0.151024	0.201261	3e-30	7.29e-29		PGRMC1	0.048451	0.315732	0.0600428	0.153487		LRRFIP1	0.112404	0.740024	0.00389411	0.0202567		RPL35	0.0335196	2.85075	0.393754	0.532003		PLEKHA4
	ANXA5	0.181664	0.654752	4.27988e-09	5.14006e-08		TMEM88	0.137231	0.480912	1.61e-05	0.000118964		ARF1	0.0833626	0.890762	0.0168151	0.091361		MAPK6	0.0472122	0.0770124	0.000147013	0.000633151		CCT4	0.150974	0.405526	1.45e-18	2.28e-17		TMPO	0.0481146	0.0936087	0.00150038	0.0077487		RPL6	0.112209	2.47833	0.0185433	0.0709103		EXOG	0.0335127	0.0694689	0.0103106	0.0292666		AKR1C3
	EIF5A	0.181501	0.462552	1.39806e-11	2.35205e-10		RAPGEF5	0.136803	0.200308	2.68e-10	3.94e-09		MGMT	0.083336	0.38893	0.0013186	0.0119742		GADD45A	0.0468471	0.408515	0.0890357	0.159821		CAMLG	0.150506	0.331857	1.98e-21	3.53e-20		ARHGAP24	0.0479551	0.0307749	6.26e-08	8.71e-07		CLK1	0.111885	0.519461	0.000842161	0.00553317		LZTS2	0.0334085	0.0613111	0.00796723	0.0234035		ROBO3
	TGFBR3	0.181449	0.324794	6.22356e-14	1.40768e-12		PGF	0.136718	0.0725143	1.02e-24	4e-23		FEZ2	0.0832722	0.416451	0.002003	0.0170604		TAF1C	0.0467801	0.10868	0.00295417	0.00907958		HMGN3	0.150465	0.533637	2.03e-14	2.5e-13		WSB1	0.0478673	0.775349	0.207791	0.368612		GULP1	0.111866	0.106251	4.67e-12	1.2e-10		STT3B	0.0334034	0.119269	0.0489338	0.106254		ARPC5
	LAMP1	0.18139	0.315713	2.2759e-13	4.82602e-12		MAGED2	0.136705	0.381335	2.91e-07	2.89e-06		RPS27L	0.0831824	0.960947	0.0275925	0.130626		QKI	0.0466296	0.276241	0.0407799	0.0846939		MGST2	0.150263	1.12853	2.47e-09	2.09e-08		SOX18	0.0478672	0.155233	0.0234874	0.0746876		LSM6	0.111682	0.270141	8.69e-06	9.27e-05		GABRD	0.0333764	0.0387272	0.000866415	0.00338203		PALM
	SLC25A3	0.181352	0.838312	4.79858e-08	4.85985e-07		RBM5	0.136601	0.235416	2.64e-09	3.4e-08		SLC39A1	0.083071	0.377974	0.000948036	0.00912475		PLIN4	0.0465772	0.00702632	1.01253e-25	3.05358e-24		MEOX2	0.150027	0.204165	7.87e-29	1.85e-27		CD44	0.0478124	0.0201881	4.09e-10	7.35e-09		CYB5R3	0.11135	0.74264	0.00429965	0.0220285		PPP4R1	0.0332855	0.0814108	0.0174079	0.0455192		MPST
	KDELR1	0.181219	0.384683	9.18892e-14	2.04806e-12		CYYR1	0.136462	0.56915	1.79e-05	0.000130686		CRHBP	0.082967	0.0889701	3.01666e-08	8.26131e-07		PPP6R3	0.0465336	0.106539	0.00199996	0.00646059		MT-ND1	0.149395	3.60788	3.94e-12	4.18e-11		SHISA5	0.0475955	0.370511	0.0915476	0.208224		RPL18A	0.110649	3.09868	0.0101972	0.0441192		TMEM44	0.0331198	0.0915827	0.0283233	0.0679381		ZFAS1
	MT-ND6	0.181154	0.298928	2.27274e-14	5.42173e-13		EMC10	0.136458	0.248196	7.31e-10	1.01e-08		LSR	0.0827646	0.252544	0.00018288	0.00224945		AKAP11	0.0463223	0.079128	0.000351256	0.00138172		CHURC1	0.149036	0.434147	8.85e-17	1.26e-15		FDPS	0.0474042	0.675974	0.188752	0.345226		HNRNPH3	0.110527	0.425542	0.000314095	0.0023652		CTNNB1	0.0329891	0.560829	0.341068	0.476855		NR2F1-AS1
	SLC3A2	0.181037	0.482279	6.22035e-11	9.75293e-10		EIF4EBP1	0.136091	0.113291	3.11e-19	8.96e-18		VCP	0.0827014	0.392269	0.0019188	0.0164662		PLCXD1	0.0460131	0.0200951	8.03419e-12	1.00749e-10		ALDH2	0.148862	0.189802	3.65e-34	9.94e-33		NIT2	0.0473591	0.0618116	7.96e-05	0.000605706		PDHB	0.110299	0.259554	7.19e-06	7.8e-05		SLC4A2	0.0329527	0.0744625	0.0144267	0.0389754		COX20
	GNAS	0.18101	0.931195	8.87557e-07	7.21266e-06		LTBP3	0.135675	0.154648	4.77e-12	8.26e-11		FKBP5	0.0825497	0.225779	0.00021824	0.0026418		INTS3	0.045634	0.115522	0.00465315	0.0134295		MORF4L1	0.148455	1.00629	6.22e-10	5.55e-09		HSPA12B	0.0473537	0.200531	0.0307855	0.0922507		EIF3E	0.110266	1.13554	0.0118039	0.0494083		ASCC3	0.0329062	0.0936485	0.0286444	0.0685872		ARF5
	LGALS9	0.180778	0.253406	8.87468e-18	3.03628e-16		TTC14	0.135521	0.174932	1.65e-11	2.73e-10		ATP5G1	0.08231	0.429989	0.00194055	0.0166212		SDC4	0.0456012	0.0275239	6.3641e-09	5.69042e-08		TLL1	0.148395	0.101739	9.88e-55	4.5e-53		PTPN14	0.047186	0.195259	0.0329355	0.097074		TMEM165	0.11014	0.249124	1.04e-05	0.000108853		MMP14	0.0328936	0.154947	0.0838789	0.164578		DYNC1I2
	DLL1	0.180645	0.162361	3.43864e-22	1.77964e-20		FKBP9	0.135382	0.311812	8.27e-08	8.89e-07		LPCAT2	0.0822825	0.174939	2.44056e-05	0.000373579		EXTL3	0.0455553	0.0262509	1.12432e-08	9.75314e-08		TM4SF1	0.148298	1.82748	6.84e-06	3.76e-05		TNFSF10	0.046994	0.827364	0.25327	0.42172		SMS	0.110038	0.116636	2.13e-10	4.58e-09		CACNB3	0.0328579	0.0196681	4.55e-06	2.93e-05		ESD
	HLA-DRB1	0.180559	1.80163	0.000298922	0.00139833		ARF1	0.134666	0.890762	0.000195798	0.00114755		CRACR2B	0.0819118	0.189367	2.84763e-05	0.000428337		NLRC5	0.0454047	0.0898849	0.00146203	0.00491527		TMEM230	0.148266	0.441601	4.81e-17	6.94e-16		MEG3	0.0469428	0.0105792	1.25e-14	3.38e-13		C1orf43	0.109316	0.38745	0.00014043	0.00117361		ZSCAN16-AS1	0.0328337	0.106292	0.0358961	0.0824436		RAP1A
	LAMTOR5	0.180373	0.668296	4.80673e-09	5.72775e-08		MT-ND6	0.134577	0.298928	1.25e-07	1.31e-06		DDX46	0.081862	0.497582	0.0058038	0.0406699		NAMPT	0.0452739	0.607216	0.155235	0.250467		XRN2	0.148041	0.41789	7.03e-17	1.01e-15		RABEP2	0.0467349	0.0669086	0.000245094	0.0016296		GLRX	0.109189	0.13216	1.89e-09	3.7e-08		DDI2	0.0327981	0.0443542	0.00194311	0.00687719		MPC1
	DEK	0.180065	0.482668	3.45446e-11	5.57368e-10		TMEM160	0.134464	0.227724	4.45e-10	6.32e-09		IRF9	0.0818466	0.20374	3.98101e-05	0.000579548		RHBDF1	0.0452426	0.0227179	2.82592e-10	3.00922e-09		NEDD8	0.147931	0.866787	8.59e-11	8.19e-10		CIC	0.0465242	0.101724	0.00367139	0.0165787		RPL34	0.10917	3.70746	0.00573521	0.0277206		LENG8	0.032752	0.142774	0.0773088	0.154088		DDAH2
	CANX	0.17991	0.564605	1.3399e-09	1.74101e-08		SLFN5	0.134387	0.254953	8.24e-09	1e-07		ADRM1	0.0814972	0.347771	0.000953039	0.00915847		TRAF3IP2	0.0448196	0.0914531	0.000685815	0.0025087		HADHA	0.147915	0.400526	1.36e-17	2.01e-16		ALPL	0.0464016	0.120277	0.012913	0.0465249		DGUOK	0.108807	0.253604	5.22e-06	5.79e-05		NPHP3	0.0326481	0.103534	0.0440521	0.0978098		SAT2
	VKORC1	0.179606	0.477494	2.83749e-11	4.6333e-10		SETD5	0.13352	0.217465	1.48e-09	1.97e-08		CTSL	0.081057	0.368271	0.00209486	0.0177193		LZTS2	0.0447809	0.0613111	0.000121237	0.000532851		CTSS	0.147798	0.220821	2.12e-28	4.9e-27		MAP2	0.0463941	0.0216662	3.53e-09	5.7e-08		MYCT1	0.108796	0.426579	0.000463384	0.00331368		CCM2L	0.0326041	0.0947091	0.0403638	0.0908594		ZCRB1
	IFI44	0.179467	0.315166	1.35448e-13	2.97012e-12		IFI44	0.133218	0.315166	3.05e-07	3.01e-06		IGFBP2	0.0807505	0.181169	0.000100412	0.0013131		PDZD2	0.0447267	0.03721	1.48349e-06	9.4618e-06		ITGB4	0.14749	0.257017	1.21e-22	2.26e-21		ATP2B4	0.0461278	0.188162	0.0462832	0.12624		FAM124B	0.108708	0.0529872	6.19e-20	2.77e-18		DDX11	0.0326004	0.0554931	0.00604685	0.0184825		TMOD1
	SNRPF	0.179428	0.606928	8.03744e-10	1.08116e-08		EVL	0.133127	0.166877	5.44e-12	9.32e-11		SNRPB	0.0805384	0.613635	0.00855286	0.0550103		EPSTI1	0.0447229	0.105433	0.0022852	0.00725255		LSM2	0.147379	0.33735	5.06e-21	8.85e-20		IPO9	0.0459422	0.0806625	0.00111224	0.0059898		SESTD1	0.108668	0.0966831	2.78e-11	6.68e-10		KLC1	0.0325835	0.224352	0.145813	0.250997		EDF1
	ARL6IP4	0.179348	0.745195	2.12878e-08	2.30097e-07		NAA38	0.132831	0.797186	0.000273896	0.00154735		MORF4L1	0.0804385	1.00629	0.0262655	0.126302		DHRS3	0.0446204	0.302585	0.0706396	0.132554		KLF10	0.147378	0.344598	2.38e-18	3.69e-17		TMEM87A	0.0458409	0.266009	0.0607279	0.15485		SOCS2	0.108589	0.542292	0.00209004	0.0121619		SMCHD1	0.0325293	0.173604	0.11467	0.209106		GSTM3
	LPP	0.179311	0.248796	1.32553e-16	4.10915e-15		S1PR1	0.132718	0.646703	0.000142185	0.00085718		ILF2	0.080316	0.368264	0.00106836	0.0101155		TRIM56	0.0445824	0.313231	0.0714524	0.133791		VAMP5	0.147297	1.09222	8.76e-09	7.01e-08		KCTD10	0.0458294	0.0795971	0.00119098	0.00633563		RAB11B	0.108583	0.372205	0.00017465	0.00141645		PDCD11	0.0324086	0.0640678	0.0108476	0.0305774		MRPS21
	MRPL33	0.179081	0.856355	2.25515e-07	2.0328e-06		PSMD7	0.132544	0.327615	1.3e-07	1.35e-06		YTHDF2	0.0802292	0.308871	0.000592148	0.00613964		GPR155	0.0444304	0.0275258	1.9095e-08	1.60624e-07		CARD19	0.147157	0.191653	3.2e-34	8.77e-33		OSBPL9	0.0457912	0.110628	0.00453908	0.0197226		SORBS2	0.108479	0.291251	0.000150267	0.00124431		MADD	0.0323474	0.0414166	0.00199121	0.00702096		CDKN2C
	TIMM13	0.178796	0.363904	1.41838e-13	3.09912e-12		39326	0.132446	0.858754	0.000257156	0.00146292		CD59	0.0800604	2.0406	0.0649078	0.235426		CDC42EP2	0.0443308	0.0818489	0.000424244	0.00163771		SUB1	0.146699	0.79311	5.32e-11	5.13e-10		PRR34-AS1	0.0457065	0.0924635	0.00210753	0.0103379		HOXB7	0.10813	0.202169	1.44e-06	1.79e-05		GGT5	0.0323019	0.173979	0.0956343	0.182171		SNRPG
	SAT1	0.178623	1.44911	0.000266932	0.00126663		PLCG1	0.132271	0.146632	4.29e-12	7.49e-11		PTPRG	0.0799693	0.204687	0.000144775	0.00182673		ATP13A2	0.0442298	0.0606399	0.000159728	0.000682379		PSME1	0.146139	0.930586	1.6e-09	1.38e-08		GCH1	0.0457035	0.0404462	5.77e-06	5.67e-05		DDIT4	0.107742	1.14094	0.0427964	0.134583		AGRN	0.0322874	0.196673	0.144595	0.249166		UBB
	2009-09-01	0.178415	0.23301	2.4073e-18	8.80321e-17		CALU	0.13219	0.260963	6.44e-09	7.92e-08		PDCD6	0.0799482	0.437026	0.00272272	0.0219353		GTPBP1	0.044006	0.0507231	1.6604e-05	8.75656e-05		CFLAR	0.14593	0.549647	1.79e-12	1.95e-11		C6orf62	0.0456732	0.230841	0.0483167	0.130265		ATP5O	0.107699	0.699272	0.0032102	0.0172957		ATP5I	0.0322829	1.08408	0.419477	0.557264		UTRN
	RHOC	0.178245	1.28482	3.81097e-06	2.74939e-05		STT3B	0.132094	0.119269	2.09e-15	4.73e-14		EIF5A	0.0798792	0.462552	0.00404347	0.0302431		CHKA	0.0438117	0.0275052	4.46842e-08	3.58118e-07		HNRNPA0	0.145733	0.588785	3.94e-13	4.5e-12		HIF3A	0.045622	0.123948	0.0160815	0.0555643		SUGT1	0.107664	0.251037	9.35e-06	9.93e-05		SUPT6H	0.0322592	0.100916	0.0336824	0.0783016		IFT57
	METTL9	0.178036	0.304903	9.81707e-16	2.73757e-14		SRSF10	0.131533	0.415114	2.86e-06	2.42e-05		NAA38	0.0798348	0.797186	0.023338	0.115733		PRPF8	0.0438075	0.186698	0.0247419	0.0556636		HNRNPH2	0.145523	0.312749	3.15e-21	5.57e-20		TAF1C	0.0456216	0.10868	0.00909636	0.035282		WSB1	0.107353	0.775349	0.0069601	0.0324468		NLRC5	0.0320975	0.0898849	0.0373689	0.0852172		SDC4
	PSMB3	0.177982	0.616484	1.56781e-09	2.00515e-08		DNAJB11	0.131247	0.321834	1.14e-07	1.2e-06		CCT6A	0.0797398	0.384594	0.00169052	0.0149083		VAMP8	0.0437831	0.136277	0.00785303	0.021076		FNIP2	0.145123	0.28272	1.69e-20	2.87e-19		2009-09-01	0.0455989	0.23301	0.0469932	0.12771		HSPA2	0.10734	0.130221	2.43e-09	4.68e-08		PCED1A	0.0318924	0.03266	0.000418133	0.00177514		RPS3A
	TSC22D1	0.177869	1.57442	0.000113513	0.000591611		PIK3C2A	0.131015	0.292735	1.06e-07	1.12e-06		PSMB10	0.0796775	0.143618	1.36386e-06	2.81865e-05		ADD3	0.0437087	0.236647	0.0470078	0.0953743		NDUFB9	0.144971	0.678823	7.28e-12	7.51e-11		SMAD6	0.0455791	0.0210678	1.07e-08	1.65e-07		PSMD8	0.107057	0.500141	0.000875939	0.00573658		STK11	0.0318315	0.0483362	0.00428076	0.0136872		HNRNPA0
	PRELID1	0.177774	0.403164	1.39733e-12	2.6709e-11		GPRC5B	0.130788	0.207294	1.93e-09	2.54e-08		TAP2	0.0794248	0.254067	0.000411104	0.00453179		KCNQ1OT1	0.0436776	0.210271	0.0390097	0.0815306		CYP1B1	0.144849	0.16965	1.78e-26	3.88e-25		CALU	0.0454632	0.260963	0.0566176	0.14745		HNRNPM	0.106896	0.625849	0.00262074	0.0146163		SCARF1	0.0318275	0.181976	0.131169	0.231216		COA3
	MEF2A	0.177644	0.301218	7.50088e-14	1.68102e-12		RIN2	0.130695	0.157262	4.95e-12	8.53e-11		RPL30	0.0794041	2.91416	0.0400639	0.167755		CASP7	0.0436724	0.131936	0.00557881	0.0157219		CSTB	0.144849	0.728936	6.04e-11	5.8e-10		CBX6	0.0453167	0.0796636	0.00137488	0.00718868		ATP8B1	0.106873	0.144382	3.26e-08	5.36e-07		TAF3	0.0317042	0.128255	0.0687255	0.14022		ATP5D
	EPB41L3	0.177603	0.0844177	3.70988e-47	7.30847e-45		SLC12A2	0.130573	0.106173	6.36e-17	1.59e-15		PSEN2	0.0792327	0.0573744	3.29415e-13	1.68346e-11		STK10	0.0436677	0.0986585	0.00280918	0.00868289		FUS	0.144173	1.00444	6.13e-09	4.99e-08		CDK19	0.0452613	0.054268	0.00012537	0.000901809		PSMG2	0.106456	0.330051	6.96e-05	0.000633307		MAPK11	0.0316203	0.112852	0.0606733	0.126695		GGT5
	MRPL51	0.177452	0.419318	2.8164e-12	5.14963e-11		FCHO2	0.130294	0.140288	1.73e-13	3.34e-12		FKBP9	0.0792238	0.311812	0.00114489	0.0107567		ECHS1	0.0435364	0.275397	0.0435463	0.0894871		RCN1	0.1437	0.537759	4.88e-13	5.55e-12		TIMP4	0.045037	0.211237	0.105192	0.229186		KCNN3	0.106104	0.112237	2.16e-09	4.16e-08		AP2B1	0.0315818	0.331591	0.234939	0.360768		KBTBD11
	ARRDC3	0.177235	0.171325	1.10805e-22	5.96198e-21		PLXNA2	0.130215	0.191868	8.81e-10	1.21e-08		CLNS1A	0.079169	0.21998	5.95294e-05	0.000823433		NPIPB5	0.0434642	0.0688038	0.000460718	0.00176402		EIF2S2	0.143635	0.708923	6.34e-11	6.08e-10		ENPP4	0.0448914	0.068786	0.00136816	0.00716274		COPZ1	0.105914	0.26729	1.45e-05	0.000149838		TMSB10	0.0315634	4.24011	0.239236	0.365893		MTRNR2L1
	PDK4	0.176619	1.00784	2.87447e-05	0.000173377		HDAC1	0.129895	0.26068	8.68e-09	1.05e-07		DDX3X	0.079072	0.769697	0.0237027	0.117256		ZSWIM8	0.0434481	0.0828893	0.00130413	0.00445431		PSMA3	0.142908	0.447918	1.74e-15	2.29e-14		MAP4K3	0.0448268	0.0520559	0.000213753	0.00144321		SRRM1	0.10572	0.58289	0.00246453	0.0139102		TRIM33	0.0314666	0.1309	0.0859123	0.167652		KANK3
	SLC25A37	0.1764	0.263668	1.70579e-15	4.6094e-14		BAZ1A	0.12977	0.353881	9.6e-07	8.73e-06		LYRM4	0.0786353	0.223601	9.72976e-05	0.00127784		SERPINH1	0.0432032	0.658114	0.192651	0.296689		NDUFV2	0.1426	0.419561	2.26e-16	3.15e-15		MRPS6	0.044711	0.156169	0.0157035	0.0544583		ATP6V1E1	0.105264	0.356011	0.000200678	0.00159679		TBC1D2B	0.0313926	0.0537095	0.00689679	0.0207379		ITGB1BP1
	RBX1	0.176393	0.71535	2.47726e-08	2.64025e-07		TRIOBP	0.128862	0.274413	2.99e-08	3.39e-07		RAB7A	0.0783774	0.556532	0.00773577	0.0509351		BLVRB	0.0431439	0.209424	0.0263011	0.0585674		GADD45A	0.142548	0.408515	2.43e-14	2.98e-13		ZBTB38	0.0446848	0.221879	0.0489262	0.131395		AK1	0.105096	0.248909	1.63e-05	0.000166102		NAIP	0.031363	0.0352595	0.00103944	0.00397115		CEP85L
	TCN2	0.176368	0.508638	6.29661e-09	7.38778e-08		HECTD1	0.128684	0.188469	4.17e-10	5.93e-09		PCSK7	0.0783042	0.261268	0.000672255	0.00680275		CPT1A	0.0427587	0.126229	0.00870718	0.0230044		ZFP36L1	0.141924	1.16072	1.89e-07	1.29e-06		GOLGA8B	0.0446654	0.0614338	0.00073959	0.00424899		RPL30	0.104942	2.91416	0.0169548	0.0659929		BRD8	0.0312849	0.0934343	0.0357723	0.0821903		SCN3A
	ARF1	0.175905	0.890762	1.81933e-07	1.66952e-06		VASP	0.128435	0.311316	2.59e-07	2.59e-06		RAB13	0.0781936	0.869225	0.0279233	0.131783		DNPEP	0.0427243	0.199527	0.0254243	0.0569261		CD55	0.141913	0.321175	9.02e-19	1.44e-17		MED4	0.0446114	0.335506	0.0928085	0.210192		FBLN5	0.104778	0.101451	2.92e-08	4.85e-07		GOLGA8B	0.0312527	0.0614338	0.0151718	0.0406111		SLPI
	COX8A	0.175681	0.677099	1.11912e-08	1.25518e-07		ATP5J2	0.128377	0.616745	6.55e-05	0.000428685		C2orf40	0.0781091	0.166498	0.000228796	0.00275594		CXCL14	0.0426892	0.0268822	8.35718e-08	6.41979e-07		MVP	0.141659	0.319276	1.02e-18	1.63e-17		EOGT	0.0444963	0.0892749	0.00303427	0.0141076		FOXO3	0.104736	0.211054	6.88e-06	7.49e-05		RASSF8-AS1	0.0311959	0.0222951	3.15e-05	0.000174546		DNAJB4
	ATF4	0.175567	0.700247	2.94754e-08	3.09555e-07		IPO11	0.128312	0.201709	1.1e-10	1.67e-09		CCT7	0.0779477	0.366846	0.00166281	0.0147064		PTPN14	0.0426411	0.195259	0.0322064	0.0694262		TAPBP	0.141591	0.465561	1.12e-13	1.32e-12		VPS13C	0.0444048	0.15859	0.0274841	0.0843656		CWF19L2	0.104102	0.324085	0.000358587	0.0026641		RORA	0.0311516	0.150281	0.0877695	0.170378		SLIRP
	MYOF	0.175482	0.163945	2.44703e-23	1.39014e-21		TM9SF3	0.128228	0.219683	3.25e-09	4.16e-08		HEXB	0.0778166	0.299189	0.000687485	0.00692246		SCO2	0.0423309	0.0721371	0.000433995	0.00167008		ATP5A1	0.140775	0.541689	2.96e-13	3.41e-12		PTTG1IP	0.0443782	0.543093	0.172754	0.324767		PGRMC1	0.10409	0.315732	0.000113408	0.000970685		ZNF605	0.0311114	0.0502058	0.00550366	0.0170527		HSP90B1
	CNN3	0.175278	0.94569	1.35315e-06	1.06013e-05		SET	0.12822	0.481906	1.46e-05	0.000108714		RGL2	0.0776096	0.285282	0.000706255	0.00709722		JDP2	0.042277	0.0563626	0.000126369	0.000552818		ZFAND1	0.140555	0.186531	5.25e-32	1.37e-30		SPPL2B	0.0441409	0.0923756	0.0048478	0.02093		RPS3	0.104044	3.04008	0.0243633	0.0874959		UPF3A	0.0311036	0.343568	0.249781	0.377951		CDC25B
	SNRPG	0.175129	0.715904	2.94359e-08	3.09406e-07		NDUFA12	0.128139	0.544739	3e-05	0.000210698		TMEM219	0.0775961	0.614748	0.0123343	0.0726032		LIPA	0.0422733	0.371432	0.0952119	0.168882		BNIP2	0.140534	0.365436	3.04e-17	4.41e-16		DIO3OS	0.0440064	0.00516712	1.13e-29	6.89e-28		C12orf29	0.104038	0.0626916	8.43e-17	3.12e-15		CHST1	0.0309229	0.0399991	0.00195235	0.00690587		ANXA7
	CSNK1A1	0.174899	0.598791	6.5666e-09	7.67507e-08		BPTF	0.127977	0.280024	2.55e-07	2.55e-06		ACADM	0.0774978	0.154036	5.4182e-06	9.63288e-05		ABTB1	0.0422492	0.115151	0.00463432	0.0133815		DNAJB9	0.140347	0.167839	3.04e-33	8.15e-32		KIAA0355	0.0439864	0.64466	0.222341	0.386133		ZCCHC17	0.103443	0.172585	4.26e-07	5.81e-06		KCNQ1	0.0309068	0.0180579	1.04e-05	6.36e-05		NDUFA6
	GADD45GIP1	0.174895	0.484922	3.46199e-10	4.9283e-09		SFPQ	0.127963	0.490752	2.84e-05	0.000200392		RPS27A	0.0774268	3.36783	0.0335928	0.14937		ADAMTS9	0.0422095	0.565426	0.204583	0.311064		CD40	0.140327	0.334092	6.49e-18	9.82e-17		PLEKHF2	0.0439098	0.0539637	0.000129587	0.000927225		CLIC1	0.102637	1.25317	0.0219603	0.0806687		DYNC1H1	0.0308566	0.275772	0.217842	0.34042		TMEM14C
	RPL23A	0.174874	3.16735	4.59016e-07	3.93433e-06		CHD6	0.127855	0.223199	7.02e-09	8.58e-08		SLC1A5	0.0773007	0.156517	1.04481e-05	0.000175776		MYO10	0.0417534	0.135402	0.0142542	0.0349039		CCDC69	0.138922	0.214902	4.21e-25	8.72e-24		ADRA2C	0.0438949	0.00769938	1.94e-20	7.4e-19		KDELR2	0.102082	0.403627	0.000590041	0.00408779		JDP2	0.030838	0.0563626	0.00966782	0.027758		TMBIM1
	CDC42	0.174864	0.745132	8.71915e-08	8.39871e-07		PCM1	0.127834	0.289102	2.73e-07	2.72e-06		MIDN	0.0772494	0.480957	0.0103287	0.0630144		KAT2B	0.0417402	0.0322916	9.35912e-07	6.18908e-06		SP100	0.138911	0.475319	2.1e-13	2.44e-12		PLCG1	0.0438374	0.146632	0.0284367	0.0866582		PRPF40A	0.101944	0.30714	0.000139584	0.00116852		FRMD4B	0.0307627	0.257772	0.185807	0.300947		AKAP9
	CLTB	0.174862	0.200033	1.57879e-20	7.02501e-19		CHST12	0.1273	0.29338	1.26e-07	1.31e-06		CCT4	0.077189	0.405526	0.00289732	0.0230389		BTN3A1	0.0416456	0.0946996	0.0030524	0.00934152		TMEM173	0.138041	0.551139	3.85e-12	4.09e-11		SORT1	0.0438096	0.0283788	6.57e-07	7.75e-06		PTPN6	0.101533	0.0373207	5.49e-23	2.94e-21		ZNF397	0.0307541	0.100551	0.0443636	0.0983584		CFL1
	H2AFV	0.174438	0.249523	2.3917e-17	7.76922e-16		SRSF9	0.12702	0.227795	2.66e-09	3.43e-08		SLC16A1	0.076786	0.0668268	1.07362e-11	4.63365e-10		NAV3	0.041466	0.0336502	2.3623e-06	1.44918e-05		SYT15	0.137275	0.0800199	8.44e-65	4.73e-63		PDGFD	0.0437478	0.128769	0.0188613	0.0630982		USP1	0.101407	0.12769	1.22e-08	2.13e-07		CDH24	0.03067	0.041625	0.00307224	0.010233		ADM
	FN1	0.174146	0.444418	7.13895e-08	6.98679e-07		P4HB	0.126828	0.458172	1.37e-05	0.000102786		VOPP1	0.0765494	0.17181	3.00142e-05	0.000448474		CCM2L	0.0413817	0.0947091	0.00493219	0.0141438		VDAC2	0.137187	0.436465	6.64e-15	8.45e-14		SERINC1	0.0437232	0.449492	0.159251	0.306508		CCPG1	0.101134	0.330493	0.000339834	0.00254334		CROCC	0.0306638	0.0196099	2.87e-05	0.00016012		PTX3
	HNRNPM	0.174088	0.625849	8.45753e-09	9.68138e-08		RSF1	0.126709	0.444627	1.39e-05	0.000104091		MPP3	0.0763728	0.0282997	8.49023e-22	8.43087e-20		WNT11	0.0410763	0.00700699	2.47891e-23	6.53941e-22		HEXA	0.136614	0.353117	3.81e-16	5.23e-15		CAMK2D	0.0436526	0.0747397	0.0017461	0.00886405		HNRNPA1	0.101131	1.73765	0.0373382	0.121506		TTYH3	0.0305402	0.0584704	0.00984904	0.028179		TXNRD2
	SPNS2	0.173751	0.121425	1.62631e-30	1.37943e-28		DPYSL3	0.126614	0.148982	8.63e-12	1.46e-10		PTPN18	0.0762713	0.139215	3.39462e-06	6.3204e-05		CLDN23	0.0409266	0.0144055	8.45034e-13	1.14047e-11		CARD16	0.13602	0.374491	7.21e-15	9.15e-14		RAB34	0.0436441	0.0775758	0.00137146	0.00717695		ACTR10	0.101049	0.287379	8.5e-05	0.000756881		IFT122	0.0304202	0.0432978	0.00324328	0.0107237		BNIP3
	AP1S2	0.17361	0.38946	3.44779e-12	6.24798e-11		LEPROTL1	0.126362	0.250974	4.19e-08	4.65e-07		ZNF366	0.0762379	0.0866025	1.8365e-08	5.2044e-07		FLII	0.0406438	0.172951	0.0277719	0.0612618		PSMA1	0.135911	0.53406	1.64e-12	1.79e-11		XPR1	0.0435641	0.0481473	8.42e-05	0.000634118		TPRKB	0.10066	0.277357	5.81e-05	0.000540637		BICD1	0.0304144	0.0552831	0.00911151	0.0263025		VDAC3
	FAM177A1	0.173533	0.457973	1.51283e-10	2.26443e-09		VEGFC	0.12542	0.119993	1.73e-13	3.34e-12		SARAF	0.0762154	0.6163	0.0156386	0.0866266		EMC8	0.0406036	0.121022	0.00704852	0.0191568		GMFG	0.135652	0.726713	3.73e-09	3.11e-08		PCGF2	0.0435508	0.226196	0.0543718	0.143172		TMEM30A	0.100471	0.280261	0.000133377	0.00112504		PACS2	0.0303982	0.089891	0.0463771	0.101788		MAFF
	SYNCRIP	0.173484	0.317745	1.45471e-13	3.16717e-12		EIF4G1	0.125332	0.260253	1.03e-07	1.09e-06		ACTN4	0.0759423	0.712191	0.0268923	0.128226		FRYL	0.0404739	0.251022	0.076835	0.141959		FAM13C	0.135248	0.174193	1.59e-27	3.57e-26		EFCAB14	0.0435498	0.239783	0.0714355	0.174421		CARS	0.100446	0.114874	7.91e-09	1.42e-07		ZNF266	0.0303081	0.0360851	0.00148339	0.0054084		TMSB10
	MIF	0.173437	0.691396	4.7464e-08	4.811e-07		CEP170	0.125223	0.0880029	8.79e-19	2.46e-17		BHLHE40	0.0758103	0.472149	0.0114305	0.068288		CFLAR	0.0403845	0.549647	0.18549	0.287765		CYTH1	0.135023	0.186921	1.58e-26	3.45e-25		DKK2	0.0434624	0.0050573	4.82e-26	2.54e-24		PLCB1	0.100417	0.143512	4.09e-07	5.6e-06		SYNE3	0.0302765	0.066312	0.0184135	0.04774		PACSIN2
	VAMP5	0.173409	1.09222	3.40249e-06	2.48553e-05		EPC1	0.125088	0.288854	1.93e-07	1.97e-06		SYNE1	0.0757376	0.206387	0.000428109	0.00466452		PAWR	0.0402236	0.0634505	0.000479464	0.00183063		DNAJB4	0.134918	0.217771	3.67e-24	7.23e-23		BCR	0.0434569	0.143956	0.0186151	0.0624971		DNAJC15	0.0999997	0.403662	0.000833968	0.00549115		EEF1D	0.0302583	1.75375	0.482025	0.613054		ETFB
	NDUFS6	0.173148	0.528036	9.28664e-10	1.23559e-08		VEZT	0.124735	0.180419	2.54e-10	3.74e-09		PICALM	0.0756108	0.364646	0.003662	0.0279206		C1QA	0.0401742	0.011425	1.46421e-13	2.07952e-12		RHOU	0.134392	0.10853	5.57e-43	1.92e-41		TM9SF2	0.0434422	0.309564	0.101052	0.223744		IQCK	0.0999763	0.128818	4.04e-08	6.55e-07		MTRNR2L3	0.0302389	0.0201882	2.3e-05	0.000131227		TPI1
	PIK3C2A	0.172888	0.292735	5.18138e-14	1.1807e-12		NDUFS2	0.124634	0.305121	2.78e-07	2.77e-06		GIMAP8	0.07537	0.23358	0.000547677	0.00575134		FES	0.0400993	0.181644	0.0361352	0.0764517		SKP1	0.134215	1.1584	9.91e-08	6.95e-07		LGALS9	0.0433778	0.253406	0.066761	0.166141		NR4A2	0.0999545	0.158566	8.52e-07	1.1e-05		HOXD4	0.0301644	0.0186562	2.28e-05	0.000129863		PMVK
	ZFP36L2	0.172753	0.57661	4.39781e-08	4.47624e-07		MPZL1	0.124534	0.143687	2.81e-12	5e-11		UBE2L6	0.075282	0.360913	0.00317307	0.0248595		IQSEC3	0.0399912	0.00682326	1.37541e-22	3.49257e-21		TSNAX	0.134161	0.227137	4.52e-23	8.62e-22		ATP6V1C2	0.0433758	0.0268089	5.54e-07	6.58e-06		LEPR	0.0996279	0.163411	4.16e-06	4.73e-05		GPS2	0.0301325	0.0728697	0.0196922	0.0503675		LMO2
	DDX21	0.172527	0.627643	5.93866e-08	5.91155e-07		COMT	0.12414	0.404739	5.01e-06	4.09e-05		COPS8	0.075279	0.258204	0.000437945	0.00475472		DTX4	0.039974	0.0111108	2.55895e-13	3.5884e-12		MYL12B	0.133984	1.67184	1.09e-06	6.7e-06		SGCB	0.0430519	0.065881	0.000736705	0.00423804		RTFDC1	0.0995511	0.400374	0.000645135	0.00439984		ZMYM4	0.0301115	0.0544664	0.00911217	0.0263025		TPBG
	TXNDC17	0.171533	0.33767	1.27061e-13	2.79124e-12		AP2B1	0.123815	0.331591	2.14e-06	1.85e-05		COX7A2L	0.0751742	0.496965	0.00755556	0.0499911		SMCHD1	0.0398373	0.173604	0.0368595	0.0777551		MGMT	0.133857	0.38893	7.05e-15	8.95e-14		TMEM87B	0.0429959	0.0622049	0.000770785	0.00440335		BCYRN1	0.0995001	0.0562932	1.8e-12	4.79e-11		IWS1	0.030089	0.128179	0.0764705	0.152791		PCBP2
	NCL	0.171443	0.657636	4.09442e-08	4.19189e-07		C5orf24	0.123702	0.222138	8.52e-09	1.04e-07		RPL17	0.0751461	1.22135	0.0576446	0.216562		YES1	0.0398228	0.180982	0.0287542	0.0630866		SERPING1	0.13361	0.554154	2.2e-10	2.03e-09		BTD	0.0428359	0.0841539	0.00249683	0.0119079		POLR2E	0.099404	0.336131	0.000281575	0.00215257		UBR5	0.0299556	0.114603	0.0726598	0.146786		UQCRH
	GGT5	0.171423	0.173979	4.0534e-22	2.08018e-20		CD276	0.12333	0.0389612	2.9e-41	2.37e-39		KARS	0.0748552	0.270121	0.000625111	0.00639993		MAPRE3	0.0397084	0.0367967	5.96416e-06	3.42645e-05		FILIP1L	0.133525	0.259732	2.31e-18	3.6e-17		NIPSNAP3A	0.042681	0.126134	0.0118522	0.0435641		KMT2E	0.0993438	0.652714	0.00739882	0.0340245		CEP112	0.0299551	0.13329	0.0868628	0.169101		BACE2
	HEBP2	0.17124	0.143237	9.27644e-27	6.47442e-25		GOLIM4	0.123227	0.183429	7.64e-10	1.05e-08		HSPA5	0.0748487	0.655666	0.0237471	0.117428		PITPNM2	0.0396697	0.0268285	4.20772e-07	2.9334e-06		BAIAP2	0.133171	0.212751	7.16e-23	1.36e-21		TGFB1I1	0.0424831	0.177746	0.0336639	0.098768		SH3BGRL	0.0992949	0.52164	0.00225068	0.0129253		GIPC3	0.0298974	0.0384072	0.00240865	0.00827779		IPO11
	ZNHIT1	0.171228	0.614564	1.33961e-08	1.48745e-07		AP3M2	0.122957	0.0663738	1.01e-23	3.77e-22		EIF3H	0.0747788	0.694785	0.0203917	0.104914		FCHSD2	0.039635	0.0754576	0.00146391	0.00492026		ANAPC16	0.132887	0.728828	1.08e-09	9.45e-09		INPP5K	0.0424377	0.128215	0.0144984	0.0509591		TRAM1	0.0991872	0.428139	0.00129394	0.00798597		DCHS1	0.02982	0.142195	0.115415	0.210087		TSPO
	MBNL1	0.171185	0.34182	2.49449e-12	4.60934e-11		UPF3A	0.122701	0.343568	3.81e-06	3.15e-05		GHITM	0.0747325	0.430339	0.00484907	0.0350453		PLXNA2	0.039604	0.191868	0.0479518	0.0968872		ELOVL7	0.132651	0.0678942	9.42e-67	5.48e-65		SMC6	0.0423732	0.0993771	0.00682136	0.0279303		MOB4	0.0991621	0.229334	1.96e-05	0.000197656		CCDC167	0.0297269	0.0912074	0.0369477	0.0843512		TECR
	ISCU	0.170427	0.539105	1.38478e-09	1.7936e-08		TJP1	0.122689	0.49669	7.06e-05	0.000459002		APOL3	0.0746499	0.346594	0.00387623	0.0292249		PRR26	0.039551	0.0100791	3.78767e-16	6.53427e-15		RAB7A	0.132605	0.556532	1.07e-11	1.09e-10		COL18A1	0.0422919	0.428577	0.194022	0.351443		DYNLT3	0.0990489	0.114879	1.08e-08	1.91e-07		RANBP17	0.0296537	0.0232729	0.000141775	0.000678544		MPG
	DSTN	0.170353	1.13044	5.76355e-06	4.03433e-05		RASIP1	0.122643	0.255953	7.5e-07	6.97e-06		TRIB2	0.0745619	0.148379	1.78892e-05	0.00028632		LCAT	0.0392901	0.0293104	4.22296e-06	2.48455e-05		PSMB9	0.132471	0.738716	3.86e-09	3.21e-08		SDC3	0.0420739	0.065463	0.00274212	0.0129514		KYNU	0.0989827	0.0526995	8.28e-16	2.83e-14		SLC35E2B	0.0296535	0.0532777	0.00985554	0.0281902		F8
	KLF10	0.170321	0.344598	4.4615e-12	7.95059e-11		CDK11B	0.122521	0.193224	3.43e-09	4.37e-08		NOV	0.0744712	0.149205	0.000106697	0.00138934		ABHD2	0.0392654	0.0837562	0.00300216	0.00921316		METTL7A	0.132236	0.203808	9.03e-22	1.63e-20		ARHGAP5	0.0418842	0.10027	0.00855458	0.0336399		TMBIM1	0.0986772	0.295389	0.000214467	0.00169218		NADSYN1	0.0296521	0.0729887	0.0242831	0.0599786		PCID2
	COMMD6	0.170145	1.12344	3.55983e-06	2.59271e-05		CAPNS1	0.122494	0.434119	2.33e-05	0.000166632		ATP5C1	0.0744289	0.553585	0.0108094	0.0652949		HELZ	0.0391057	0.113834	0.0123749	0.0309761		FLI1	0.132029	0.275217	3.02e-18	4.65e-17		COL21A1	0.0417581	0.0330466	2.58e-05	0.000222307		NFYB	0.098621	0.120593	2.16e-08	3.65e-07		PRRC2B	0.0296369	0.147712	0.121295	0.218027		CHST12
	2002-09-01	0.170132	0.507131	1.47749e-09	1.9036e-08		MARCKS	0.122035	0.284616	9.39e-07	8.56e-06		METTL23	0.0744091	0.161036	1.72592e-05	0.000278473		RBMS2	0.038913	0.147683	0.0213638	0.0492336		PPCS	0.131976	0.260507	1.2e-20	2.07e-19		IKBKB	0.0417404	0.155858	0.0325609	0.0963186		COX7B	0.0984687	0.723	0.00847025	0.037968		PDE4D	0.0295008	0.0727008	0.0260157	0.0633231		ISYNA1
	ROMO1	0.169871	0.61143	2.26108e-08	2.4332e-07		SLC25A39	0.121748	0.186911	1.41e-10	2.13e-09		PPP3CC	0.0743799	0.116212	8.19684e-07	1.76261e-05		YPEL3	0.0389088	0.233895	0.0667062	0.126691		TMEM179B	0.131773	0.459199	7.31e-13	8.12e-12		EEF1E1	0.0412252	0.154244	0.0245192	0.0773443		CTTNBP2NL	0.098126	0.258545	0.000149624	0.00124236		METTL17	0.0294326	0.0718059	0.0269884	0.0653521		NOP10
	MMP14	0.169646	0.154947	1.87078e-22	9.93466e-21		TLN1	0.121709	0.297614	9.75e-07	8.86e-06		EXOC3L1	0.0743164	0.0807029	1.92635e-08	5.43381e-07		SQSTM1	0.0388472	0.589121	0.204218	0.310664		CNIH1	0.131358	0.310795	5.5e-18	8.37e-17		SCFD1	0.041194	0.147773	0.0285404	0.0869092		AZIN1	0.0978763	0.128633	1.76e-07	2.56e-06		MTA1	0.0293593	0.0762004	0.0390028	0.0882186		S100A4
	DDX24	0.169299	0.595624	2.42897e-08	2.59557e-07		MMP15	0.12155	0.0864928	4.22e-17	1.08e-15		HNRNPC	0.074226	0.700753	0.0218147	0.110552		PRDM1	0.0388298	0.149776	0.0328022	0.0705239		TNFAIP3	0.131077	0.12737	3.56e-33	9.53e-32		SLC15A3	0.0409168	0.0587443	0.00114629	0.0061434		HNRNPC	0.0977105	0.700753	0.00788166	0.0359472		PDS5B	0.0292794	0.132658	0.0966302	0.183438		RADIL
	PSMA2	0.169196	0.512483	7.23039e-10	9.80156e-09		RHOC	0.12137	1.28482	0.0033404	0.0137558		SPCS1	0.074184	0.626419	0.0161916	0.0888427		GAB3	0.0386952	0.014127	2.9147e-11	3.44021e-10		PLCXD3	0.130969	0.0670125	2.11e-65	1.22e-63		APMAP	0.0407521	0.204288	0.0574433	0.149089		CNKSR3	0.0973793	0.263005	0.000176821	0.0014315		MGA	0.0292541	0.0622608	0.0163446	0.0432857		ATP5C1
	ATP5EP2	0.16874	0.266591	8.63409e-15	2.14343e-13		ATF6B	0.121156	0.315332	1.66e-06	1.45e-05		EIF1B	0.0741611	0.447018	0.00598254	0.0416833		TOR4A	0.0386882	0.0147946	2.71089e-10	2.90191e-09		BAG3	0.130894	0.182806	4.25e-27	9.42e-26		ANK1	0.0407455	0.0124217	1.07e-11	2.25e-10		COX5A	0.0973305	0.511912	0.00259388	0.014493		HCG18	0.0291528	0.0534198	0.00904562	0.0261499		ANGPTL2
	RBMS1	0.168565	0.368187	1.67901e-11	2.80923e-10		ITIH5	0.120725	0.117205	4.85e-12	8.37e-11		HIST1H4C	0.0741387	0.390687	0.00472916	0.0343004		FAM193B	0.03863	0.0402899	8.02347e-05	0.000367174		SYF2	0.130337	0.631099	4.74e-10	4.28e-09		CASP1	0.0406126	0.13465	0.0182326	0.0614834		F8	0.0973116	0.290831	0.000744531	0.00498285		ATRX	0.0290056	0.590603	0.391452	0.529597		ADI1
	CHMP3	0.168089	0.5029	1.31414e-09	1.71401e-08		SURF4	0.120704	0.211592	9.22e-09	1.12e-07		PRDX6	0.0741123	0.634322	0.0171159	0.0925018		SMPD1	0.0385313	0.0818762	0.00246063	0.00772919		HSP90AA1	0.130021	1.45316	1.71e-06	1.02e-05		KLF12	0.0405237	0.0143789	2.67e-10	4.92e-09		MED30	0.0972972	0.157323	2.67e-07	3.76e-06		SDCCAG8	0.0289221	0.162366	0.129626	0.229489		CCDC25
	SRSF2	0.16805	0.537957	4.15448e-09	4.99929e-08		HAGLROS	0.120401	0.053302	5.61e-30	2.97e-28		SLC25A4	0.0739088	0.128381	2.40038e-06	4.63897e-05		MBD6	0.0384588	0.0682163	0.00149468	0.0050044		STC1	0.129954	0.483286	7.48e-08	5.31e-07		MLLT6	0.040305	0.159669	0.0495205	0.13267		RAI2	0.0972632	0.0502434	1.52e-17	5.79e-16		AHSA2	0.0289182	0.101359	0.0763707	0.152691		LSM3
	SEC11A	0.167799	0.755343	1.36125e-07	1.27015e-06		EIF4G3	0.120378	0.1181	6.51e-13	1.21e-11		CCT3	0.0734236	0.410428	0.00539746	0.0383283		TUBE1	0.0384364	0.0814709	0.00219875	0.00700641		STRAP	0.129927	0.343861	5.53e-16	7.49e-15		MFGE8	0.0402651	0.132097	0.0219419	0.0709177		PARVA	0.0970944	0.145187	5.06e-07	6.8e-06		ABCC3	0.0288565	0.0154285	1.95e-06	1.33e-05		CCT5
	OLFM1	0.167584	0.227689	8.27383e-17	2.61805e-15		TAF1D	0.120364	0.481755	7.13e-05	0.000463173		GIMAP5	0.073379	0.0628001	1.58601e-10	5.98933e-09		DRAM1	0.0383333	0.0343946	1.07866e-05	5.88686e-05		MIR222HG	0.129813	0.0959597	5.2e-46	1.95e-44		MSL1	0.0400622	0.0946704	0.0105086	0.0395293		NOL7	0.0968509	0.388446	0.000799963	0.00529293		P3H1	0.0287017	0.0839395	0.0424158	0.0946933		BEX4
	BANF1	0.167426	0.551172	3.84364e-09	4.66663e-08		ARHGEF1	0.120348	0.191865	4.56e-09	5.71e-08		PA2G4	0.0733514	0.474083	0.00878752	0.056106		SP110	0.0383242	0.133301	0.018241	0.0430274		UQCRC2	0.129688	0.454447	9.66e-13	1.07e-11		YME1L1	0.0400583	0.262852	0.102289	0.225618		RNU12	0.0967741	0.0650085	1.87e-12	4.96e-11		DMWD	0.0286298	0.0621895	0.0197624	0.0504868		UXT
	PPP1R15A	0.167421	0.755835	1.80898e-06	1.38613e-05		SREK1	0.120276	0.358035	5.85e-06	4.71e-05		EIF4E	0.0730391	0.238266	0.00040411	0.00447083		AP1G1	0.0381211	0.0621253	0.000960667	0.00339121		H2AFZ	0.129628	0.817293	2.28e-08	1.74e-07		UBA7	0.0400496	0.0802887	0.0066638	0.0273678		SNAPIN	0.0966811	0.173508	2.94e-06	3.43e-05		APAF1	0.0285949	0.0277513	0.000551908	0.00228122		MORF4L2
	POLR2J3	0.167373	0.408561	4.66573e-10	6.53523e-09		FBLIM1	0.120181	0.0721484	1.26e-19	3.69e-18		INMT	0.0729092	0.0571263	2.57913e-10	9.26516e-09		FGF13	0.038069	0.0199378	1.34615e-09	1.31641e-08		ATP5G1	0.129579	0.429989	1.84e-13	2.16e-12		RILPL2	0.0398829	0.293921	0.109908	0.236175		RNF7	0.0961474	0.404671	0.00115967	0.0072879		SUGP2	0.0285672	0.0811276	0.042931	0.095721		ENOSF1
	DPM3	0.166976	0.362109	5.93783e-12	1.04202e-10		JAM3	0.120064	0.0628787	8.68e-24	3.27e-22		DCLK2	0.0728616	0.0371645	1.03885e-14	6.60857e-13		RNF144A	0.0379977	0.0403913	3.96753e-05	0.00019322		RALGAPA2	0.128804	0.266978	3.3e-17	4.79e-16		CHSY1	0.039836	0.183558	0.056022	0.146302		RPS4X	0.0959989	3.23372	0.0324555	0.109385		DAZAP1	0.0284242	0.126506	0.0945171	0.180408		FAM102A
	RORA	0.166789	0.150281	1.5692e-23	9.04066e-22		CTTNBP2NL	0.12004	0.258545	3.71e-07	3.6e-06		CD46	0.0727954	0.417618	0.010577	0.0642406		HDDC3	0.0379565	0.124968	0.0125022	0.0312466		PRDX2	0.128796	0.589133	1.69e-10	1.57e-09		PPP1R9A	0.0398345	0.0157123	1.99e-09	3.27e-08		SPCS1	0.0958444	0.626419	0.00625638	0.02978		NUP214	0.0283647	0.0775865	0.0421485	0.0941654		SSR2
	ATP2B1	0.166788	0.259942	1.29065e-14	3.14025e-13		ARAP3	0.119891	0.154516	1.02e-09	1.39e-08		CDH11	0.0726128	0.0463341	5.38306e-12	2.39086e-10		COL6A1	0.0378949	0.102692	0.00886081	0.0233447		MT2A	0.128542	2.44205	0.00210342	0.0070387		DRAM1	0.0396883	0.0343946	4.13e-05	0.000338812		WDR13	0.0957984	0.254168	0.000110783	0.000948884		RDX	0.0283506	1.04193	0.5016	0.629396		PGLS
	PLEKHA1	0.166581	0.224134	5.22217e-16	1.53326e-14		EIF4G2	0.119865	0.724756	0.000584575	0.00303571		MGAT1	0.072579	0.406701	0.00930991	0.0586685		NBEA	0.0378629	0.0339026	1.88784e-05	9.86231e-05		NCL	0.128227	0.657636	2.19e-09	1.87e-08		DLL4	0.0396111	0.245457	0.112251	0.239918		TMEM9B	0.0957003	0.260182	0.000101708	0.000883543		CAPN11	0.028335	0.0821287	0.0420685	0.0940382		TLN1
	MRPL32	0.166385	0.295943	2.6708e-14	6.33421e-13		TM9SF2	0.119736	0.309564	2.22e-06	1.92e-05		HDAC1	0.0725248	0.26068	0.000867285	0.00842052		PPIC	0.0378489	0.497769	0.181178	0.282367		MT-ND3	0.128173	3.789	1.48e-08	1.16e-07		NEK7	0.0395696	0.0635616	0.00168352	0.0085999		MKRN1	0.0955214	0.112009	1.1e-08	1.95e-07		NSD1	0.0282904	0.107419	0.0787312	0.156463		COX5A
	SPCS3	0.166267	0.244856	8.92823e-16	2.50688e-14		RSRC2	0.119728	0.52339	0.000112073	0.000696622		AAMP	0.0724506	0.264915	0.00096559	0.00925723		RERE	0.0378438	0.212438	0.0653326	0.124547		NFE2L1	0.128058	0.290277	2.3e-16	3.2e-15		APLP1	0.0394922	0.0102245	1.71e-15	4.85e-14		RAB14	0.0950839	0.272129	0.000219718	0.00172581		KIF1B	0.0282534	0.0780406	0.039989	0.0902153		FCGRT
	SRRM1	0.166254	0.58289	2.20372e-08	2.37566e-07		MAP1S	0.119708	0.0628072	3.66e-22	1.22e-20		EIF4B	0.0721795	0.530856	0.0124293	0.0729864		PEMT	0.037561	0.120331	0.0135474	0.0334481		GNB4	0.128007	0.167669	8.86e-27	1.94e-25		EXOC2	0.0394393	0.0523887	0.000836071	0.0047124		RPS14	0.0949234	3.23894	0.0338497	0.112869		PDE10A	0.0281404	0.0468408	0.00767053	0.02272		CRACR2B
	ACTB	0.165918	2.90968	2.78756e-05	0.000168718		NDUFS8	0.119674	0.373758	4.33e-06	3.56e-05		NQO1	0.0721392	0.252667	0.00125236	0.0114408		AHNAK	0.0375369	0.743589	0.269522	0.384843		COX5B	0.127663	1.28927	4.9e-07	3.16e-06		IGFBP2	0.039424	0.181169	0.0802808	0.189332		NACA	0.0947828	2.27504	0.0415831	0.131682		KIZ-AS1	0.0280748	0.0259946	0.000431994	0.0018289		TMBIM4
	PRRC2C	0.165607	0.62619	1.04372e-07	9.90521e-07		ACTR2	0.119618	0.383114	1.16e-05	8.87e-05		EMC7	0.0721144	0.3342	0.00276381	0.0221359		PARD3B	0.0372577	0.0265817	1.05084e-06	6.88573e-06		LIMA1	0.127426	0.487742	1.7e-10	1.58e-09		EXOC7	0.0391611	0.167894	0.0491534	0.131909		IRF2	0.0947112	0.170229	5.32e-06	5.89e-05		NPIPB11	0.0280014	0.020976	0.000229161	0.00104284		EIF3I
	RTF1	0.165601	0.553273	2.53144e-08	2.69564e-07		SHISA5	0.119613	0.370511	9.03e-06	7.06e-05		ANXA6	0.072079	0.189454	0.00027935	0.00326386		TTLL3	0.037251	0.04689	0.000505175	0.00191741		TMTC1	0.127264	0.190849	2.51e-21	4.46e-20		EFEMP2	0.0390759	0.0891732	0.0102267	0.0387195		NR3C1	0.094547	0.304213	0.000679558	0.00460606		ZDHHC8	0.0279053	0.049586	0.0141282	0.0383217		SIRT2
	MINOS1	0.164909	0.661536	9.73995e-08	9.32251e-07		MAP3K6	0.119491	0.1371	5.1e-10	7.17e-09		PCMTD2	0.0720068	0.136579	1.73931e-05	0.000279893		SMC5	0.0372206	0.141074	0.0267288	0.0593753		COX4I1	0.127066	1.39955	1.51e-06	9.08e-06		FAM214A	0.0390606	0.0876923	0.0103437	0.0390878		ZBTB38	0.0945033	0.221879	6.91e-05	0.000630232		MTRNR2L6	0.0278496	0.0330828	0.00203309	0.00714208		RPS5
	OCIAD2	0.164697	0.435636	1.02323e-09	1.35404e-08		37500	0.11944	0.507131	7.56e-05	0.000486783		ANXA7	0.0719025	0.398523	0.00566537	0.039837		EXOC6B	0.0371953	0.039208	4.72072e-05	0.000226202		PLA2G16	0.126944	0.456665	3.37e-12	3.6e-11		ITGB5	0.0390221	0.0710133	0.00869232	0.0340173		TRIM2	0.094447	0.0401761	1.16e-19	5.1e-18		SMG9	0.0278421	0.0522046	0.0113835	0.0319042		LAMTOR1
	FIS1	0.164531	0.909078	1.55343e-06	1.20086e-05		DHX36	0.119427	0.380279	9.86e-06	7.64e-05		DPP7	0.0717948	0.385426	0.0064253	0.0442133		SH3GLB1	0.0371525	0.417075	0.159385	0.255711		JUND	0.126843	0.55416	1.13e-09	9.85e-09		NDRG4	0.0389639	0.029576	9.89e-06	9.27e-05		PFN2	0.0941655	0.0586748	8.22e-14	2.42e-12		GPR4	0.0278028	0.0864881	0.0508757	0.109574		RGS3
	SCAF11	0.164305	0.539795	2.58877e-08	2.74949e-07		PABPN1	0.119362	0.172733	9.25e-10	1.26e-08		PSMA1	0.0717014	0.53406	0.0135175	0.0777688		CAMTA2	0.0370889	0.0475402	0.000320951	0.00127226		RNH1	0.12672	0.56765	1.65e-10	1.54e-09		TNS1	0.0389411	0.163549	0.0578658	0.149582		JTB	0.0940307	0.478738	0.00300655	0.0163791		ST5	0.0277989	0.0335834	0.00348434	0.0114402		NDUFV2
	LAMTOR2	0.164018	0.390795	3.55388e-11	5.71899e-10		LPAR6	0.119098	0.635891	0.000632165	0.0032538		EPHA4	0.0716897	0.207334	0.000668019	0.00676549		ALDH9A1	0.0369881	0.225341	0.0618003	0.119069		GGNBP2	0.126242	0.336898	1.02e-14	1.28e-13		HMOX2	0.0389023	0.163249	0.0441652	0.121766		BCL2L1	0.0938907	0.166178	4.8e-06	5.38e-05		RC3H1	0.0277935	0.0715935	0.0315534	0.074157		HEXB
	LAPTM4A	0.163935	1.26102	1.48862e-05	9.56951e-05		MPHOSPH8	0.118378	0.520493	0.000160509	0.000958191		TNS2	0.0716566	0.439094	0.0131208	0.0760959		PRRC2B	0.0369689	0.147712	0.036788	0.077631		MAOA	0.126105	0.150441	2.76e-28	6.36e-27		HLA-F	0.0388884	0.626845	0.275376	0.44542		IER3IP1	0.0937332	0.321349	0.000509386	0.00358753		SLC10A7	0.0277619	0.0254781	0.00036779	0.00159072		CFD
	NDUFA2	0.163904	0.482916	1.58255e-09	2.02189e-08		BIRC6	0.118071	0.191282	2.01e-08	2.33e-07		BTN3A2	0.0716534	0.294989	0.00242101	0.0198992		MAST4	0.0369507	0.361127	0.173336	0.273064		PRR13	0.126011	0.329212	1.72e-15	2.26e-14		KIF13B	0.0387355	0.0483372	0.000600199	0.00357601		UBA3	0.0932905	0.123325	1.51e-07	2.23e-06		PDGFB	0.0277512	0.109767	0.100537	0.189034		ATP6V1G1
	UXT	0.163872	0.499074	1.76875e-09	2.24802e-08		NCOA3	0.117878	0.152079	2.59e-10	3.81e-09		MAGOH	0.071646	0.39907	0.00559609	0.0394179		TNFSF12	0.0368798	0.100053	0.00844338	0.0224141		AP2M1	0.125688	0.626317	8.28e-10	7.32e-09		ZNF704	0.0387095	0.0510086	0.000819154	0.00462559		S1PR1	0.0932533	0.646703	0.0147148	0.0589655		GDPD5	0.0277036	0.0252676	0.000901703	0.00350634		FBXO7
	CNPY2	0.163812	0.417636	2.10464e-10	3.08597e-09		MLXIP	0.117872	0.190853	1.56e-08	1.84e-07		HSPA9	0.0715146	0.267929	0.00102474	0.00974025		MEOX1	0.0366187	0.175203	0.0418258	0.0867041		PRPSAP1	0.125593	0.212861	2.19e-22	4.08e-21		QSOX1	0.0386691	0.215978	0.0885283	0.20344		PNKD	0.0931146	0.277067	0.000291189	0.00221043		ASPSCR1	0.027694	0.0794539	0.0367875	0.0840483		GPATCH2
	COL18A1	0.163658	0.428577	1.67845e-08	1.83533e-07		TPR	0.117806	0.470411	8.43e-05	0.000538023		DCTN6	0.0714993	0.284668	0.00131789	0.0119742		TNFRSF1B	0.0366159	0.242125	0.0951741	0.168839		TMEM14B	0.125489	0.345545	3.15e-15	4.08e-14		OR2A1-AS1	0.0386334	0.00930904	1.01e-15	2.88e-14		MRPL57	0.0928317	0.355975	0.00118454	0.00740805		HIST1H2BG	0.0276322	0.0361101	0.00396606	0.0127983		GTF3A
	ICAM1	0.163634	0.371748	1.08106e-09	1.42593e-08		CLTC	0.117268	0.214267	7.59e-08	8.19e-07		EGFL7	0.0711344	1.41891	0.0980916	0.303757		SRPRA	0.0364725	0.182429	0.0515877	0.102839		PLAC9	0.125287	0.240083	5.12e-17	7.37e-16		ITGA5	0.0385133	0.479979	0.236329	0.40264		AGTPBP1	0.0927832	0.0466247	3.14e-15	1.03e-13		RUFY3	0.0276237	0.0831941	0.0558662	0.11832		YWHAQ
	RHEB	0.163626	0.502166	3.69522e-09	4.51334e-08		KMT2E	0.116961	0.652714	0.000549986	0.00288306		SERINC3	0.0710616	0.419104	0.00919466	0.0581583		USHBP1	0.036413	0.178501	0.0565412	0.110743		LSM5	0.124931	0.274245	8.75e-18	1.31e-16		MCTP1	0.0385098	0.304725	0.14162	0.281809		CIRBP	0.0926812	1.11405	0.0313233	0.106332		SEMA3F	0.0275735	0.128067	0.13137	0.23147		SMIM10L1
	ATP6V0B	0.163608	0.479515	1.86655e-09	2.36249e-08		RABGAP1	0.116864	0.130567	2.71e-11	4.42e-10		IK	0.0708308	0.368306	0.00468814	0.0340839		FAM43A	0.03641	0.12245	0.0232875	0.0530164		GBP1	0.124765	0.230471	3.11e-18	4.79e-17		PLAC8	0.0379372	0.0073438	2.5e-16	7.43e-15		S1PR4	0.092632	0.0328124	5.56e-21	2.63e-19		POGZ	0.0275457	0.156417	0.154996	0.262314		SLC25A3
	RBM39	0.163511	1.05467	5.64202e-06	3.95589e-05		PIEZO2	0.116804	0.0344699	7.51e-38	5.3e-36		RPS15	0.0707148	3.20574	0.0476439	0.189922		INPPL1	0.036344	0.0457354	0.000345124	0.00135935		ICAM4	0.124653	0.0865438	5.33e-50	2.19e-48		MRPS18A	0.0378266	0.131868	0.0311737	0.0931627		MICA	0.0925949	0.0904226	1.99e-09	3.88e-08		AEBP1	0.0274965	0.0585458	0.0214953	0.0540991		EMC4
	FBLN2	0.163443	0.449561	8.62586e-08	8.31541e-07		GRPEL2	0.116778	0.0495182	4.08e-26	1.76e-24		TPI1	0.0707041	0.881803	0.0422317	0.174794		PNPLA7	0.0361733	0.0072217	2.37191e-15	3.90965e-14		TAGLN2	0.124285	1.40149	5.6e-06	3.11e-05		MRC2	0.0376833	0.00935186	6.11e-13	1.45e-11		LSM3	0.0925603	0.468728	0.00314853	0.0170311		PHLPP1	0.0274887	0.0305999	0.00159043	0.00575543		RPS25
	CISD1	0.163088	0.230381	1.0027e-16	3.13221e-15		ERLEC1	0.116491	0.235548	7.2e-08	7.8e-07		CCND3	0.0706234	0.325443	0.00360169	0.0275979		ZADH2	0.0361403	0.0810953	0.00600777	0.0167379		OXA1L	0.12427	0.23898	6.84e-20	1.14e-18		MTRF1L	0.0373911	0.110307	0.0184682	0.0620551		ANXA5	0.0923867	0.654752	0.011049	0.0469749		SRGAP2	0.0272098	0.10705	0.0916551	0.176295		PRKAR1B
	TUBB	0.163077	0.830465	1.93509e-06	1.47352e-05		GNAI1	0.11648	0.170834	7.64e-09	9.31e-08		SDF2	0.0706227	0.277275	0.00159289	0.0141392		TMEM131	0.0360478	0.0666399	0.00268477	0.00834608		SRSF4	0.123523	0.423897	7.66e-12	7.88e-11		PRDM16	0.0372291	0.00791994	7.43e-15	2.04e-13		CPNE8	0.0923706	0.240725	0.000182392	0.00146754		TLE2	0.0271821	0.0305456	0.00290899	0.00975841		PSMB2
	COL6A2	0.162911	0.173711	7.93592e-17	2.51765e-15		RILPL2	0.116403	0.293921	1.03e-06	9.35e-06		PGK1	0.0703434	0.630211	0.0229156	0.114241		DNAJC5	0.0359711	0.0376397	0.000121474	0.000533698		IMP3	0.123297	0.251287	4.44e-18	6.8e-17		CCDC88A	0.0371518	0.113295	0.0252967	0.0792476		PSMD4	0.0923475	0.417043	0.00206463	0.0120197		MAU2	0.0271534	0.0567447	0.0246439	0.0607015		OPTN
	EHD4	0.162712	0.578029	1.07005e-07	1.01236e-06		GLCE	0.116136	0.0886977	8.1e-17	2e-15		PCNA	0.0703	0.129247	7.96829e-06	0.000137854		RNASET2	0.0358913	0.0409214	8.913e-05	0.000403497		ARPC3	0.123239	0.906905	1.14e-07	7.97e-07		GANAB	0.0371388	0.20553	0.0960968	0.215363		RNH1	0.0922194	0.56765	0.00664419	0.0312123		NRDC	0.027007	0.179171	0.175874	0.288146		C1orf21
	METAP2	0.162705	0.444397	1.03521e-09	1.36841e-08		MECOM	0.116127	0.29765	4.98e-06	4.06e-05		MPDU1	0.0702086	0.18065	0.000174054	0.00215171		TMED5	0.0358541	0.102488	0.0102509	0.0263976		OCIAD1	0.122928	0.543802	3.17e-10	2.89e-09		RNF8	0.0370558	0.0702537	0.00400702	0.0178685		ERC1	0.0921912	0.103682	4.56e-08	7.32e-07		ASXL1	0.0269766	0.110194	0.0961107	0.182793		DEGS1
	PSMB5	0.162661	0.527968	6.40587e-09	7.50876e-08		RCN2	0.115846	0.148216	7.81e-11	1.2e-09		PELI1	0.0698806	0.237021	0.00118113	0.0110041		MYH10	0.0358165	0.105636	0.0146058	0.0356435		TPST2	0.122644	0.273382	4.52e-17	6.53e-16		ELF1	0.0370369	0.482536	0.232038	0.397546		UBE2L6	0.0916341	0.360913	0.00157444	0.00947889		EXOC3L1	0.0269023	0.0807029	0.0541319	0.115216		IGFBP5
	LHX6	0.162505	0.0764113	1.77585e-44	2.89203e-42		HMOX2	0.115798	0.163249	3.49e-10	5.02e-09		BID	0.0697895	0.173575	8.38847e-05	0.00111852		MCC	0.0356523	0.0798283	0.00592793	0.0165456		TUBB4B	0.122601	0.554049	2.94e-09	2.48e-08		DLGAP4	0.0369662	0.124158	0.0318473	0.0947353		PPP1R11	0.0914712	0.206851	2.03e-05	0.000204352		ALYREF	0.0268767	0.0226256	0.000455857	0.00191796		MGST2
	ABI3	0.162497	0.259295	1.07158e-14	2.63876e-13		RGS12	0.115755	0.139458	1.22e-10	1.85e-09		NDUFS2	0.0697722	0.305121	0.00286576	0.0228326		BAIAP2	0.0356496	0.212751	0.0740423	0.137838		RPS19BP1	0.122559	0.371367	2.39e-13	2.77e-12		PARP10	0.0369553	0.0816515	0.0108304	0.0404409		HINT1	0.0913691	1.28362	0.0383895	0.124143		KIAA0141	0.0268413	0.180419	0.183075	0.297311		CREB5
	SHISA5	0.162278	0.370511	1.04595e-10	1.59265e-09		SLC29A1	0.11566	0.349317	1.39e-05	0.000104248		MRPS28	0.069615	0.144355	2.84629e-05	0.000428337		SUN2	0.0355864	0.185117	0.0705613	0.132448		ZNF706	0.122115	0.508539	1.27e-10	1.2e-09		FAM20A	0.0369451	0.00926396	1.71e-12	3.94e-11		PPP1CA	0.0913214	0.407971	0.00210059	0.0122		AP4M1	0.0268043	0.060039	0.0241187	0.0596327		PGAM1
	CFDP1	0.16184	0.381311	2.41595e-10	3.51659e-09		CHD3	0.115438	0.0629534	1.83e-20	5.58e-19		ADGRG1	0.0695883	0.30351	0.00559353	0.0394179		APOL3	0.0355117	0.346594	0.159604	0.255894		PDLIM5	0.122097	0.378404	1.53e-12	1.67e-11		HSPA1B	0.0368946	0.18819	0.0912812	0.207812		KLF3	0.0913116	0.173918	2.11e-05	0.000212049		KIN	0.0267239	0.132746	0.120054	0.216338		DPYSL3
	H1FX	0.161559	0.193038	7.344e-16	2.10562e-14		KLC1	0.115413	0.224352	1.56e-07	1.61e-06		EMC8	0.0695398	0.121022	6.514e-06	0.000114643		GIMAP8	0.0354887	0.23358	0.0957502	0.169688		NUDT16	0.121993	0.205551	7.17e-21	1.25e-19		SORBS2	0.0366306	0.291251	0.18036	0.334597		CAPZB	0.09127	0.6562	0.0105399	0.0452813		TRIO	0.0266261	0.0863718	0.0666966	0.136867		RAB11B
	NDUFA6	0.161549	0.374048	4.96339e-11	7.86289e-10		NDUFS6	0.11536	0.528036	0.000143531	0.000864694		S100A16	0.069489	0.952278	0.0554508	0.210924		SYCP2	0.0353381	0.018745	1.57715e-07	1.1696e-06		SNRPD1	0.121937	0.477067	4.7e-11	4.55e-10		SHKBP1	0.0365673	0.178446	0.0646772	0.162144		TEAD4	0.0911869	0.0876062	1.37e-09	2.73e-08		C20orf194	0.0265347	0.0823768	0.0656792	0.135279		IGLC3
	REXO2	0.161173	0.379479	4.36594e-11	6.96157e-10		FRYL	0.114962	0.251022	2.19e-06	1.89e-05		MRPL52	0.0694067	0.444197	0.0119925	0.0708644		ARHGAP29	0.0353353	0.906793	0.343082	0.464579		NHP2	0.121778	0.419033	3.34e-12	3.57e-11		SCGB1D2	0.0364539	0.0236127	1.3e-05	0.000119283		FKBP8	0.0911507	0.461229	0.00336437	0.0179809		ZNF428	0.0263981	0.28281	0.266699	0.396575		CMTM7
	ATPIF1	0.161037	0.672404	2.45152e-07	2.20006e-06		RAB2A	0.114944	0.571	0.000247879	0.00141477		HNRNPH2	0.069104	0.312749	0.00293872	0.0232772		UBA7	0.0353211	0.0802887	0.00783225	0.0210249		RPS27L	0.121398	0.960947	1.26e-06	7.66e-06		TMEM9B	0.0364475	0.260182	0.12135	0.253271		CHMP1B	0.0910682	0.230044	9.78e-05	0.000854692		ATXN2	0.026352	0.130527	0.135889	0.237513		ABI3BP
	ERH	0.160463	0.705274	2.01697e-07	1.83434e-06		COL13A1	0.114897	0.0273905	1.01e-44	9.44e-43		GLO1	0.0690341	0.224309	0.00062315	0.00639124		RREB1	0.0353166	0.0977967	0.0140183	0.0344091		SCARB1	0.121386	0.418457	1.72e-09	1.48e-08		MRPS28	0.036422	0.144355	0.0437246	0.120717		POLR2I	0.0909954	0.393812	0.00230565	0.0131533		RPL37	0.0263486	3.02052	0.515402	0.642097		FAM96B
	CLTA	0.160426	0.755101	5.56255e-07	4.69854e-06		AURKAIP1	0.114667	0.439631	5.01e-05	0.0003345		NECAP2	0.0689575	0.252234	0.00115	0.0107881		ANKRD36C	0.0352654	0.130054	0.0374941	0.0789303		NFE2L2	0.12133	0.445262	4.18e-11	4.07e-10		NPIPA1	0.0362935	0.0318734	0.000142302	0.0010062		TMEM109	0.0906322	0.48274	0.00521459	0.025765		TNRC6B	0.0263467	0.412065	0.371378	0.509091		NARF
	RAB5C	0.160066	0.62055	7.77549e-08	7.54927e-07		YIPF4	0.114384	0.254	6.82e-07	6.38e-06		BAZ1A	0.0687676	0.353881	0.0071082	0.0477818		CNPPD1	0.0352629	0.106971	0.0152212	0.0369165		NUCB2	0.121254	0.456315	8.18e-11	7.8e-10		MYEF2	0.0362735	0.0280336	5.64e-05	0.000446035		EIF3L	0.0905915	0.682713	0.013082	0.0536187		METTL3	0.0262705	0.0883023	0.0678233	0.138713		NDUFB8
	IFI16	0.159908	1.01742	1.43999e-05	9.28128e-05		GON4L	0.114266	0.241286	4.63e-07	4.43e-06		COX6A1	0.0687676	1.16254	0.0700579	0.246948		DEGS1	0.035099	0.242181	0.0906802	0.162115		MRPL32	0.120842	0.295943	7.52e-16	1.01e-14		DAG1	0.0362633	0.0812857	0.0120642	0.0441702		CEBPZ	0.0904306	0.255732	0.00027748	0.00212618		ABL2	0.0262083	0.342411	0.349149	0.48532		ATP5F1
	RPL14	0.159656	2.37585	3.80773e-05	0.000224241		CTSD	0.11422	0.52356	0.000333322	0.0018497		SLC12A4	0.0687495	0.11319	1.76762e-05	0.000283702		CHST3	0.03499	0.0290893	2.14271e-05	0.00011052		POLR3GL	0.12068	0.287603	7.06e-16	9.51e-15		P4HTM	0.0362464	0.0517379	0.00110881	0.00597925		RWDD1	0.0903999	0.48359	0.00565864	0.0274591		PDLIM7	0.0261754	0.218149	0.222525	0.346344		ATP1B3
	CALM3	0.159569	0.330885	4.66648e-12	8.27233e-11		MAP4	0.114199	0.388332	7.34e-05	0.000474219		PODXL	0.0686369	0.557985	0.0437657	0.178964		DOCK4	0.0349547	0.113296	0.02326	0.0529737		ATP5L	0.120514	1.1202	1.1e-06	6.71e-06		WDFY3	0.0362449	0.063318	0.00508298	0.0218067		PKN3	0.0903859	0.13346	2.38e-06	2.83e-05		ERO1B	0.0260574	0.0562042	0.0200223	0.0509484		MFSD10
	TSPAN12	0.159141	0.205977	1.72438e-17	5.72326e-16		UBALD2	0.113962	0.103009	1.19e-13	2.34e-12		CPNE2	0.0685043	0.13925	6.53826e-05	0.000896277		SCAP	0.0348552	0.0670301	0.00436899	0.0127175		PPT1	0.120336	0.27294	1.26e-16	1.78e-15		SH3BP4	0.0362414	0.0605195	0.00240421	0.0115293		SDHC	0.0902029	0.330357	0.000757402	0.00505819		DMXL2	0.0260566	0.0152527	0.00011951	0.000582239		ECH1
	NREP	0.159053	0.135012	4.18619e-23	2.35623e-21		ADAMTS5	0.113822	0.148926	2.41e-09	3.14e-08		C19orf66	0.0684066	0.238278	0.00123084	0.011346		TSPAN18	0.0347062	0.154783	0.0482168	0.0973261		RAB5C	0.120197	0.62055	4.07e-09	3.38e-08		SLC14A1	0.0360858	0.0466493	0.00200615	0.00993638		COBLL1	0.0901871	0.096462	2.95e-08	4.89e-07		EFHD2	0.0259101	0.0958657	0.0824558	0.162229		LINC00636
	NHSL2	0.159003	0.199037	9.66776e-18	3.28006e-16		THSD1	0.113818	0.107477	1.12e-13	2.21e-12		TMEM109	0.0683288	0.48274	0.0167113	0.0910808		REPS2	0.0346974	0.00572003	2.47547e-21	5.85957e-20		URM1	0.120191	0.258695	7.97e-18	1.2e-16		TFPI2	0.0360745	0.0834989	0.0301825	0.0908003		DHRS7B	0.0900133	0.162678	7.32e-06	7.92e-05		SMARCC1	0.0257458	0.105824	0.0913503	0.17585		AAMDC
	CMIP	0.158763	0.31741	1.07036e-11	1.82844e-10		ARHGAP4	0.113782	0.0776766	1.15e-15	2.66e-14		RPLP2	0.068157	3.39282	0.0320046	0.144619		SLC1A1	0.0346894	0.0162241	1.06267e-08	9.2446e-08		TMED2	0.120014	0.441933	1.7e-11	1.69e-10		HTRA3	0.0360612	0.0103931	4.17e-10	7.47e-09		RSRC2	0.0898576	0.52339	0.00815401	0.0368863		KLHL6	0.025691	0.0156337	5.9e-05	0.000306757		SMS
	COTL1	0.158754	0.101428	8.65847e-34	8.32713e-32		EPAS1	0.113766	1.1573	0.00706476	0.025835		RPL31	0.0676847	3.13953	0.0674228	0.241213		WWC3	0.0346737	0.080519	0.00671031	0.0183643		ERH	0.119774	0.705274	1.55e-08	1.21e-07		GNPTAB	0.0359134	0.0775248	0.011555	0.0426674		UQCRC2	0.0896313	0.454447	0.00401285	0.020777		BRD4	0.0256649	0.214547	0.238371	0.365065		PARVA
	PSMA1	0.158546	0.53406	1.61944e-08	1.77717e-07		HMBOX1	0.11374	0.161249	1.98e-09	2.6e-08		AFAP1L2	0.0676687	0.0891733	6.07637e-07	1.34663e-05		RALGAPA2	0.0344639	0.266978	0.125803	0.211124		ANXA11	0.119536	0.369747	3.6e-12	3.84e-11		FAM46A	0.0357901	0.0155496	1.61e-08	2.43e-07		HAT1	0.0895596	0.220787	8.73e-05	0.000776501		AURKAIP1	0.0256581	0.439631	0.372618	0.510419		MRPL34
	APRT	0.158489	0.516627	1.43392e-08	1.58497e-07		IGFBP2	0.113611	0.181169	1.31e-07	1.36e-06		CMTM8	0.0676389	0.107734	7.34747e-06	0.000128098		KCNC4	0.0343747	0.0399906	0.000282107	0.0011312		ITGB1BP1	0.119422	0.327056	1.68e-14	2.09e-13		TLE1	0.0357802	0.0950975	0.0200065	0.0662041		STAT3	0.0892707	0.764952	0.0221893	0.081363		THOC1	0.025644	0.0709049	0.0458839	0.100941		SYT1
	CARHSP1	0.15846	0.511324	5.03672e-08	5.07578e-07		ABCB1	0.113044	0.196283	5.57e-08	6.11e-07		HM13	0.0675538	0.341686	0.00634421	0.0437292		PHLDB2	0.0343007	0.0704441	0.00535592	0.015176		ANKRD29	0.119406	0.356211	1.46e-11	1.46e-10		NXN	0.0356182	0.0926312	0.0152293	0.0530398		ABRACL	0.0891595	0.14882	4.41e-06	4.98e-05		IGHG1	0.0256374	0.0498153	0.019056	0.0490495		TUFM
	CCT3	0.158332	0.410428	5.42516e-10	7.48834e-09		VAPA	0.113031	0.637711	0.000509555	0.00269775		ARID5A	0.0674974	0.363815	0.0114288	0.068288		FARP1	0.0342553	0.0593995	0.00213375	0.00682956		CANX	0.119341	0.564605	4.58e-09	3.77e-08		PXDC1	0.0356071	0.11499	0.0363427	0.104814		TMEM140	0.0891444	0.1525	7.45e-06	8.03e-05		TIA1	0.0255689	0.125863	0.146111	0.25107		EIF3D
	SLC44A2	0.15822	0.388643	1.34675e-09	1.74805e-08		FAM84A	0.112767	0.0441333	1.96e-28	9.42e-27		RPS26	0.0674439	2.12704	0.137484	0.373661		ADIPOR2	0.0342385	0.182238	0.0709723	0.132953		CKS2	0.118714	0.112873	5.29e-35	1.49e-33		CYB561D2	0.0355707	0.0605684	0.0036544	0.0165192		EIF1B	0.0890397	0.447018	0.00368043	0.0193595		DVL3	0.0255232	0.0406853	0.0119281	0.0331793		GNG5
	PPP2R5A	0.158113	0.160607	1.87215e-20	8.25505e-19		IQSEC1	0.112608	0.0672349	1.05e-19	3.09e-18		HIF3A	0.0674058	0.123948	0.00011293	0.00145806		KLRG1	0.0341846	0.0344938	5.71175e-05	0.000269982		S100A11	0.118461	1.35554	1.52e-05	7.85e-05		MEAF6	0.0355357	0.23603	0.114148	0.242509		MPC1	0.0887723	0.19367	4.44e-05	0.000422095		STIM2	0.0253348	0.139562	0.168302	0.278806		SMIM19
	RPL36AL	0.157653	1.25972	2.72034e-05	0.000165305		LIMCH1	0.112477	0.200967	1.92e-07	1.96e-06		GNAI1	0.0673799	0.170834	0.00053321	0.00563864		NCKIPSD	0.0341617	0.0354058	0.000127936	0.000558274		ATP6V0E1	0.117998	0.875119	3.27e-07	2.16e-06		TM2D3	0.035496	0.226259	0.116238	0.245528		RGS3	0.0885618	0.254795	0.00101322	0.00647927		TUBGCP6	0.0253095	0.0320708	0.00672108	0.0202545		NBEAL1
	ATP5H	0.157321	0.571829	7.58154e-08	7.37269e-07		PGAM1	0.112411	0.412705	3.54e-05	0.000244762		NCL	0.0673103	0.657636	0.037271	0.16008		ANO10	0.0341575	0.097778	0.0142042	0.0347954		ADRB2	0.117873	0.257184	3e-14	3.67e-13		ITGA3	0.0354637	0.0723684	0.00742267	0.0299615		MAPRE1	0.0883467	0.234683	0.000150579	0.00124605		MAP7D1	0.0252944	0.0943725	0.0894744	0.172918		RPN2
	TCEAL4	0.157295	0.613818	2.39295e-07	2.15066e-06		LARS	0.112357	0.221936	1.57e-07	1.62e-06		SERTAD3	0.0672366	0.157811	9.23946e-05	0.00122133		SLC43A2	0.0341569	0.0444553	0.000431243	0.00166163		COQ10B	0.117556	0.172178	5.23e-24	1.03e-22		KIAA1147	0.0352939	0.0469446	0.00219706	0.0106784		ARL6IP6	0.0882216	0.154497	4.46e-06	5.03e-05		CABIN1	0.025291	0.0637987	0.0423569	0.0945964		SMTN
	SRRM2	0.156796	0.632352	7.36129e-07	6.06686e-06		NUDT4	0.112356	0.131655	5.81e-11	9.08e-10		PSMB5	0.0672094	0.527968	0.0203819	0.104907		PKDCC	0.0341552	0.00426753	9.02258e-25	2.57481e-23		HOPX	0.117513	0.0600826	2.82e-65	1.61e-63		PDLIM4	0.0352872	0.080965	0.0100046	0.037961		DDX18	0.0880683	0.596593	0.0141338	0.0570867		C21orf2	0.0252035	0.0542035	0.0295605	0.0703334		SUPT4H1
	ATP5G3	0.15662	0.56661	8.49305e-08	8.21982e-07		TLE3	0.112304	0.0802251	1.2e-16	2.92e-15		CADM1	0.0671949	0.04756	2.40749e-11	1.00703e-09		GMFB	0.0340567	0.0423452	0.000169989	0.00071992		PTMA	0.117442	3.4989	9.24e-07	5.73e-06		TMEM136	0.0352539	0.0445907	0.00076527	0.00438004		IRF7	0.0879263	0.190603	7.43e-05	0.000673459		KCNN2	0.0251974	0.0099914	1.74e-07	1.4e-06		UBE2N
	CPXM2	0.156618	0.182456	1.51647e-17	5.08852e-16		GPR4	0.112087	0.0864881	1.03e-15	2.4e-14		HIPK2	0.0670374	0.101112	1.74267e-05	0.000280065		TRIL	0.0338939	0.0173981	1.20821e-07	9.0981e-07		AKR1C1	0.117138	0.0913262	7.08e-32	1.83e-30		NR3C1	0.0352529	0.304213	0.184836	0.340072		AGPAT1	0.0877509	0.111766	7.55e-07	9.83e-06		NUMB	0.0251402	0.21163	0.251195	0.379248		FKBP8
	IRF2BP2	0.156367	0.34763	2.0189e-10	2.97453e-09		RBFOX2	0.111877	0.140718	1.01e-10	1.54e-09		CNDP2	0.066977	0.230257	0.00124507	0.0114083		MYO1B	0.0337806	0.149979	0.0566984	0.11098		RASAL2	0.117109	0.255803	3.1e-15	4.02e-14		CHST3	0.0350736	0.0290893	0.000126541	0.000908628		RPF1	0.0877382	0.193088	3.45e-05	0.000334503		SSBP4	0.0251256	0.0799425	0.0658625	0.135591		EID1
	TIE1	0.156193	0.702351	3.75235e-06	2.71191e-05		SSR2	0.111753	0.689802	0.00082546	0.00411014		EFNB1	0.0669162	0.168673	0.00075286	0.00748204		SCRIB	0.0337693	0.0360183	0.000199252	0.000829752		ISCU	0.116816	0.539105	1.43e-09	1.24e-08		P4HB	0.0350438	0.458172	0.25111	0.419548		CYYR1	0.0876837	0.56915	0.0119156	0.0498246		PAXBP1	0.025107	0.0500487	0.0278056	0.0669328		TIE1
	NDUFA11	0.156138	0.759279	1.24721e-06	9.87902e-06		PFKL	0.111497	0.279885	3.35e-06	2.81e-05		CYTL1	0.0667462	0.189978	0.000812703	0.0079858		IL16	0.0336234	0.0219939	1.58626e-06	1.00621e-05		ATP5B	0.116789	0.793156	2.01e-07	1.36e-06		SCARB2	0.03502	0.22094	0.120893	0.252494		SP100	0.0875956	0.475319	0.00691249	0.0322989		CHD4	0.0250907	0.220984	0.263493	0.392908		PHB
	SNRPD1	0.155984	0.477067	7.7928e-09	9.00582e-08		RNF19A	0.111301	0.141926	4.12e-10	5.88e-09		NOP10	0.0666872	0.750558	0.0453406	0.183556		LUM	0.0335013	0.0371175	0.000247125	0.00100412		TPI1	0.116677	0.881803	4.35e-07	2.83e-06		CMTM6	0.0349667	0.206217	0.10781	0.232909		TDG	0.0875099	0.217564	0.000178504	0.00143911		MROH1	0.0250318	0.0229111	0.00128296	0.00477164		QSOX1
	AHNAK	0.155805	0.743589	3.67716e-06	2.67021e-05		ASAP2	0.111236	0.0980959	1.21e-13	2.37e-12		SPTSSA	0.066671	0.227261	0.00101131	0.00962756		ANKH	0.0333662	0.0807136	0.0112539	0.0285993		POLR1D	0.116181	0.377675	2.38e-12	2.57e-11		SLFN11	0.0349256	0.0942155	0.0273779	0.0841124		PAPOLA	0.0874817	0.4088	0.00323071	0.0173603		COIL	0.0248208	0.116302	0.126331	0.224797		MZT2A
	JTB	0.155668	0.478738	7.80101e-09	9.00582e-08		TMEM259	0.111218	0.151788	6.81e-09	8.35e-08		HPRT1	0.0666488	0.148232	4.32778e-05	0.000624079		TMEM150A	0.0332703	0.0739573	0.00442016	0.0128441		REXO2	0.115946	0.379479	4.76e-12	5.01e-11		KAT5	0.0347759	0.113419	0.03293	0.097074		TBX3	0.0872466	0.0248145	2.72e-24	1.59e-22		RNF145	0.0248028	0.153548	0.178258	0.290888		FLRT2
	YPEL2	0.15551	0.179565	1.76285e-17	5.81932e-16		NIPBL	0.110657	0.226157	5.92e-07	5.6e-06		SLC44A4	0.0664646	0.038349	5.41194e-13	2.73146e-11		OSBPL2	0.0332659	0.0644828	0.00352868	0.0105869		GNAQ	0.115719	0.338536	6.19e-12	6.42e-11		IFT52	0.0347	0.085394	0.0110217	0.041005		ACSL3	0.0871586	0.147236	1.64e-05	0.000167444		GADD45G	0.0247812	0.0950527	0.121362	0.218117		CALU
	BGN	0.155491	0.173672	7.19669e-15	1.79388e-13		TNFAIP2	0.110535	0.108225	5.68e-12	9.72e-11		DGKE	0.0664158	0.0878367	2.77363e-06	5.2768e-05		UBR2	0.0331761	0.0898788	0.0171824	0.0409254		LAMTOR4	0.115642	0.662919	3.54e-08	2.63e-07		FSTL1	0.0344923	0.268918	0.156593	0.303158		DACH1	0.0871042	0.070447	8.02e-10	1.64e-08		DLL4	0.0247319	0.245457	0.307775	0.442099		MAP4K2
	OSTC	0.155283	0.441413	1.37256e-09	1.77966e-08		UBR5	0.110455	0.114603	1.56e-11	2.58e-10		TEX264	0.0663838	0.301485	0.00450512	0.0331479		CNFN	0.0330907	0.085633	0.0114376	0.0290192		MRPS21	0.115281	0.5199	2.21e-09	1.88e-08		PKIG	0.0344802	0.257913	0.146784	0.289163		DEK	0.0870664	0.482668	0.00642814	0.0304079		ST3GAL2	0.0247242	0.0539759	0.0314209	0.0739594		C19orf70
	CTNND1	0.155262	0.309648	9.00352e-11	1.38675e-09		NFIC	0.110381	0.376549	3.54e-05	0.000244861		BCLAF1	0.0662945	0.462196	0.0199384	0.103028		HOXB3	0.0330142	0.0688009	0.00786815	0.021112		PBX1	0.115271	0.131963	8.97e-28	2.03e-26		TP73-AS1	0.0344298	0.023773	1.76e-05	0.000157067		YIPF3	0.0868494	0.366258	0.00235011	0.0133757		HLX	0.0246311	0.105959	0.127104	0.225877		DDX1
	REEP5	0.155074	0.500419	2.45746e-08	2.62144e-07		ATP11A	0.110308	0.0883471	4.74e-15	1.04e-13		COPZ1	0.0662331	0.26729	0.00206953	0.0175315		TMEM245	0.0329974	0.144675	0.0552214	0.108559		AKAP12	0.115085	0.332864	3.53e-09	2.95e-08		VPS13D	0.0343643	0.0704972	0.012325	0.0449193		LSM1	0.0866595	0.187797	3.25e-05	0.000315283		ENTPD1-AS1	0.0246141	0.0135634	2.51e-05	0.000142538		BZW1
	SF1	0.154794	0.428198	6.62658e-09	7.73777e-08		ATP5E	0.110165	2.09021	0.00944013	0.0329245		NAALADL1	0.0661731	0.0744442	5.27313e-08	1.39709e-06		FURIN	0.0327313	0.100216	0.0237729	0.0539005		LTBR	0.115068	0.253905	2.74e-15	3.57e-14		MAP7D1	0.0343549	0.0943725	0.0249295	0.0782948		FDFT1	0.0865401	0.167073	2.36e-05	0.000234836		HDAC5	0.0245619	0.113365	0.127033	0.225782		AUP1
	ELOVL1	0.154767	0.202806	9.26663e-16	2.59593e-14		RARG	0.11016	0.0494884	3.64e-25	1.48e-23		RAB20	0.0660601	0.0428572	8.10449e-11	3.2018e-09		ARHGEF6	0.0326986	0.034775	0.000225242	0.000925342		MCTP1	0.114859	0.304725	7.08e-13	7.88e-12		RAI2	0.0342886	0.0502434	0.00168421	0.0085999		NFIC	0.0863966	0.376549	0.00313964	0.016998		TAF1C	0.0245078	0.10868	0.149558	0.255576		NFATC2
	INPP1	0.154586	0.223437	4.33442e-15	1.10987e-13		HDAC5	0.109974	0.113365	3.39e-12	5.96e-11		HOXD8	0.0659594	0.196949	0.000635424	0.00648918		MARK3	0.0324396	0.182812	0.0903527	0.161719		STARD3	0.114787	0.226273	6.88e-17	9.86e-16		TBC1D10A	0.0341846	0.135895	0.0549696	0.144201		RPL27A	0.0859918	3.10376	0.0381718	0.12357		LARP4B	0.0244798	0.0541987	0.0379128	0.0862162		NEO1
	BAX	0.154339	0.377253	4.78998e-10	6.68626e-09		APCDD1	0.109917	0.0318163	5.76e-37	4e-35		RDH11	0.0659143	0.182085	0.000394208	0.00437317		PKD1	0.0324113	0.0669733	0.00923396	0.0241556		SRP9	0.114579	0.557455	7.52e-09	6.07e-08		SMS	0.0340237	0.116636	0.0399763	0.112869		XRCC6	0.0859843	0.481436	0.00695846	0.0324468		PTBP2	0.0244425	0.0864187	0.0919037	0.176634		TLE1
	GNAQ	0.154108	0.338536	3.38796e-10	4.83418e-09		ZDHHC3	0.109915	0.143766	1.91e-10	2.85e-09		NMRK1	0.0656942	0.173407	0.000267952	0.00316515		KIDINS220	0.0322598	0.144169	0.0636268	0.121866		ARHGDIA	0.11445	0.497732	1.88e-09	1.61e-08		TBC1D9	0.0339642	0.0790886	0.017351	0.0590155		CSNK2B	0.0857347	0.481778	0.00649525	0.0306305		TCEAL4	0.0244296	0.613818	0.462236	0.594978		RANBP1
	IPO11	0.154052	0.201709	9.54253e-17	3.00339e-15		DEPTOR	0.109635	0.0712284	9.03e-18	2.4e-16		CCNH	0.0655672	0.144453	6.33389e-05	0.000871195		PPFIBP1	0.0321263	0.464549	0.279763	0.396315		CRIM1	0.114433	0.357887	1.4e-10	1.31e-09		TBCB	0.0339189	0.426341	0.245448	0.412976		SP110	0.0857233	0.133301	5.61e-06	6.18e-05		ELF3	0.0244057	0.00807075	1.67e-07	1.35e-06		TMX4
	PINK1	0.154024	0.150909	1.651e-18	6.14795e-17		LMO2	0.109625	0.162563	1.05e-08	1.26e-07		SMAGP	0.065564	0.259895	0.00208409	0.0176404		MAP4K3	0.0319944	0.0520559	0.0033252	0.0100629		FOXP1	0.113913	0.538966	2.3e-08	1.75e-07		USP54	0.0338293	0.014327	3.22e-08	4.68e-07		ABHD5	0.0855597	0.12173	1.15e-06	1.46e-05		U2AF1L4	0.0243978	0.0548376	0.0338725	0.0786389		TRAPPC1
	PSMA4	0.153699	0.61302	2.90075e-07	2.56738e-06		HOXD9	0.109512	0.205254	6.74e-07	6.31e-06		PEF1	0.0653966	0.312796	0.00490343	0.0353479		LAMA3	0.0318602	0.0739505	0.0142405	0.0348773		ILF2	0.11384	0.368264	2.67e-12	2.87e-11		ECHDC2	0.0338175	0.0915991	0.0253995	0.0794527		ZNF90	0.0852534	0.305864	0.00114452	0.0072132		EXD3	0.0243854	0.0716072	0.0612749	0.127737		CCDC102B
	GPX4	0.153627	0.745656	3.37177e-06	2.46604e-05		HLX	0.109491	0.105959	4.89e-12	8.43e-11		SLC25A5	0.0651789	0.571987	0.0294847	0.137034		KHNYN	0.0318512	0.0506553	0.00187495	0.00611337		CLDN11	0.113791	0.0869858	2.67e-39	8.39e-38		TXNDC16	0.0337535	0.0289394	0.000277372	0.00181555		PTTG1IP	0.0852054	0.543093	0.0123993	0.051512		REXO4	0.0243357	0.0866418	0.0819108	0.161312		SERINC5
	SPCS1	0.153546	0.626419	2.65091e-07	2.36165e-06		BOD1L1	0.10941	0.155423	1.03e-08	1.23e-07		PSMB6	0.0650468	0.509525	0.0232245	0.115264		RHOT2	0.0318208	0.161911	0.0783104	0.144157		EIF1AX	0.113784	0.57185	1.93e-08	1.49e-07		ADPRH	0.0337427	0.0505218	0.00204931	0.010101		MIF4GD	0.0851864	0.0951795	4.76e-08	7.61e-07		CD276	0.0243336	0.0389612	0.00943028	0.0271526		TRDC
	CLEC2B	0.153544	0.601844	6.34969e-07	5.31563e-06		TNXB	0.10941	0.298281	4.95e-05	0.000331575		ANP32A	0.0649389	0.276372	0.00352752	0.0271659		FOXN3	0.031742	0.181913	0.0883027	0.158694		SYNGR2	0.113724	0.465509	1.88e-09	1.61e-08		ZC2HC1A	0.0336771	0.0576058	0.00348993	0.015852		PEX16	0.0851385	0.144462	5.12e-06	5.69e-05		ZNF234	0.0242819	0.0175516	0.000195047	0.000904444		GRAP
	SLC39A10	0.153356	0.234292	3.83861e-13	7.80112e-12		SEMA4C	0.109086	0.104869	3.06e-12	5.41e-11		CD1D	0.0648528	0.0238845	5.63109e-19	4.98393e-17		CDC42EP5	0.0317259	0.024529	3.27692e-05	0.000162436		GLUL	0.11361	0.469233	2.12e-08	1.63e-07		SF3B1	0.0336319	0.455088	0.282598	0.453269		POMC	0.0844536	0.0423665	7.69e-15	2.43e-13		SPATS2L	0.0242045	0.195177	0.250806	0.378845		TNFRSF14
	ALDOA	0.15328	0.87967	6.3014e-06	4.36311e-05		ARF4	0.109061	0.385063	3.83e-05	0.000262197		APRT	0.0647522	0.516627	0.0251286	0.122133		TNRC6C	0.0316985	0.131088	0.0540588	0.106737		CDC42	0.11331	0.745132	4.32e-07	2.81e-06		DHH	0.0336178	0.0174286	1.31e-07	1.73e-06		SMAP1	0.0843633	0.164535	2.62e-05	0.000258041		GNL3L	0.0241749	0.0496357	0.0245701	0.0605713		C17orf67
	MCTP1	0.153029	0.304725	5.41589e-11	8.55752e-10		INPP5D	0.108987	0.128785	2.63e-10	3.87e-09		TCF25	0.064747	0.654536	0.0494758	0.194809		HUWE1	0.0316211	0.126278	0.0512462	0.102275		BUD31	0.112944	0.405026	7.73e-11	7.4e-10		CD99L2	0.0336069	0.0630839	0.00767644	0.0307915		HIST1H4C	0.0842906	0.390687	0.00470688	0.0236584		TJP2	0.0240472	0.171653	0.239372	0.365964		PTPN14
	ZNF428	0.153026	0.28281	2.0481e-12	3.825e-11		CFDP1	0.10889	0.381311	7.14e-05	0.000463343		CTSD	0.064725	0.52356	0.0350043	0.153296		KL	0.0315324	0.026846	3.63576e-05	0.000178701		LEPROT	0.112509	0.720643	4.07e-07	2.66e-06		RETSAT	0.0335769	0.0415785	0.001784	0.00900779		NDUFA12	0.0842851	0.544739	0.0122553	0.0510353		DHX37	0.0240172	0.0252822	0.00156007	0.00565758		NDUFA8
	AES	0.152839	0.372185	5.15834e-09	6.11689e-08		PRKDC	0.108688	0.169334	1.99e-08	2.32e-07		ROBO4	0.0646672	0.467945	0.0335512	0.149287		GANAB	0.031476	0.20553	0.117064	0.199266		PRMT1	0.112229	0.634291	1.43e-07	9.84e-07		AGRN	0.0335295	0.196673	0.140777	0.280818		PRR34-AS1	0.0842121	0.0924635	6.17e-08	9.67e-07		ABCA2	0.0240053	0.0431519	0.0250105	0.0613694		PSMB7
	RALBP1	0.152595	0.249611	2.8195e-13	5.87668e-12		SNRK	0.108584	0.232266	1.3e-06	1.16e-05		TSSC4	0.0645716	0.210679	0.00110654	0.0104446		MMP15	0.0314583	0.0864928	0.0211072	0.0487525		PSME2	0.112201	0.591504	5.66e-08	4.08e-07		RALGAPA1	0.0334465	0.108713	0.0482989	0.130255		HNRNPR	0.0841532	0.357449	0.002985	0.0162835		USP15	0.0239788	0.209381	0.269786	0.400142		PPP1CA
	DRAP1	0.15254	0.365624	5.04723e-10	6.99738e-09		HIP1R	0.10858	0.150698	3.12e-08	3.53e-07		CHURC1	0.0644976	0.434147	0.0170601	0.0923225		ERAP1	0.0312718	0.0464113	0.00178931	0.00586387		IKBIP	0.112031	0.219523	2.24e-17	3.29e-16		B4GALT1	0.0333747	0.145225	0.0790659	0.187492		CCDC115	0.0840945	0.176811	4.51e-05	0.000427397		RASGRF2	0.0238475	0.0818597	0.0912758	0.175787		COPE
	COX4I1	0.152434	1.39955	7.58683e-05	0.000413501		SNRNP70	0.108384	0.405212	0.000130252	0.000793463		SCPEP1	0.0644922	0.165691	0.000404646	0.00447272		SYBU	0.0311296	0.116112	0.0388879	0.0813882		PSMB1	0.111873	0.849567	7.8e-07	4.89e-06		TMEM178A	0.0333135	0.00791256	1.92e-13	4.77e-12		RSU1	0.0840051	0.325006	0.00216986	0.0125308		HGS	0.023844	0.0991429	0.121655	0.218547		RPL12
	KIFC3	0.15193	0.151164	2.27225e-19	9.18982e-18		CEP350	0.108239	0.1496	4.5e-09	5.64e-08		ADIPOR2	0.0641754	0.182238	0.000945364	0.00910621		FAM72A	0.0309328	0.0354958	0.000448606	0.00171926		ARF1	0.111695	0.890762	1.38e-06	8.35e-06		BMP4	0.0332438	0.0379331	0.00063883	0.00376032		TMEM100	0.083955	0.127614	0.000152927	0.00126291		SNTB2	0.0238416	0.251987	0.30276	0.436642		GADD45B
	YWHAE	0.151775	0.923975	1.04166e-05	6.91083e-05		CSGALNACT1	0.108107	0.124438	4.68e-11	7.41e-10		PCNP	0.0639505	0.385699	0.0124725	0.0731342		MAN1A1	0.030813	0.120267	0.0486471	0.0980003		DPM1	0.111657	0.286444	3.74e-14	4.57e-13		TMEM14A	0.0330768	0.185645	0.0972723	0.217438		LAMTOR5	0.0839387	0.668296	0.020471	0.0763783		FGFR1	0.0238314	0.186314	0.252084	0.380071		ERCC1
	EIF4G2	0.151718	0.724756	3.05752e-06	2.2551e-05		TNRC6B	0.107934	0.412065	0.00019393	0.00113823		RBM39	0.0638184	1.05467	0.0866322	0.281941		LONRF1	0.0307903	0.0265324	5.01814e-05	0.000239233		SH3BGRL	0.111413	0.52164	4.3e-09	3.56e-08		MGST2	0.0330459	1.12853	0.422999	0.594399		WDR45B	0.0838611	0.225633	0.000347504	0.00259122		ANKFY1	0.0238279	0.0580778	0.0500254	0.108048		GPR182
	LEF1	0.151445	0.0601315	1.26108e-46	2.36966e-44		FDPS	0.107792	0.675974	0.00176019	0.00796551		QTRT1	0.0636406	0.182614	0.000827702	0.0081136		PDGFB	0.03075	0.109767	0.0492894	0.0990491		EIF5A	0.111293	0.462552	1.55e-09	1.34e-08		CAT	0.033043	0.412759	0.294807	0.465337		PDCD4	0.0836025	0.344323	0.004305	0.0220466		MYO18A	0.0238023	0.0331614	0.0080296	0.0235584		DUT
	RNF213	0.151432	0.441484	1.03956e-07	9.87342e-07		SLC25A37	0.10765	0.263668	6e-06	4.81e-05		DEPTOR	0.0635026	0.0712284	2.59339e-07	6.10321e-06		PLCD3	0.0306204	0.0187445	2.67443e-06	1.62353e-05		ARPC1A	0.111219	0.358752	7.94e-12	8.15e-11		ERC1	0.0329869	0.103682	0.0406767	0.114344		FEM1C	0.0834913	0.0624303	4.37e-11	1.02e-09		LPAR4	0.023778	0.0114193	1.44e-05	8.54e-05		TM2D2
	MORF4L1	0.151393	1.00629	1.53042e-05	9.80207e-05		FRG1	0.10763	0.31544	1.78e-05	0.000129657		STC1	0.0634552	0.483286	0.081465	0.271343		GAK	0.030335	0.110783	0.0465925	0.0946625		CSF2RB	0.110971	0.0735262	3.52e-44	1.24e-42		TMC7	0.0328519	0.0417751	0.00197195	0.00978682		BNIP3L	0.0834452	0.24871	0.000620229	0.00426068		IVNS1ABP	0.0237502	0.417657	0.455542	0.589401		ACKR2
	RPS25	0.151382	3.0172	1.56691e-05	9.99907e-05		WWTR1	0.1075	0.406522	0.000146422	0.000879682		FUCA1	0.0633758	0.0862343	1.52127e-06	3.10178e-05		CRACR2B	0.0301877	0.189367	0.114435	0.195649		VPS28	0.110682	0.658652	1.5e-07	1.03e-06		TSPAN9	0.0327209	0.227574	0.156797	0.303505		EFCAB14	0.0831277	0.239783	0.00101154	0.00647194		DUS1L	0.0237099	0.0448597	0.029937	0.0710968		SPTBN1
	FAM133B	0.151083	0.422937	1.90747e-08	2.07276e-07		PHF14	0.107497	0.440968	0.000230371	0.00132474		LAMA3	0.0632146	0.0739505	2.01085e-06	3.95499e-05		SLC2A4RG	0.0301359	0.0489692	0.0023966	0.00755604		RAN	0.110506	0.671409	2e-07	1.35e-06		CFD	0.0325639	0.0824338	0.0317098	0.0944181		FAM212A	0.0831236	0.0571047	1.27e-10	2.8e-09		TBC1D32	0.0237088	0.0149011	0.000197435	0.000913436		ZSWIM7
	C1QBP	0.151073	0.264549	3.30093e-13	6.81039e-12		CDK11A	0.107389	0.160808	1.01e-08	1.22e-07		TAP1	0.0630096	0.384694	0.0182136	0.096554		CLIC5	0.0300361	0.0911679	0.0366369	0.0773888		FAM105A	0.110495	0.0441114	3.03e-72	1.96e-70		PYGB	0.0324614	0.0473632	0.00283437	0.0133355		ARMCX3	0.0830878	0.250498	0.000753416	0.0050368		TTC9	0.0237064	0.00766017	6.43e-08	5.49e-07		UBTD1
	NME1	0.150916	0.239855	2.87464e-14	6.80444e-13		KDELR2	0.10736	0.403627	7.51e-05	0.000483878		RPL28	0.0629927	2.96647	0.0976081	0.302706		RHOBTB1	0.0300104	0.0334038	0.000432247	0.00166439		CTSA	0.109855	0.357245	5.32e-11	5.13e-10		TANC1	0.0324154	0.15365	0.101932	0.225175		LSM14A	0.0829694	0.196921	0.000126421	0.00107155		GABPB1-AS1	0.023705	0.231394	0.299255	0.432979		EMC7
	CTGF	0.150816	0.376377	4.89795e-07	4.16889e-06		CANX	0.107227	0.564605	0.00075636	0.00380642		ESF1	0.0628259	0.34415	0.0151293	0.0847078		BOK	0.0298499	0.0534923	0.00447451	0.0129843		NR2F2	0.109805	0.256827	1.92e-13	2.24e-12		PBXIP1	0.0323111	0.127617	0.0658205	0.16447		IFRD1	0.0827892	0.258601	0.00109821	0.00695004		REC8	0.0236657	0.0264808	0.0058556	0.0179744		NDUFB3
	LTC4S	0.15076	0.159072	1.83289e-18	6.78393e-17		UQCR11	0.107218	1.09891	0.00580958	0.0219481		OAT	0.0626745	0.136915	0.000122793	0.00156883		PMPCA	0.0298441	0.0987619	0.0287511	0.0630866		ZC3H15	0.109677	0.452883	2.8e-09	2.37e-08		DUSP11	0.0322683	0.133638	0.0586192	0.150954		WDR45	0.0826593	0.146116	1.52e-05	0.000156354		MAFG	0.0236463	0.0512322	0.0363342	0.0832307		SREK1IP1
	MDK	0.150648	0.413709	2.43619e-08	2.60102e-07		TBXA2R	0.107025	0.0431493	1.38e-27	6.35e-26		EPB41L4A-AS1	0.0623361	0.246764	0.00278752	0.0222819		USP32	0.0298105	0.0500533	0.00531363	0.0150862		PHACTR2	0.109617	0.34039	3.19e-11	3.12e-10		FOXN2	0.0321771	0.0727798	0.0163537	0.0563136		EIF3G	0.0825713	0.711577	0.024449	0.087752		INTS1	0.0236349	0.0697239	0.0819007	0.161312		TMEM120A
	APEX1	0.1505	0.284296	1.05841e-12	2.04549e-11		MGMT	0.106969	0.38893	7.02e-05	0.000457008		2004-09-01	0.062283	0.0406974	4.83312e-11	1.95469e-09		SEC16B	0.0297934	0.0191172	1.51009e-05	8.02272e-05		PPP2R2A	0.109605	0.323419	4.46e-12	4.72e-11		CCDC115	0.0321603	0.176811	0.102494	0.225724		BLOC1S2	0.0824747	0.134997	4.15e-06	4.72e-05		OFD1	0.0235758	0.241452	0.308915	0.443475		SBSPON
	FKBP2	0.150105	0.557177	4.26169e-07	3.67998e-06		PDCL	0.106914	0.167092	7.4e-09	9.04e-08		TMEM123	0.0621411	0.350568	0.0125518	0.0734395		UBE3C	0.0297468	0.0666468	0.0120609	0.0303298		SRSF2	0.109565	0.537957	2.33e-08	1.77e-07		MOSPD2	0.0321165	0.048144	0.00331259	0.0151649		NOSIP	0.0823193	0.371568	0.00471714	0.0236905		ZZEF1	0.0235728	0.0583149	0.0508497	0.109538		MAGED1
	SMAGP	0.149966	0.259895	3.20776e-13	6.63612e-12		LUC7L	0.106598	0.157918	1.22e-08	1.46e-07		NOB1	0.0620742	0.183357	0.000562701	0.00587924		KMT2C	0.0295851	0.17595	0.121181	0.204746		MGAT4A	0.1094	0.206593	8.72e-17	1.24e-15		MRPL1	0.03207	0.157509	0.100638	0.223009		VAMP8	0.0822572	0.136277	1.76e-05	0.000178488		UBR3	0.0235619	0.0810782	0.0957458	0.182326		PKIG
	TMEM50A	0.149809	0.669676	1.31824e-06	1.03463e-05		ARHGAP6	0.106591	0.0310589	1.25e-31	6.99e-30		GRB10	0.0619515	0.181614	0.00189939	0.0163461		DIP2C	0.0295599	0.0316221	0.000382492	0.00149067		TACR1	0.109158	0.062537	2.07e-49	8.32e-48		ANKRD12	0.0320355	0.560256	0.350359	0.52597		CD2AP	0.0819554	0.149921	4.1e-05	0.000392209		SNED1	0.0235518	0.0461346	0.0320782	0.0751732		NDUFA2
	NDUFA12	0.149675	0.544739	1.72502e-07	1.58775e-06		TSPAN15	0.106577	0.240099	2.47e-06	2.11e-05		BCAS2	0.0616736	0.191293	0.000835784	0.00817315		RAPGEF2	0.0294545	0.143822	0.0970189	0.171415		PYURF	0.108751	0.482527	2.83e-09	2.39e-08		C9orf3	0.0320225	0.140949	0.0826159	0.193234		TMED2	0.0817508	0.441933	0.0074734	0.0343029		ST3GAL6	0.0235218	0.0493678	0.0288564	0.0689866		EDEM2
	HNRNPH1	0.149119	0.554331	1.18622e-06	9.4449e-06		SDF4	0.106558	0.166917	3.58e-08	4.02e-07		EEPD1	0.0613465	0.0932406	1.72834e-05	0.000278496		ACOX1	0.0293485	0.0666949	0.00975353	0.0252876		CCT6A	0.108727	0.384594	1.08e-10	1.02e-09		MFSD5	0.0319317	0.0298331	0.000426277	0.00265099		COL10A1	0.0817122	0.00675213	1.8e-59	3.06e-57		CDKN1C	0.0233959	0.159889	0.247084	0.374846		LAMB2
	ID1	0.149099	0.765511	0.000120938	0.000625109		GRAP	0.106305	0.0948807	1.3e-13	2.53e-12		C12orf75	0.0612147	0.0264795	1.83775e-18	1.56967e-16		HEBP1	0.0293167	0.33041	0.216578	0.325294		MRPL51	0.108626	0.419318	4.59e-10	4.16e-09		NEIL1	0.0318264	0.102916	0.048324	0.130265		AQP3	0.0816127	0.0309216	2.04e-18	8.27e-17		RBM25	0.0233606	0.568945	0.474076	0.605379		BAX
	ATP5I	0.149024	1.08408	4.77877e-05	0.000273514		MIF	0.106271	0.691396	0.00181149	0.00817042		DPM1	0.0611612	0.286444	0.00599049	0.0416929		NIPSNAP3B	0.0291679	0.0212698	1.59652e-05	8.44884e-05		ATRAID	0.108595	0.562952	3.5e-08	2.6e-07		SENP7	0.0318217	0.114336	0.069737	0.171141		NDUFA4	0.0815982	1.20783	0.0606034	0.172987		ZNF480	0.0233455	0.0847016	0.0867051	0.168929		NPEPPS
	PRDX5	0.149021	0.688712	1.84619e-06	1.4111e-05		BRD4	0.106253	0.214547	6.72e-07	6.3e-06		NTPCR	0.0609967	0.171618	0.00072504	0.00723757		TMEM140	0.0291253	0.1525	0.088698	0.15927		PIM3	0.108396	0.208462	5.18e-16	7.02e-15		GAS2L1	0.0317527	0.134929	0.0729339	0.177065		HNRNPA0	0.0815679	0.588785	0.0178063	0.0686074		GABBR1	0.0233407	0.0371254	0.0153457	0.0409957		GPAA1
	DDX46	0.148978	0.497582	2.08702e-07	1.89242e-06		PHKB	0.106238	0.191081	2.14e-07	2.16e-06		RRAGA	0.0609463	0.284055	0.00695358	0.0469751		PKD1L1	0.029114	0.00949028	8.47083e-09	7.44336e-08		CALCOCO2	0.108247	0.345319	7.74e-11	7.41e-10		ACSL1	0.0317038	0.019584	2.03e-05	0.000178463		RABAC1	0.0814745	0.901142	0.0437179	0.13681		BDKRB2	0.0233339	0.0699723	0.0662563	0.136215		DYNLT1
	TRMT112	0.148935	0.804558	4.93874e-06	3.50504e-05		TRIM33	0.106089	0.1309	3.72e-09	4.71e-08		SWI5	0.0609462	0.143827	0.000201376	0.00246453		ABCA6	0.0290987	0.0074477	1.62961e-10	1.79477e-09		C9orf16	0.108096	0.600792	1.22e-07	8.47e-07		SCGB3A1	0.0317037	0.0508331	0.00478821	0.0206874		RAB8A	0.0813752	0.167938	5.07e-05	0.000477502		RARA	0.0233185	0.125114	0.163978	0.273536		RCSD1
	DECR1	0.148884	0.298354	1.31286e-11	2.22095e-10		TBCB	0.106012	0.426341	0.000144681	0.000870083		MCC	0.0608934	0.0798283	4.38609e-06	7.99578e-05		FYN	0.0290714	0.204288	0.154957	0.250085		GSTP1	0.108095	1.07543	1.14e-05	6e-05		AHSA1	0.0316718	0.189742	0.117828	0.247873		PSMB8-AS1	0.081368	0.200931	0.000201829	0.00160491		RALGAPB	0.0233185	0.0654381	0.0640012	0.132381		CHCHD10
	ATP5A1	0.148832	0.541689	1.23787e-07	1.16303e-06		GLG1	0.105924	0.238782	5.86e-06	4.71e-05		PFDN4	0.0608815	0.273124	0.00622798	0.0430983		TGFBI	0.0290358	0.00969928	3.1867e-11	3.74253e-10		BZW2	0.108091	0.185522	4.98e-19	8.02e-18		DOCK1	0.0316687	0.112559	0.0648483	0.162507		NOTCH4	0.0813407	0.746461	0.0609858	0.173794		TARBP1	0.0233179	0.0527363	0.0506051	0.109126		OVOS2
	LTBR	0.148471	0.253905	2.71311e-12	4.98315e-11		PPP2R2A	0.10584	0.323419	1.92e-05	0.000139181		ACTR2	0.0608808	0.383114	0.0207013	0.106191		FUT11	0.0288493	0.0907154	0.034015	0.0727218		PCNP	0.108006	0.385699	1.97e-10	1.83e-09		TNFRSF8	0.0316651	0.0273326	0.000206121	0.001394		RNASEH2B	0.0811242	0.0535739	4.8e-12	1.23e-10		CCDC14	0.0232217	0.10457	0.13424	0.235373		DHODH
	ZNF521	0.148074	0.11025	9.46029e-26	6.27978e-24		VCP	0.105805	0.392269	0.000129499	0.000789664		SH2D3C	0.0608299	0.236333	0.00526532	0.0374989		TAL1	0.0287295	0.0701957	0.0172795	0.0411168		SNTB2	0.10798	0.251987	1.08e-13	1.28e-12		TNFSF12	0.0314738	0.100053	0.0431353	0.119522		GCH1	0.0810673	0.0404462	1.46e-14	4.54e-13		FAM193B	0.0232096	0.0402899	0.0283391	0.0679494		TTF1
	PBX1	0.148057	0.131963	6.78354e-22	3.42373e-20		MDM4	0.105292	0.238596	4.37e-06	3.59e-05		TMEM223	0.0605734	0.141375	0.00027325	0.00320911		SNRNP200	0.0287239	0.184028	0.139976	0.229855		GCA	0.107799	0.109471	3.59e-30	8.7e-29		SOS1	0.0314042	0.128481	0.0865333	0.199871		CHMP2A	0.0810514	0.642349	0.0229295	0.0833764		UBALD2	0.0232065	0.103009	0.13824	0.240866		CALM1
	RCN1	0.14789	0.537759	3.40431e-07	2.9764e-06		ADM	0.105257	0.194192	5.51e-06	4.45e-05		CLK1	0.0603384	0.519461	0.0408081	0.170171		GRASP	0.0287237	0.18778	0.1609	0.257527		SRGN	0.107753	1.55741	0.000710766	0.00267364		ZMIZ2	0.0313845	0.0545125	0.00986163	0.0375		RSBN1L	0.0809418	0.224539	0.000734016	0.00492868		CNOT10	0.0231697	0.0538411	0.0413568	0.0927018		PXDC1
	FKBP11	0.147823	0.233421	1.0741e-13	2.37234e-12		PLAU	0.105211	0.0583953	2.44e-18	6.63e-17		CD9	0.0603058	1.13216	0.182282	0.440173		EEF2K	0.0286493	0.0903679	0.0393286	0.0820707		IRF2BP2	0.107658	0.34763	1.74e-10	1.61e-09		YIPF4	0.0313244	0.254	0.193996	0.351443		PDIA6	0.0808866	0.719624	0.0337086	0.112501		DCBLD1	0.0231632	0.0345897	0.0131078	0.035961		SMAGP
	GTF2I	0.1478	0.318997	2.19144e-09	2.73964e-08		KANK3	0.105081	0.241306	1e-05	7.74e-05		TUFM	0.0602877	0.528062	0.0378373	0.161554		SDR39U1	0.028628	0.148345	0.0928516	0.16544		IFIT1	0.107606	0.244254	3.77e-12	4.01e-11		FOXC1	0.0312679	0.135813	0.0759671	0.182294		DNAJA1	0.0808347	0.826544	0.048912	0.148499		SIN3B	0.0231491	0.0989406	0.142079	0.245904		STAB2
	RBM25	0.147767	0.568945	7.75634e-07	6.37094e-06		FUS	0.104935	1.00444	0.00681573	0.0250519		B3GNT5	0.06026	0.0744941	2.0647e-06	4.05437e-05		FMNL2	0.0285583	0.0425138	0.00252449	0.00790012		GIMAP6	0.107368	0.308483	1.46e-11	1.46e-10		SLC35A4	0.0312556	0.073709	0.0199488	0.0660668		SMIM14	0.0805534	0.188201	0.000169375	0.00138008		CEP162	0.0231371	0.0490728	0.0312109	0.0735642		SMDT1
	DAB2	0.14754	0.346098	2.16142e-09	2.70488e-08		SLK	0.104819	0.186386	2.3e-07	2.31e-06		ROM1	0.0602207	0.0768559	9.65388e-07	2.04354e-05		ITPRIP	0.0285238	0.279151	0.223004	0.332894		MITD1	0.107316	0.182785	3.85e-18	5.9e-17		GPD2	0.0312375	0.050164	0.00571826	0.0240092		GCNT1	0.0801991	0.0144508	4.87e-36	4.65e-34		LBH	0.0231347	0.0794008	0.0936722	0.179253		ADAM10
	ANP32B	0.147414	0.489405	6.92971e-08	6.79355e-07		HES5	0.104788	0.025678	8.08e-37	5.54e-35		MRPS7	0.0600268	0.232593	0.00313285	0.0246177		FCN3	0.0285114	0.204528	0.222632	0.332506		ICA1	0.107031	0.28197	1.23e-12	1.35e-11		EPB41L5	0.0312021	0.0135829	3.29e-07	4.07e-06		TSG101	0.0801887	0.248143	0.000812588	0.00536774		NDUFB7	0.023061	0.60341	0.484002	0.614447		SDC3
	P4HB	0.147303	0.458172	6.11289e-08	6.07015e-07		ATXN3	0.104512	0.299053	2.85e-05	0.00020076		RIN2	0.0599393	0.157262	0.00103102	0.00979075		LAMA5	0.0284808	0.280778	0.23978	0.351202		LCN6	0.106798	0.180862	2.69e-16	3.72e-15		VEGFA	0.0309709	0.0198781	0.000112949	0.000825099		FLYWCH2	0.080153	0.230209	0.000482547	0.00343063		CLEC2D	0.0230484	0.0331911	0.0129483	0.0355793		TC2N
	PDCD6	0.147214	0.437026	1.1424e-08	1.27778e-07		RAB31	0.104349	0.0476259	8.59e-24	3.25e-22		KIFC3	0.0598574	0.151164	0.000617843	0.00636284		LCP2	0.0283846	0.0251618	8.408e-05	0.000382763		GNS	0.106528	0.207655	1.18e-15	1.56e-14		PIP4K2B	0.0309284	0.0467154	0.00527305	0.0224486		CSNK1G3	0.0801043	0.0846621	8.59e-08	1.32e-06		OGT	0.0230364	0.108046	0.168591	0.279172		CNBP
	EIF3L	0.147172	0.682713	2.17208e-06	1.64373e-05		SCAF11	0.104306	0.539795	0.000983813	0.00480459		LSM4	0.0598029	0.294373	0.00781383	0.0512832		LSP1	0.0283493	0.0129295	3.22251e-07	2.28836e-06		YTHDF2	0.106452	0.308871	6.26e-12	6.49e-11		NBEAL2	0.0307753	0.0448522	0.00759419	0.0304816		UBE2I	0.0800751	0.382804	0.00568437	0.0275293		HCFC1	0.0230217	0.0641871	0.065061	0.134346		VDAC1
	NAA38	0.147018	0.797186	1.57567e-05	0.000100393		OCIAD2	0.104199	0.435636	0.000316838	0.00176625		ITGA8	0.0597474	0.0261264	9.89516e-17	7.28069e-15		MEG3	0.0282857	0.0105792	2.50577e-07	1.80884e-06		TNFRSF10D	0.106445	0.158397	4.28e-20	7.18e-19		MRPL17	0.0306879	0.192058	0.139512	0.279299		ATP1B1	0.0800532	0.0192137	2.14e-26	1.39e-24		VPS13A	0.0229947	0.0991557	0.135717	0.237248		NEDD8
	NHP2	0.147002	0.419033	8.24822e-09	9.47321e-08		SMARCA4	0.10407	0.147923	9.23e-09	1.12e-07		RPL36	0.0596005	3.13743	0.107755	0.32124		CD44	0.0282436	0.0201881	4.13263e-05	0.000200143		SRSF7	0.10638	0.728739	2.34e-06	1.38e-05		STK38L	0.0306376	0.0975401	0.0464819	0.126697		ARL5A	0.0800432	0.260877	0.00143101	0.00870099		ATAD3C	0.0229904	0.0281103	0.00644553	0.0195543		CASK
	SNRK	0.146844	0.232266	2.21554e-12	4.1251e-11		CCNL2	0.104023	0.224551	7.6e-06	6.01e-05		CD40	0.0594635	0.334092	0.0154864	0.0860951		TSPAN9	0.0281786	0.227574	0.175416	0.275672		TACC1	0.105985	1.04623	5.36e-05	0.000251987		POMT1	0.0305857	0.0327465	0.00121465	0.00644469		PSMB2	0.0799594	0.42308	0.00754784	0.0346056		STRN4	0.0227857	0.0688687	0.0765601	0.15292		IGHG2
	SEMA3F	0.146617	0.128067	1.822e-18	6.76409e-17		ST5	0.103917	0.0335834	7.37e-29	3.64e-27		KIAA1211L	0.0594259	0.0970557	3.21065e-05	0.000475909		ZNF316	0.0281578	0.027983	0.000412826	0.00159666		ATP5C1	0.105911	0.553585	4.56e-08	3.33e-07		DNASE2	0.0305856	0.151886	0.0931008	0.210619		ZFAND6	0.0799333	0.281653	0.00178059	0.0105165		DAPK3	0.0227783	0.137517	0.200353	0.318953		TIMM13
	NDUFC2	0.146583	0.84168	1.30183e-05	8.47124e-05		TJP2	0.10388	0.171653	2.29e-07	2.3e-06		ATP5G3	0.0592424	0.56661	0.0501136	0.196623		SEC16A	0.0281211	0.0597403	0.013822	0.0340298		SF3B5	0.105819	0.436382	2.08e-09	1.77e-08		SEC22C	0.0305792	0.115182	0.0594459	0.152298		TMEM107	0.0799127	0.111499	4.19e-06	4.76e-05		ORAI2	0.0227035	0.0844615	0.0999672	0.188368		AP3S1
	PCDH12	0.146296	0.227444	6.53684e-11	1.02098e-09		C17orf62	0.103841	0.20534	3.98e-07	3.85e-06		ARHGDIA	0.0591197	0.497732	0.0395723	0.166495		PPP1R12C	0.0280094	0.0744436	0.0300251	0.0654519		RBX1	0.105733	0.71535	1.12e-06	6.82e-06		SULT1A3	0.0305416	0.0545455	0.00979729	0.0373806		UBL7	0.0798961	0.0957268	1.42e-07	2.11e-06		CRIP1	0.0227009	0.164271	0.268259	0.398312		DDX10
	GNB1	0.146207	0.282717	7.3311e-11	1.13632e-09		PCDH1	0.103731	0.171289	5.26e-07	5.01e-06		HDDC3	0.0591178	0.124968	0.000144491	0.00182503		TRPM7	0.0279956	0.0577699	0.0124398	0.0311223		ATP5H	0.105628	0.571829	1.42e-07	9.8e-07		TMEM50B	0.0305165	0.238024	0.18336	0.33843		CRADD	0.0798835	0.0566553	2.72e-11	6.55e-10		CASP10	0.0226876	0.115695	0.167667	0.278124		TRAPPC6A
	RNF145	0.146134	0.153548	4.40047e-18	1.57617e-16		NOV	0.103686	0.149205	1.96e-07	1.99e-06		ITPKB	0.0589925	0.119076	0.000304518	0.00349399		TLE2	0.027972	0.0305456	0.000933294	0.00330701		NEAT1	0.105601	2.56465	0.000514175	0.00198927		DCN	0.0304096	0.0791498	0.0411954	0.115457		IER3	0.0798621	0.301286	0.00562814	0.027322		DNM1L	0.0226527	0.119257	0.16134	0.27054		RPL8
	C1orf122	0.14611	0.151528	6.45669e-20	2.72879e-18		CDC37	0.103574	1.23501	0.0100398	0.0347089		RPL7L1	0.0589615	0.228377	0.00337963	0.0261755		MLLT6	0.0279233	0.159669	0.130529	0.217441		CSNK2B	0.105579	0.481778	9.36e-09	7.48e-08		NDFIP1	0.0303572	0.355196	0.257065	0.426169		CREM	0.0798061	0.20665	0.000367026	0.00271359		NID1	0.0225734	0.187589	0.287695	0.420929		NFIX
	TCEAL8	0.146048	0.323095	2.43709e-10	3.53942e-09		FRMD4B	0.103403	0.257772	5.99e-06	4.81e-05		SRSF2	0.0587647	0.537957	0.0469165	0.187945		MTA1	0.0278746	0.0762004	0.0342263	0.0730711		FNTA	0.105564	0.258738	9.5e-14	1.14e-12		NME3	0.0302644	0.400315	0.293987	0.464582		RHEB	0.0797642	0.502166	0.0144503	0.058192		SLC38A2	0.022572	0.343194	0.409839	0.548218		BLOC1S1
	ADGRL2	0.146031	0.104566	2.19504e-24	1.34051e-22		NUDT14	0.103366	0.260057	8.41e-06	6.6e-05		HMBOX1	0.0584817	0.161249	0.0013884	0.0125521		TTLL10	0.0278564	0.0224625	8.4755e-05	0.000385692		YPEL2	0.1054	0.179565	4.26e-17	6.15e-16		TRIM2	0.0301557	0.0401761	0.00247524	0.0118142		AFAP1L2	0.0797424	0.0891733	2.3e-07	3.26e-06		KDM2B	0.0225593	0.0285688	0.00729161	0.021807		BLCAP
	MTPN	0.146017	0.264051	3.59531e-12	6.50565e-11		SEC61B	0.103133	0.800264	0.00302715	0.0126622		HNRNPR	0.0584022	0.357449	0.019213	0.100371		2007-03-01	0.0278486	0.182863	0.131265	0.218399		HAX1	0.105372	0.285945	8.05e-13	8.93e-12		MYLIP	0.0300719	0.206428	0.17503	0.327736		PSMB5	0.079408	0.527968	0.0158892	0.0627505		ZNF302	0.022529	0.0995466	0.137322	0.23947		UBE2E1
	OAF	0.145998	0.113287	8.57541e-23	4.6759e-21		SYNCRIP	0.10307	0.317745	4.28e-05	0.000290191		TNFAIP1	0.0582668	0.236641	0.00564524	0.0397183		MAPK8IP3	0.0278343	0.0303337	0.00110338	0.00384062		BRD2	0.105312	0.422566	7.85e-09	6.31e-08		PDE4A	0.0300108	0.0194625	1.74e-05	0.000155958		CCDC59	0.0793752	0.253101	0.0011885	0.00742567		KIAA1109	0.0225249	0.149836	0.249075	0.377164		EIF1
	UGCG	0.145945	0.274482	1.5518e-10	2.31991e-09		UFM1	0.103062	0.218473	7.07e-07	6.59e-06		PCF11	0.0580955	0.270538	0.0112466	0.0674023		NUP133	0.0277866	0.0430089	0.00317201	0.00964234		PHLDA1	0.105012	0.143404	3.44e-21	6.06e-20		GRN	0.0299863	0.817009	0.432665	0.603262		PSMB3	0.0792109	0.616484	0.0222672	0.0815508		SYCP2	0.022522	0.018745	0.0019889	0.00701484		CRIP1
	SPAG9	0.145824	0.276628	1.20094e-10	1.81763e-09		PSMA4	0.102952	0.61302	0.00135542	0.00638948		PRDX3	0.0579433	0.257463	0.00672987	0.0458186		TMUB1	0.0276146	0.0616823	0.0108655	0.0277366		HIST1H4C	0.104736	0.390687	1.78e-09	1.53e-08		CXCL1	0.0299718	0.012711	2.36e-06	2.48e-05		EFEMP2	0.0790685	0.0891732	6.84e-07	8.98e-06		CNTROB	0.0225045	0.0171978	0.000556639	0.00229766		SYS1
	RAB2A	0.145811	0.571	6.2109e-07	5.20659e-06		RNF7	0.102784	0.404671	0.000141699	0.000855094		FERMT2	0.0579164	0.305625	0.0168042	0.0913524		BNIP3L	0.0276008	0.24871	0.187925	0.290767		ZCRB1	0.104505	0.267812	7.31e-13	8.12e-12		SLC25A28	0.0299468	0.0354138	0.00220173	0.0106969		DUSP22	0.079061	0.158735	7.84e-05	0.000707205		ZNF451	0.0224936	0.129742	0.205532	0.325472		SYPL1
	KLF9	0.145774	0.375715	7.26601e-09	8.44406e-08		SLC12A4	0.10271	0.11319	6.16e-10	8.61e-09		SCGB3A1	0.0577734	0.0508331	2.35893e-08	6.56308e-07		TRAK1	0.0275925	0.0692778	0.0241224	0.054541		EIF6	0.104495	0.358903	1.31e-10	1.24e-09		FAM103A1	0.0299317	0.12783	0.0880004	0.202685		LIMA1	0.0788754	0.487742	0.021072	0.0781814		DIAPH2	0.0224684	0.156584	0.2414	0.368143		AKR1A1
	BCL6B	0.145657	0.150482	2.3746e-17	7.73423e-16		MIS18BP1	0.102484	0.213245	2.7e-06	2.29e-05		TRIM41	0.0574822	0.0598763	2.55308e-07	6.0316e-06		CBFA2T3	0.0275505	0.0241624	0.000164986	0.000701651		PRKCH	0.104378	0.303128	1.6e-11	1.6e-10		WWC3	0.0298748	0.080519	0.0355964	0.103076		TRMT112	0.0788107	0.804558	0.0396919	0.12721		ZRSR2	0.0224627	0.0909677	0.12401	0.221765		TMEM230
	TEK	0.145042	0.255419	5.75396e-11	9.06825e-10		NDUFB1	0.102369	0.73285	0.00325781	0.0134565		IFRD1	0.057315	0.258601	0.0102443	0.0626248		MUS81	0.0275265	0.0789536	0.0322543	0.0694927		PPIA	0.104326	1.50432	8.38e-05	0.000379456		CCDC91	0.0297816	0.0753127	0.0275962	0.0846247		UQCRFS1	0.0788012	0.298961	0.00242728	0.0137254		EP300	0.0223721	0.0726583	0.0948445	0.180892		ALDH3A2
	NUCB2	0.144795	0.456315	1.03557e-07	9.85081e-07		ACTB	0.102241	2.90968	0.0160431	0.0514981		CEBPD	0.0572874	0.36695	0.0396935	0.166819		DAB2IP	0.02751	0.0840789	0.0433453	0.0892001		SPCS1	0.104116	0.626419	3.64e-07	2.39e-06		CMPK2	0.0297644	0.0278619	0.000553506	0.00334018		RN7SL832P	0.0787004	0.0436411	2.38e-12	6.23e-11		C1orf131	0.0223475	0.124555	0.191145	0.307797		MID1
	PCBP1	0.14476	0.414346	4.03442e-08	4.13739e-07		IGLC3	0.102024	0.0713327	1.64e-15	3.77e-14		DUSP3	0.0571928	0.103588	6.22092e-05	0.000857588		FOXO4	0.0274863	0.0209166	3.50459e-05	0.00017274		HSPA9	0.10404	0.267929	5.79e-13	6.51e-12		SCD5	0.0296772	0.0156661	1.05e-06	1.18e-05		ANAPC11	0.0785717	0.49897	0.0156786	0.0621951		KRT222	0.0223348	0.0328112	0.00776243	0.0229287		SCARB2
	HP1BP3	0.144647	0.377477	1.36333e-08	1.51105e-07		ADGRL2	0.101939	0.104566	3.49e-11	5.59e-10		SMC3	0.0571411	0.301052	0.0159051	0.087823		SCARB2	0.0274722	0.22094	0.176352	0.276646		POSTN	0.103966	0.163212	5.16e-13	5.84e-12		NOD1	0.0296632	0.0595852	0.0212581	0.0692577		PSMB7	0.0785706	0.475663	0.0125782	0.0520782		RALBP1	0.0223189	0.249611	0.32809	0.463539		SSBP1
	TMBIM4	0.144636	0.672321	2.60871e-06	1.94642e-05		ATP5G3	0.101809	0.56661	0.00116867	0.00560706		DNAJC8	0.057103	0.476052	0.0439312	0.179366		GAA	0.0273647	0.106857	0.0619861	0.119303		C19orf53	0.103895	0.616592	4.08e-07	2.67e-06		ITGAV	0.0296394	0.116109	0.0850406	0.197139		GPRC5B	0.0783028	0.207294	0.00104441	0.00665088		TRPC4AP	0.0222958	0.108454	0.165729	0.275563		PLIN5
	SUMO3	0.144475	0.333564	4.30923e-10	6.04976e-09		SDF2L1	0.101794	0.172698	7.2e-08	7.8e-07		EIF3G	0.0570335	0.711577	0.077407	0.26197		UBR4	0.027264	0.112659	0.0802106	0.147081		EPB41L4A-AS1	0.10381	0.246764	5.81e-14	7.02e-13		SMAD3	0.0296145	0.0555146	0.0128685	0.0463921		HIST2H2BE	0.0782961	0.0262644	4.29e-21	2.08e-19		SP140L	0.022272	0.102341	0.142481	0.246461		SNRPB2
	RNF7	0.14434	0.404671	9.97832e-09	1.12431e-07		SLC52A3	0.101759	0.0616253	1.82e-17	4.72e-16		EEF1B2	0.0569965	1.44286	0.168049	0.41957		CHPT1	0.0272622	0.0143574	1.82163e-06	1.14393e-05		MYOF	0.103684	0.163945	1.07e-17	1.6e-16		OAS1	0.0294517	0.126529	0.095577	0.214588		MED4	0.0782923	0.335506	0.00483586	0.0241378		MTRNR2L10	0.0222516	0.0180509	0.000902086	0.00350671		ECHS1
	GNB2	0.144308	0.309104	6.69271e-10	9.11312e-09		RBM25	0.101686	0.568945	0.00151956	0.00705734		CIRBP	0.0569438	1.11405	0.132808	0.367726		HEATR5A	0.026939	0.0285565	0.00066954	0.00245948		PDE2A	0.103481	0.304746	4.34e-10	3.93e-09		RCOR1	0.029324	0.0284998	0.000927265	0.005141		TSPO	0.0782804	0.916224	0.0558028	0.163683		KRI1	0.0221657	0.0574212	0.0626195	0.129958		ODF2L
	PNN	0.144129	0.478901	3.47413e-07	3.03309e-06		NRDE2	0.101663	0.15842	1.47e-07	1.52e-06		SERPING1	0.0565817	0.554154	0.0747208	0.256907		SLC25A20	0.0269337	0.0346036	0.000934554	0.00331051		MRPS18B	0.103341	0.274427	1.31e-12	1.44e-11		FAM45A	0.0293158	0.0883362	0.0389853	0.110634		TIFA	0.0782791	0.0950407	2.5e-07	3.52e-06		C9orf16	0.0221431	0.600792	0.495712	0.624768		GSTO1
	SSNA1	0.144082	0.252378	3.98809e-12	7.16331e-11		UPF2	0.101616	0.406278	0.000365003	0.00200999		DCAF13	0.0565037	0.167672	0.00116758	0.0109111		FBRSL1	0.0267641	0.0209749	0.000173737	0.000733754		ZNF593	0.103297	0.161557	8.1e-20	1.35e-18		MAPK14	0.0293126	0.0800718	0.041726	0.116588		NUMB	0.0782206	0.21163	0.000912841	0.00593687		STOX2	0.0221382	0.0709756	0.0875815	0.170067		CHMP1B
	FILIP1L	0.143898	0.259732	1.0761e-10	1.63071e-09		BRWD1	0.101579	0.125829	2.83e-09	3.63e-08		DNTTIP2	0.0562511	0.202975	0.00345465	0.0267396		ZBTB46	0.0266298	0.0492983	0.012133	0.0304547		NDUFS5	0.103226	0.925546	1.55e-05	7.97e-05		TP53I11	0.0292368	0.12638	0.117857	0.247892		MICU2	0.0782051	0.108135	1.95e-06	2.36e-05		KLHL3	0.0221187	0.0801482	0.114322	0.2087		CCDC47
	PRDX1	0.143831	1.17927	9.234e-05	0.000491434		KCNQ1	0.101572	0.0180579	1.01e-49	1.1e-47		EIF3M	0.0561533	0.353412	0.0207952	0.106541		PLA2G6	0.026593	0.0290614	0.00121792	0.00419268		RALB	0.103197	0.295436	8.6e-12	8.79e-11		SLC16A3	0.0292298	0.115466	0.0791103	0.187549		MVP	0.0780562	0.319276	0.00455102	0.0230457		GRIPAP1	0.0220482	0.0900162	0.130621	0.230583		VPS28
	SVBP	0.143697	0.190343	6.61352e-16	1.92328e-14		KIAA1211L	0.101387	0.0970557	7.62e-12	1.29e-10		DUT	0.056144	0.421681	0.0359272	0.156384		NDFIP2	0.0265614	0.0698997	0.0227247	0.0519385		IRAK3	0.103094	0.160025	2.76e-18	4.27e-17		CALD1	0.029179	0.958156	0.489429	0.650407		NSUN6	0.0778581	0.176218	0.000377326	0.00278637		RYK	0.0220299	0.108852	0.185861	0.300956		CTHRC1
	ANKRD11	0.143668	0.289903	1.32014e-09	1.719e-08		ATP6AP1	0.101333	0.237505	4.21e-06	3.47e-05		AKR1B1	0.0561161	0.188408	0.00348013	0.0268687		TP53I11	0.0265252	0.12638	0.114875	0.196262		XRCC6	0.102784	0.481436	3.27e-08	2.44e-07		PARP12	0.029048	0.0535616	0.0162867	0.0561301		EIF3D	0.077355	0.587924	0.0236381	0.0855202		EIF4EBP1	0.0220105	0.113291	0.155078	0.262417		ATPIF1
	GRAMD1A	0.143419	0.309817	2.50938e-09	3.11479e-08		RFC1	0.100925	0.277783	2.54e-05	0.000180781		EIF1AX	0.0560895	0.57185	0.0662277	0.238061		POLR2B	0.0264797	0.193038	0.185277	0.287553		ADGRG6	0.102752	0.0532833	1.45e-48	5.74e-47		CHMP4C	0.029013	0.011651	4.65e-07	5.61e-06		GORASP2	0.0772757	0.141093	2.18e-05	0.000218725		MBOAT2	0.0220033	0.0352302	0.017949	0.046754		CHST15
	NFAT5	0.14271	0.189985	3.80468e-14	8.8515e-13		PTPRE	0.100781	0.220641	5.31e-06	4.31e-05		DGKD	0.0558928	0.0631283	9.01579e-06	0.000153583		ZKSCAN1	0.0264536	0.165826	0.148287	0.241264		DDOST	0.102661	0.298576	1.14e-11	1.15e-10		RENBP	0.0289757	0.0238859	0.000133298	0.000950441		DNAJB6	0.0772308	0.50291	0.0180357	0.0693038		KDM5A	0.0220025	0.164299	0.258232	0.387046		EMILIN1
	MT-ND3	0.142611	3.789	1.54917e-05	9.89101e-05		DYNC1LI2	0.100768	0.3452	0.000106381	0.000664623		NUBP1	0.0557701	0.128459	0.000452915	0.00489116		GNA11	0.0264097	0.103888	0.0752184	0.13958		ETHE1	0.102551	0.185905	1.06e-17	1.57e-16		MAP3K6	0.0289717	0.1371	0.15022	0.294037		RSAD2	0.0771099	0.0824216	1.32e-06	1.66e-05		RPS24	0.0219741	3.05348	0.581614	0.69844		EDNRB
	LAMTOR1	0.141473	0.50133	2.19682e-07	1.98461e-06		REST	0.100751	0.121059	4.67e-10	6.61e-09		SORBS1	0.055718	0.0318102	5.12973e-11	2.061e-09		CSNK1G2	0.0263996	0.055429	0.0175262	0.0415984		TOMM20	0.102479	0.455216	1.92e-08	1.48e-07		ENO2	0.0288599	0.0139568	1.74e-06	1.87e-05		SMIM7	0.0770059	0.245505	0.00129379	0.00798597		PTP4A3	0.0219701	0.232854	0.354322	0.490498		DDR2
	NFE2L2	0.141234	0.445262	1.39304e-07	1.29585e-06		PTPRA	0.100732	0.099951	2.85e-11	4.63e-10		LIPA	0.055631	0.371432	0.0319785	0.144554		ATAD3B	0.0263094	0.0301829	0.00143226	0.00482851		PKP4	0.10242	0.231676	6.71e-13	7.48e-12		ADI1	0.0288577	0.163964	0.126212	0.25987		GLO1	0.0770037	0.224309	0.000784055	0.00520459		E4F1	0.0218698	0.0597005	0.0711187	0.144245		RPLP2
	CYC1	0.141107	0.312081	4.58983e-10	6.43631e-09		FHOD1	0.100615	0.0729796	7.96e-14	1.59e-12		LTA4H	0.0555892	0.175658	0.00230065	0.0190768		ARHGAP25	0.0262562	0.0414722	0.00328744	0.009961		CCT2	0.102284	0.309494	1.94e-11	1.93e-10		Smacrophages: tumor associated2	0.0288006	0.0349171	0.00235205	0.0113236		UBE2N	0.0769692	0.31121	0.00330897	0.0177262		DDX39B	0.0217977	0.0661808	0.0756127	0.151424		ZMYND8
	SCAND1	0.14095	0.484818	4.62343e-07	3.96007e-06		CWF19L2	0.100507	0.324085	0.00016004	0.000955888		PIN1	0.0555484	0.291915	0.0134139	0.0773181		CISD3	0.0262558	0.144307	0.115776	0.197498		SAMHD1	0.102251	0.180415	8.05e-16	1.08e-14		PAK4	0.0287627	0.065776	0.0196058	0.0651783		RAD21	0.0769212	0.308025	0.00475215	0.0238368		ZNF35	0.0217123	0.0304998	0.0112983	0.0317016		MTCH1
	CCDC80	0.140911	0.184682	2.79451e-12	5.11726e-11		TIMP2	0.100473	0.311783	0.000113964	0.000706216		CNRIP1	0.0555227	0.168135	0.00122742	0.011323		MFSD12	0.0261637	0.0375506	0.00387474	0.0114451		THUMPD3-AS1	0.102201	0.265881	1.6e-11	1.59e-10		ARL1	0.0286897	0.192647	0.159895	0.307228		PARP9	0.076785	0.179116	0.000534106	0.00373844		TCTEX1D1	0.0216859	0.0344822	0.0176544	0.0460554		RPL28
	MGAT4A	0.140824	0.206593	2.06066e-13	4.38482e-12		BCAP31	0.100436	0.726146	0.00350775	0.0143194		LAPTM4B	0.0554216	0.220762	0.00712836	0.047891		C1QTNF9	0.0261262	0.0526865	0.0139176	0.0342099		PLP2	0.10218	0.236285	1.47e-13	1.74e-12		MCC	0.0286303	0.0798283	0.0467918	0.127325		ARL3	0.0764923	0.169397	0.00015712	0.00129057		ARHGEF7	0.0216582	0.169615	0.314378	0.449296		BNIP3L
	PLEKHO1	0.14069	0.0668821	1.38583e-35	1.5113e-33		CCAR1	0.100231	0.229993	6.86e-06	5.45e-05		DBNL	0.0552299	0.232923	0.00721122	0.0481563		DDAH1	0.0261155	0.0264332	0.000329569	0.0013027		AGPAT2	0.102102	0.172952	7.8e-18	1.17e-16		HLTF	0.0286132	0.0491383	0.0108483	0.0404954		MAPK1IP1L	0.0764218	0.242515	0.00137542	0.00842077		DPEP1	0.0216503	0.012806	0.000106017	0.000522134		VPS29
	TBCD	0.140689	0.223366	4.25001e-11	6.78558e-10		TMEM258	0.100099	0.939953	0.0066893	0.0246763		RBM42	0.0552051	0.27207	0.0124527	0.0730885		BTG1	0.0260546	1.08102	0.508437	0.621876		CCT8	0.102091	0.34691	2.13e-10	1.97e-09		HMGB3	0.0285286	0.0556496	0.0132854	0.0475441		ARID4A	0.0762267	0.231138	0.00152089	0.00920526		RASIP1	0.021635	0.255953	0.391221	0.529401		SESN3
	PARVB	0.14061	0.237128	2.15139e-12	4.01178e-11		PSMC1	0.0999658	0.38775	0.00018596	0.00109778		NOX5	0.0551797	0.00866857	3.69981e-33	6.54919e-31		PPP1R13L	0.0258338	0.0529988	0.0148928	0.0362569		2010-09-01	0.101813	0.247479	3.03e-13	3.48e-12		C6orf47	0.0284814	0.0411856	0.00522509	0.0222911		CD55	0.0759733	0.321175	0.00576467	0.0278299		DYRK2	0.0215992	0.0270426	0.0060181	0.0184177		POLR2K
	HSP90AA1	0.140545	1.45316	0.000389371	0.00175167		TMEM50A	0.0998094	0.669676	0.00265503	0.0113347		CEBPG	0.0550087	0.133525	0.000548284	0.00575134		TP53INP1	0.0257999	0.0353679	0.00480644	0.0138261		TCOF1	0.101766	0.138579	4.93e-20	8.24e-19		GOLGA8A	0.0284156	0.0946223	0.0868369	0.200438		GPKOW	0.0757151	0.0730123	5.23e-08	8.26e-07		YTHDC2	0.0215246	0.0782568	0.126428	0.224895		ETHE1
	ACTR2	0.14045	0.383114	3.39649e-08	3.52163e-07		ATP13A2	0.0997492	0.0606399	9.78e-16	2.28e-14		CKMT2	0.0549668	0.0155397	2.5174e-26	3.30619e-24		LRRC8A	0.0257791	0.211624	0.208859	0.316384		TOMM22	0.101643	0.30165	1.07e-11	1.09e-10		FAT4	0.0283408	0.0559714	0.0218797	0.0707541		TMEM230	0.075281	0.441601	0.0129869	0.0533182		DOCK8	0.0214893	0.0115647	6.82e-05	0.000349761		CUEDC2
	ARID4B	0.140366	0.460138	3.3332e-07	2.91631e-06		AKAP17A	0.0996797	0.104711	6.86e-11	1.07e-09		HELZ2	0.0549581	0.155033	0.00238621	0.0196528		OASL	0.0257589	0.0531674	0.0187774	0.0441051		TIFA	0.101641	0.0950407	1.29e-30	3.2e-29		SPG11	0.0283144	0.0913203	0.067939	0.168105		FOXP1	0.0752577	0.538966	0.0311703	0.10593		ROMO1	0.0214847	0.61143	0.517096	0.643485		NDUFB5
	CCT8	0.140365	0.34691	2.09446e-09	2.63187e-08		RSRC1	0.0996383	0.199609	2.01e-06	1.75e-05		SDCBP	0.054781	1.10789	0.163282	0.412562		AHR	0.025743	0.209619	0.200642	0.306521		RTN3	0.101351	0.250662	5.2e-13	5.88e-12		HABP4	0.0282825	0.0293785	0.0014608	0.00756988		HSD17B10	0.0752573	0.235526	0.0011957	0.00746261		DOT1L	0.0214504	0.017115	0.000939023	0.00362883		IFT43
	DYNC1I2	0.140125	0.723684	2.28398e-05	0.000141034		LENG8	0.099588	0.142774	4.53e-08	5.02e-07		RUVBL2	0.0545711	0.138241	0.000544887	0.00573235		TRIB2	0.0256727	0.148379	0.130649	0.217592		NOB1	0.101242	0.183357	2.08e-17	3.06e-16		BLVRA	0.0281321	0.10983	0.0694606	0.170668		SNRNP40	0.0751717	0.170785	0.000186103	0.00149445		STRBP	0.0214221	0.0309233	0.0144883	0.0391071		LINC01197
	NEDD9	0.140037	0.906835	0.000105861	0.000555408		MGEA5	0.099545	0.229508	1.5e-05	0.000111387		SLC2A14	0.0545647	0.0817636	2.29432e-05	0.000355774		KIF26A	0.0256618	0.0632318	0.0297289	0.0648988		SNRPA	0.100958	0.150173	4.87e-20	8.15e-19		RUSC1	0.02813	0.0750907	0.0342585	0.100104		CCSER2	0.0751009	0.171045	0.000247382	0.00191599		WDR59	0.0214122	0.0589112	0.079688	0.157787		TMEM126B
	MCAM	0.139905	0.232663	1.63878e-10	2.44098e-09		ANKRD10	0.09919	0.219664	3.91e-06	3.23e-05		ERF	0.054499	0.155606	0.00217299	0.0182161		DPH7	0.0256357	0.0638243	0.0266474	0.0592198		MMADHC	0.100748	0.28513	4.81e-12	5.05e-11		TSPYL1	0.0280777	0.0878577	0.0506441	0.135324		COA6	0.0750217	0.112812	7.22e-06	7.82e-05		NAV3	0.0213523	0.0336502	0.0245433	0.0605355		SSB
	VAT1	0.139896	0.264146	2.04653e-10	3.00798e-09		CLPTM1	0.0990957	0.202939	1.24e-06	1.11e-05		H2AFY	0.0544654	0.363183	0.0299321	0.138263		SSBP2	0.0256109	0.101576	0.0685833	0.129647		GRN	0.10066	0.817009	1.64e-05	8.43e-05		TMTC1	0.0280673	0.190849	0.202111	0.361169		TMEM63A	0.0748237	0.0542925	5.33e-09	9.72e-08		PIKFYVE	0.0213285	0.0551546	0.0698327	0.142083		NNMT
	RAB11B	0.139827	0.372205	1.35644e-08	1.50478e-07		KDM5A	0.0988855	0.164299	2.3e-07	2.31e-06		IDH3G	0.0542686	0.202109	0.00497328	0.0357399		SRPX2	0.025482	0.0118129	5.24857e-07	3.59742e-06		C14orf2	0.100633	0.786417	8.43e-06	4.55e-05		AMFR	0.0279843	0.074687	0.0475102	0.128674		SLC25A4	0.0747379	0.128381	2.71e-05	0.000266794		PNPLA6	0.0211336	0.0670306	0.0987525	0.186713		HIGD2A
	UBE2R2	0.139826	0.146825	4.06387e-18	1.46419e-16		SPOCK2	0.0987774	0.0552971	1.13e-16	2.77e-15		IER3IP1	0.0542682	0.321349	0.0222408	0.111882		MT-ND3	0.0254649	3.789	0.444815	0.563879		RAP1B	0.100631	0.378003	2.97e-09	2.5e-08		CEBPB	0.0279697	0.0199241	7.18e-05	0.000552529		MAGED2	0.074683	0.381335	0.0105825	0.045432		PLXNB2	0.0211158	0.0825031	0.141716	0.245346		PLA2G4C
	MANF	0.139774	0.350162	8.47408e-09	9.68218e-08		PRRC2B	0.0987746	0.147712	1.46e-07	1.52e-06		DHRS7B	0.0541816	0.162678	0.00216822	0.0182023		PARP9	0.0253837	0.179116	0.183009	0.28479		VKORC1	0.100214	0.477494	6.3e-08	4.52e-07		CRAMP1	0.0279549	0.0325752	0.00415312	0.0183658		DCTN6	0.0746223	0.284668	0.00317776	0.0171512		SEC31A	0.0210978	0.184389	0.299137	0.432949		KLF10
	CHD4	0.139559	0.220984	1.11171e-11	1.89378e-10		EIF3J	0.0987497	0.421127	0.000538557	0.00283532		SLC44A2	0.0541589	0.388643	0.0448793	0.18235		BRF1	0.025343	0.0371698	0.00620526	0.0172057		HM13	0.100202	0.341686	1.03e-09	9.05e-09		SLC33A1	0.027946	0.0512478	0.0127909	0.046194		BCL7B	0.0746135	0.106276	2.93e-06	3.43e-05		OSBPL3	0.021095	0.0211054	0.00468076	0.0147728		GOPC
	CAMTA1	0.13925	0.396024	2.42513e-08	2.59557e-07		GIMAP7	0.0987407	1.11932	0.0192712	0.0599234		HYAL2	0.0541403	1.3629	0.205544	0.469907		SESTD1	0.0252428	0.0966831	0.0723006	0.135089		NT5C3A	0.100047	0.182079	2.25e-16	3.14e-15		IGF1R	0.0279384	0.0577492	0.0201577	0.0665637		CDC123	0.0745374	0.22093	0.000958116	0.00619176		L3MBTL3	0.0210713	0.0302954	0.00970402	0.0278293		RAP1B
	PEA15	0.139185	0.399251	6.86768e-08	6.74291e-07		PRPF38B	0.0986328	0.382411	0.000253978	0.00144619		CHCHD3	0.0540871	0.141243	0.000655048	0.0066562		RAB3GAP2	0.0252218	0.105165	0.0926806	0.165207		AK2	0.099972	0.275812	5.89e-12	6.13e-11		ALS2	0.0278607	0.026829	0.000906855	0.00503932		UQCRC1	0.0744308	0.200756	0.000649524	0.00442212		AGAP4	0.021008	0.019707	0.00359872	0.0117558		IGHM
	LSM8	0.139038	0.427319	8.10459e-08	7.8563e-07		C4orf48	0.098501	0.119257	3.53e-09	4.49e-08		PDE2A	0.0540028	0.304746	0.0307792	0.140748		PLEKHG5	0.0251612	0.0533439	0.0198323	0.046245		ITPR1	0.0999342	0.138943	2.46e-20	4.16e-19		TMEM184B	0.0278341	0.173464	0.178419	0.331843		IFIT5	0.0744245	0.0744426	1.38e-07	2.05e-06		UPF3B	0.0209771	0.151122	0.260358	0.389755		PSMB1
	C8orf59	0.138658	0.406175	3.20772e-08	3.34293e-07		SYMPK	0.0984322	0.111381	4.92e-10	6.94e-09		NDUFB9	0.0539096	0.678823	0.0911841	0.290334		BAIAP2L1	0.0251602	0.0325355	0.00232395	0.0073612		PNRC2	0.0998373	0.285525	3.05e-11	2.99e-10		STAT1	0.0277096	0.141182	0.13347	0.270382		PSMC5	0.0743262	0.439155	0.0141274	0.0570798		XPO7	0.0209454	0.0453497	0.0487397	0.105937		STUB1
	PABPC4	0.138637	0.11701	1.18543e-19	4.92478e-18		HERC1	0.0983017	0.114251	3.62e-09	4.59e-08		C1D	0.0538939	0.189244	0.00418365	0.031177		SRI	0.0251117	0.560838	0.389773	0.510146		TIPARP	0.0998053	0.125627	1.28e-21	2.3e-20		INAFM1	0.0276673	0.0347235	0.00432966	0.0189679		UNC5B	0.0742635	0.0892791	1.19e-05	0.000124153		EHMT2	0.0208832	0.0776573	0.119934	0.216281		UBE2L3
	PDIA4	0.138504	0.299643	1.14626e-09	1.50704e-08		VPS25	0.0979272	0.165773	1.15e-07	1.22e-06		KIF17	0.0538669	0.0878989	3.33311e-05	0.000492269		TM4SF18	0.0250754	0.511588	0.414548	0.53478		SUMO1	0.0997368	0.577855	4.55e-07	2.96e-06		SLC50A1	0.0276529	0.134154	0.120087	0.251367		RASD1	0.0741919	0.0567801	1.75e-08	3e-07		ANKRD36	0.0208761	0.0749611	0.136912	0.238892		SUMO1
	TOMM7	0.138318	1.54157	0.000383417	0.00173126		TSC22D4	0.0977219	0.0886119	4.49e-12	7.81e-11		NSMCE4A	0.0538522	0.172527	0.00261823	0.0212062		NUP188	0.0249937	0.0294508	0.00190342	0.00619461		CSF3	0.0996102	0.0390939	1.13e-54	5.11e-53		ABCA5	0.0276337	0.0666686	0.0335078	0.0984282		BBIP1	0.0740857	0.106074	4.26e-06	4.82e-05		TMEM132A	0.0207994	0.0342846	0.0274152	0.0662019		CYC1
	EI24	0.138314	0.25768	1.94861e-11	3.23814e-10		PON2	0.0975351	0.346502	0.000156777	0.000938664		ATXN3	0.05381	0.299053	0.0254595	0.1233		HIC2	0.0249188	0.0165454	2.50885e-05	0.000127573		CYCS	0.0995225	0.480683	1.06e-07	7.44e-07		RNH1	0.027608	0.56765	0.395013	0.567705		SHKBP1	0.0739669	0.178446	0.000356585	0.00265084		UBA6	0.0207775	0.133902	0.239308	0.365958		CDC42SE2
	NFE2L1	0.138097	0.290277	1.32218e-09	1.71982e-08		TRIM28	0.0974536	0.129112	1.37e-08	1.63e-07		TMEM245	0.0537767	0.144675	0.00227272	0.0189094		SPRY2	0.0247713	0.0308035	0.00145823	0.00490521		RNASE1	0.0994738	1.69416	0.000765201	0.00285641		PTAR1	0.0276027	0.0633433	0.0301277	0.0906802		OSTM1	0.073841	0.100919	7.14e-06	7.76e-05		ZNF407	0.0207554	0.0286598	0.0143667	0.038839		HNRNPM
	RSRC2	0.138081	0.52339	1.78329e-06	1.36816e-05		HNRNPH1	0.0972922	0.554331	0.00312116	0.0129975		SLC12A7	0.0537086	0.0864681	0.000107893	0.00140192		FUOM	0.0247566	0.0306505	0.00216436	0.00691304		HNRNPK	0.0993541	1.02939	4.94e-05	0.000234174		MINPP1	0.027519	0.0574701	0.0212429	0.0692325		OPTN	0.0737716	0.257628	0.00287943	0.0158048		EIF3C	0.0207362	0.0146753	0.00032257	0.00141113		RPS6
	TMED10	0.138043	0.364514	1.04822e-08	1.17891e-07		PGM2L1	0.0972036	0.118656	1.41e-09	1.89e-08		PER1	0.0536441	0.322103	0.0366181	0.158376		IST1	0.024741	0.194032	0.201874	0.30798		CCNG1	0.0993439	0.122864	2.56e-24	5.12e-23		ACTR6	0.0274515	0.0907832	0.0556041	0.145366		THEM6	0.0737288	0.127492	7.87e-05	0.000709707		SNHG19	0.0207349	0.069528	0.0887142	0.171753		FKBP2
	NUDT14	0.137998	0.260057	1.78743e-10	2.65916e-09		ITGA9	0.0971481	0.0837668	1.91e-12	3.43e-11		UBQLN1	0.0533765	0.148946	0.00139566	0.0125805		MAP2	0.0246908	0.0216662	0.000483961	0.00184376		ERG	0.0992494	0.419104	3.48e-08	2.59e-07		NPIPB5	0.0274055	0.0688038	0.0469445	0.127617		NDUFC1	0.0735097	0.64497	0.0411858	0.130796		CREBZF	0.0206965	0.0731752	0.115922	0.210759		ARPC3
	PA2G4	0.137908	0.474083	3.50544e-07	3.05825e-06		MYL12B	0.0969993	1.67184	0.0240106	0.0717074		ZNF704	0.0532937	0.0510086	5.6634e-07	1.25998e-05		PABPC4	0.0246817	0.11701	0.110482	0.190248		DCAF13	0.0992284	0.167672	7.6e-18	1.14e-16		OMD	0.0273654	0.00581982	9.81e-11	1.86e-09		PRR13	0.0734483	0.329212	0.00681409	0.0318756		HDAC10	0.0206626	0.0501972	0.0587713	0.123402		AKR1C2
	SH3GL1	0.137793	0.124496	3.68228e-20	1.57808e-18		SLC39A7	0.096998	0.189383	9.2e-07	8.39e-06		NBEAL1	0.0532836	0.8402	0.129035	0.362724		ECI2	0.0246144	0.201734	0.193576	0.297713		MIR22HG	0.0990304	0.135396	2.87e-20	4.84e-19		STIM1	0.0273437	0.0444045	0.0104988	0.0395171		SLU7	0.0733775	0.211792	0.000920561	0.00598071		PRDM1	0.0206568	0.149776	0.293284	0.426703		DRAP1
	SNF8	0.137761	0.260778	3.64496e-11	5.85014e-10		C19orf53	0.0968764	0.616592	0.00251797	0.0108481		SAMM50	0.053276	0.207563	0.00856579	0.0550645		TRIP12	0.0245523	0.157336	0.167348	0.265626		SWAP70	0.0988326	0.585628	1.94e-06	1.15e-05		DDX60	0.0273256	0.0937892	0.077816	0.185525		TMC7	0.0733769	0.0417751	3.89e-11	9.2e-10		STARD9	0.0205294	0.130598	0.254499	0.382735		TMEM59
	PAIP1	0.137735	0.214597	4.42383e-13	8.91628e-12		ASH1L	0.0967339	0.255533	4.63e-05	0.000311977		SLC45A1	0.0531744	0.0286348	2.22165e-11	9.32481e-10		PIK3CA	0.0245428	0.0724836	0.0448203	0.0916823		ELF1	0.0984999	0.482536	1.98e-07	1.34e-06		LASP1	0.0273048	0.145534	0.151939	0.296499		UBC	0.0733525	2.71611	0.156481	0.336546		DCP2	0.0205233	0.0717292	0.104422	0.19442		MAN1A1
	ATP5C1	0.137731	0.553585	1.07736e-06	8.6006e-06		C1QBP	0.0964002	0.264549	1.49e-05	0.000110888		GGNBP2	0.0531426	0.336898	0.0308878	0.141033		NEK4	0.0245374	0.0203038	0.000271009	0.00108929		MRPL11	0.0984346	0.204487	5.44e-15	6.99e-14		BLOC1S5	0.0272015	0.0468335	0.00935485	0.036067		H2AFY	0.0732425	0.363183	0.0101895	0.0441015		UBE2O	0.0204996	0.029979	0.0213754	0.0538531		IL7
	CLEC14A	0.137609	1.38404	0.00104355	0.00413023		TGOLN2	0.096383	0.301088	0.000110228	0.000685849		PLCB1	0.0531376	0.143512	0.00233393	0.0193134		SAMD8	0.0244712	0.0563764	0.0215294	0.0495682		PLSCR4	0.0984187	0.161106	1.96e-16	2.75e-15		TES	0.0271453	0.153857	0.146705	0.289149		HAX1	0.073129	0.285945	0.00374145	0.0196214		RAB12	0.0204203	0.0280542	0.0197133	0.0503931		ROGDI
	NFKBIA	0.137582	1.23564	0.00111388	0.00437175		IQCK	0.0963458	0.128818	6.79e-09	8.33e-08		PRKAR1A	0.0530649	0.410292	0.0458036	0.184879		SMAD5	0.0244114	0.150811	0.156515	0.251986		LSM8	0.098408	0.427319	3.11e-08	2.33e-07		H2AFY2	0.0271133	0.0109427	8.19e-07	9.52e-06		BLOC1S5	0.0730094	0.0468335	2.56e-11	6.2e-10		BOC	0.020412	0.0316704	0.0182479	0.0473808		FAM162B
	BACE2	0.137252	0.138831	2.63018e-18	9.58955e-17		SUMF2	0.0962966	0.226938	6.17e-06	4.94e-05		MRPL3	0.053047	0.129158	0.000553202	0.0057899		ENAH	0.0243951	0.198562	0.213092	0.321094		CD34	0.0983562	0.851394	4.7e-05	0.000223406		COMT	0.0270819	0.404739	0.341577	0.517172		POLR2C	0.0729911	0.205757	0.000773651	0.00514672		GNG2	0.0204059	0.0150879	0.000662868	0.00266472		KANK2
	MRPL20	0.137173	0.417481	7.79221e-08	7.5595e-07		CDC42BPB	0.0962176	0.161425	4.76e-07	4.55e-06		2007-09-01	0.0530386	0.858754	0.129105	0.362838		PDE9A	0.0243424	0.0590205	0.029534	0.0645541		SNAP23	0.0983331	0.246397	1.14e-12	1.26e-11		2006-09-01	0.027079	0.130716	0.11807	0.248125		CCL8	0.0729345	0.0140992	1.5e-21	7.57e-20		ELFN1	0.0203584	0.0275685	0.0149164	0.0400416		MAP7D3
	RBMX	0.137125	0.604499	5.11197e-06	3.61512e-05		SMCHD1	0.0961685	0.173604	2.06e-06	1.79e-05		TWISTNB	0.0528191	0.169728	0.00333502	0.0259268		PRKD2	0.0243382	0.203641	0.216405	0.325113		CEBPD	0.0980014	0.36695	1.13e-07	7.89e-07		IGSF8	0.0270199	0.0474673	0.0105594	0.0396474		C5orf56	0.0728764	0.115901	3.62e-05	0.000347816		TBC1D19	0.0203583	0.0220653	0.00381053	0.0123519		MMADHC
	RAB7A	0.137032	0.556532	1.4741e-06	1.14461e-05		TRIM56	0.0961024	0.313231	0.000252164	0.00143788		SUGT1	0.0527961	0.251037	0.0135666	0.0779041		LRCH2	0.0243031	0.0198422	0.000271378	0.00109033		POLR2G	0.0978291	0.420478	2.21e-08	1.69e-07		STK17B	0.0269922	0.020348	0.000458552	0.00282723		RAB10	0.0726703	0.231028	0.00170425	0.0101392		BRWD3	0.0203311	0.0374624	0.0332495	0.077428		SRGAP3
	GSTP1	0.136885	1.07543	0.000137558	0.000702399		PIK3C2B	0.0960831	0.103652	6.56e-10	9.09e-09		PPP2CA	0.0527292	0.222641	0.00767892	0.0506154		GTPBP2	0.0242482	0.032961	0.00451822	0.0130927		GNG12	0.0977759	0.148928	4.3e-19	6.95e-18		LGALS3	0.026968	1.38928	0.556452	0.705333		RAB20	0.0726569	0.0428572	3.18e-10	6.7e-09		ARHGAP35	0.0203268	0.0480458	0.0616067	0.128284		LGALS3
	TRAM1	0.1368	0.428139	1.85135e-07	1.69635e-06		MLLT6	0.096081	0.159669	9.47e-07	8.62e-06		TOR3A	0.0526496	0.119877	0.00061704	0.00635994		ICA1L	0.0242408	0.0330024	0.00529201	0.0150353		SSBP1	0.0973981	0.507061	2.42e-07	1.62e-06		ZNF528	0.0268971	0.0360209	0.0066765	0.0274015		FGL2	0.0726426	0.158109	0.000907508	0.00590533		ZFP14	0.0202894	0.0514854	0.0765459	0.152917		GOLGA7
	AURKAIP1	0.136626	0.439631	2.20545e-07	1.99094e-06		PRMT2	0.0960775	0.320511	0.000147502	0.000885735		SCN4A	0.0526471	0.0763377	0.000236826	0.00283865		CMTM3	0.024203	0.112336	0.0987893	0.173964		LAMTOR5	0.0971122	0.668296	4.39e-06	2.47e-05		TNFRSF1B	0.0266652	0.242125	0.274159	0.44414		RSL24D1	0.0726066	0.459178	0.0204711	0.0763783		SIN3A	0.0202417	0.0792608	0.129314	0.229037		TRIP6
	PGLS	0.136512	0.265065	9.92003e-11	1.51644e-09		SRGAP2C	0.0959906	0.148914	9.62e-08	1.03e-06		ISCA1	0.0524609	0.146266	0.00122594	0.011318		PTGER4	0.0241692	0.0103686	2.69836e-07	1.93414e-06		NDUFA8	0.0969414	0.381814	7.66e-09	6.17e-08		LRRC8A	0.0266488	0.211624	0.242383	0.409808		FAM204A	0.0725804	0.247581	0.00253393	0.0142341		KIF2A	0.0202109	0.0604509	0.0869708	0.169231		SYNM
	ADAMTS1	0.136185	0.607643	0.000128073	0.000657813		MTCH1	0.0957686	0.367673	0.000246255	0.00140681		ARPC3	0.0524495	0.906905	0.134439	0.369746		KANK2	0.024161	0.0612343	0.0340441	0.0727705		TIMM10	0.0968109	0.267735	1.25e-11	1.26e-10		MCPH1	0.026545	0.055472	0.0266558	0.0824865		AKR1B1	0.0724211	0.188408	0.000904836	0.00590051		MEF2D	0.0201915	0.0652945	0.114671	0.209106		SIRPA
	AGPAT2	0.13618	0.172952	3.59137e-15	9.27379e-14		DARS	0.0957079	0.246	1.48e-05	0.000110146		PXN	0.0524205	0.294246	0.0316818	0.143532		TYROBP	0.0241028	0.00928432	1.77733e-07	1.30773e-06		C19orf70	0.0968027	0.449043	9.72e-08	6.83e-07		LCN6	0.0264937	0.180862	0.21509	0.377675		RPL23A	0.0722635	3.16735	0.0762199	0.20429		ZNF738	0.0201354	0.0334886	0.0234858	0.0582802		SFT2D1
	ABCD4	0.135823	0.381549	9.90703e-08	9.45347e-07		CTTN	0.0956395	0.256489	3.38e-05	0.000234378		VIM	0.052388	3.2288	0.191193	0.451038		PEA15	0.0240678	0.399251	0.355803	0.476459		EPB41L3	0.096771	0.0844177	2.99e-30	7.27e-29		C1orf21	0.0262991	0.233783	0.254202	0.422597		ILK	0.0719026	0.268846	0.00539201	0.0264703		MUM1	0.0200297	0.13227	0.263488	0.392908		SNRPD1
	TPR	0.135794	0.470411	1.17777e-06	9.38375e-06		COX5B	0.0954172	1.28927	0.016182	0.0518485		VDAC2	0.0523446	0.436465	0.0488377	0.193356		TXNDC11	0.0240646	0.0490335	0.0173349	0.0412003		RBP5	0.0967686	0.0618618	8.99e-43	3.09e-41		CXCL14	0.0262436	0.0268822	0.00304345	0.0141307		PSMC3	0.0718485	0.382478	0.0137327	0.0557126		C12orf73	0.0200109	0.0332315	0.0189625	0.0488727		GABPB1-AS1
	IFI6	0.1356	1.03476	0.00123788	0.004809		ORAI1	0.0954126	0.0933762	2.86e-11	4.64e-10		TM2D1	0.0521951	0.238623	0.0139812	0.0797229		ARHGAP21	0.0239919	0.0719768	0.0549941	0.108199		HNRNPA2B1	0.0965078	1.37614	0.000196234	0.000829056		EPB41L2	0.0262083	0.170012	0.223701	0.387777		COA3	0.0718047	0.25175	0.00304712	0.0165632		CES2	0.0200102	0.0522879	0.0734787	0.148006		TIMM8B
	ERP29	0.135584	0.514755	9.01278e-07	7.28538e-06		RSBN1L	0.095368	0.224539	1.3e-05	9.82e-05		MTO1	0.0521476	0.0758866	2.2203e-05	0.000347232		DHCR24	0.0239544	0.0272486	0.00139728	0.00472492		GSDMD	0.0964807	0.440495	1.34e-07	9.25e-07		NAPRT	0.0261659	0.22012	0.246162	0.413736		PCDH1	0.071744	0.171289	0.00154835	0.00935755		R3HDM1	0.0199867	0.0469383	0.0524039	0.112206		PHIP
	MDFI	0.135537	0.0390178	1.11139e-62	3.48064e-60		ANP32A	0.0953301	0.276372	3.62e-05	0.000249341		RAB18	0.0521464	0.222328	0.0106756	0.0647427		ANKRD44	0.0239179	0.0189679	0.000227125	0.000930907		TNFSF10	0.0963036	0.827364	0.00012845	0.000561722		MIER2	0.0260806	0.140282	0.167068	0.316699		TMEM50B	0.071727	0.238024	0.00281273	0.0155554		ATP9B	0.0199782	0.0483588	0.066832	0.137053		RPL4
	MAFF	0.135434	0.182188	4.79034e-14	1.09724e-12		TBL1XR1	0.0952965	0.160029	4.18e-07	4.03e-06		PPP1R7	0.0520482	0.215643	0.00751917	0.0498313		SYT7	0.0239121	0.0205934	0.00043177	0.00166308		HIF1A	0.0962347	0.316905	2.27e-09	1.93e-08		ZNF274	0.02608	0.0627229	0.0344693	0.100551		SNX17	0.0717245	0.249025	0.00255783	0.0143375		P2RY8	0.01997	0.017158	0.00210399	0.00734864		GTF2H5
	JUNB	0.135049	2.11105	0.0113082	0.0322857		U2SURP	0.0951485	0.434475	0.00120366	0.00574952		EGLN1	0.0520165	0.124995	0.00082932	0.00812295		MX2	0.0238482	0.130711	0.171699	0.271155		SUCLG2	0.0962008	0.158024	1.12e-17	1.66e-16		NDUFA7	0.0260463	0.161938	0.165009	0.314026		CREB1	0.0716893	0.142048	0.000197271	0.00157174		GIT1	0.0199414	0.131534	0.261456	0.390824		RTKN
	SDCBP	0.135045	1.10789	0.000380992	0.00172522		MLKL	0.095142	0.153886	2.9e-07	2.88e-06		NCKIPSD	0.0518918	0.0354058	1.30251e-08	3.80594e-07		CDH23	0.0238427	0.0262949	0.00177349	0.00581984		SNRPG	0.0958482	0.715904	9.78e-06	5.21e-05		TARBP1	0.0260401	0.0527363	0.0338051	0.0990395		ZCCHC10	0.0716711	0.196773	0.0011481	0.00723201		SYP	0.0199401	0.0147179	0.00108833	0.00412311		LAMTOR4
	POLR2L	0.135005	1.31997	0.000528674	0.00228574		TSPAN9	0.0950614	0.227574	1.66e-05	0.000121867		CCT5	0.0518885	0.335573	0.0314308	0.142942		ITPKC	0.0237651	0.188963	0.22596	0.336202		MKKS	0.0957531	0.244108	5.67e-12	5.91e-11		KIF26A	0.0260191	0.0632318	0.0473508	0.128433		MALAT1	0.0713027	6.38734	0.119687	0.281396		MMP15	0.0199289	0.0864928	0.176375	0.288657		YPEL3
	RALY	0.134897	0.368167	3.08959e-08	3.22808e-07		SETX	0.0950171	0.15487	7.45e-07	6.94e-06		GMNN	0.0518712	0.135095	0.00286967	0.0228489		EGR3	0.0237073	0.0648664	0.0396494	0.0826413		BZW1	0.0955672	0.475595	3.98e-07	2.61e-06		PWWP2B	0.0259467	0.0249157	0.00137267	0.00718022		PPP1R2	0.0712959	0.300935	0.00794774	0.0361945		MOB3B	0.0198991	0.0397735	0.0391651	0.0885692		ZFHX3
	RWDD1	0.134644	0.48359	1.28555e-06	1.01563e-05		NOS3	0.0949435	0.12132	6.39e-09	7.87e-08		XIST	0.0518542	1.29334	0.212642	0.478661		C1GALT1	0.0236428	0.048447	0.0148845	0.036244		FUNDC2	0.0955553	0.353026	4.56e-09	3.76e-08		YIF1B	0.0259074	0.14882	0.160626	0.307988		GPBP1	0.0712088	0.318858	0.0107122	0.0458763		HERC4	0.019864	0.0877502	0.165039	0.274818		NR2F2-AS1
	RPN2	0.134542	0.443611	4.36239e-07	3.75491e-06		ZSWIM6	0.0949176	0.0648006	3.05e-14	6.28e-13		HACD3	0.0518233	0.246527	0.015331	0.0853864		CDC37	0.0236404	1.23501	0.532689	0.643738		HADHB	0.0955358	0.380373	2.93e-08	2.2e-07		LARP1B	0.0258541	0.0593607	0.0372612	0.106858		2011-09-01	0.071207	0.13975	0.000153245	0.00126469		TCF7L1	0.0198083	0.114786	0.231162	0.356087		MRPL54
	XRCC5	0.134178	0.486382	1.02924e-06	8.24877e-06		FRMD8	0.0947295	0.0939056	3.66e-11	5.84e-10		MVB12A	0.0517578	0.236636	0.0124724	0.0731342		ALDH1A2	0.0234966	0.0326251	0.00414289	0.0121143		EIF2S1	0.0953859	0.201908	2.02e-14	2.5e-13		ZER1	0.0257605	0.0268552	0.00316383	0.0145771		RAB34	0.0711635	0.0775758	6.14e-07	8.16e-06		TMC7	0.019778	0.0417751	0.0553807	0.117475		RAI14
	KRAS	0.13416	0.218366	6.3684e-12	1.11278e-10		TMOD2	0.0946781	0.0545716	3.66e-17	9.37e-16		TRIM13	0.0517215	0.124093	0.00127115	0.0115951		EPN2	0.0234965	0.11183	0.118892	0.201631		LYRM1	0.0948056	0.118658	4.58e-22	8.36e-21		RABGAP1	0.0257575	0.130567	0.161124	0.308798		CCT7	0.0710851	0.366846	0.0116205	0.0488412		IKBKB	0.019763	0.155858	0.297942	0.431941		YWHAH
	NDUFAB1	0.134159	0.408627	8.89144e-08	8.54446e-07		CELF1	0.0945478	0.228084	2.86e-05	0.000201982		SRP9	0.0516941	0.557455	0.0837896	0.275779		PRKAA1	0.0234584	0.155592	0.179453	0.280214		GGCT	0.0945918	0.176567	4.17e-16	5.7e-15		IFNAR1	0.0256579	0.239061	0.268613	0.438973		KIAA1671	0.0709484	0.144444	0.000344039	0.00257026		FKBP15	0.0197617	0.0528315	0.0828989	0.162943		SRPX
	RPLP2	0.133914	3.39282	1.32419e-05	8.58928e-05		H2AFV	0.0943392	0.249523	1.97e-05	0.000142405		PSMD13	0.0516869	0.304424	0.0251993	0.122379		SZT2	0.0234557	0.0292349	0.00373444	0.0110938		COL15A1	0.0945106	0.753808	0.000147281	0.000637		APLP2	0.0255914	0.857125	0.513769	0.671666		TAX1BP1	0.0708063	0.399464	0.0195404	0.0736625		C1QTNF6	0.0197154	0.0186853	0.00308239	0.0102472		MIEN1
	COX14	0.133856	0.378578	4.50959e-08	4.58238e-07		FAM219A	0.0942779	0.0601442	1.97e-15	4.49e-14		NTHL1	0.0516293	0.199755	0.010054	0.0618015		GATA3	0.0233777	0.00830957	2.57223e-08	2.12566e-07		RAB5A	0.0942521	0.24469	1.33e-11	1.34e-10		PKD1	0.0255721	0.0669733	0.0645962	0.162008		RPS5	0.0707903	2.38625	0.146793	0.32298		TTC21B	0.019707	0.0289019	0.0195308	0.0500429		LAGE3
[truncated: 11,381 more rows]
[truncated: 4 more columns]

## Sheet: EC interactome LFC > 0.25
	Supplementary Data 5: Receptor-Ligand interactions
	The EC interactome
	LFC = log2 fold-change
[truncated: 1,789 more rows]

## Sheet: focus on immune cells
	Supplementary Data 5: Receptor-Ligand interactions
	Focus on immune cells
[truncated: 173 more rows]
