# Supplementary material for: Single cell atlas identifies lipid-processing and immunomodulatory endothelial cells in healthy and malignant breast
Source: Nat Commun. 2022 Sep 20;13:5511. doi: 10.1038/s41467-022-33052-y (PMC9489707; doi:10.1038/s41467-022-33052-y)
Supplement: Supplementary file 8 — Supplementary Data 6 [file 41467_2022_33052_MOESM8_ESM.xlsx]

## Sheet: Patient characteristics
Supplementary Data 6: Clinical correlation
Patient demographics in the primary and secondary outcomes
	Patient characteristics_all patients
	Variable	Statistic	Control	Metformin	Total	P-valuea
	Age (y)
	<50	n/N (%)	1474/4290 (34.36%)	42/358 (11.73%)	1516/4648 (32.62%)	<0.00001
	>50	n/N (%)	2816/4290 (65.64%)	316/358 (88.27%)	3132/4648 (67.38%)
	BMI (kg/m^2)
	<30	n/N (%)	3645/4290 (84.97%)	198/358 (55.31%)	3843/4648 (82.68%)	<0.00001
	>30	n/N (%)	645/4290 (15.03%)	160/358 (44.69%)	805/4648 (17.32%)
	Grade
	Grade 1-2	n/N (%)	3085/4290 (71.91%)	258/358 (72.07%)	3343/4648 (71.92%)	0.82
	Grade 3	n/N (%)	1205/4290 (28.09%)	100/358 (27.93%)	1305/4648 (28.08%)
	HR status
	single_pos	n/N (%)	595/4290 (13.87%)	51/358 (14.25%)	646/4648 (13.90%)	0.61
	double_pos	n/N (%)	3695/4290 (86.13%)	307/358 (85.75%)	4002/4648 (86.10%)
	Stage
	Stage I-II	n/N (%)	3713/4290 (86.55%)	296/358 (82.68%)	4009/4648 (86.25%)	0.007
	Stage III	n/N (%)	577/4290 (13.45%)	62/358 (17.32%)	639/4648 (13.75%)
	Diabetic control (baseline HbA1c %) (b)	%	6.7	7.2
	Therapy (b, c)
	Insuline	n/N (%)	26/94 (27.66%)	45/358 (12.57%)	71/458 (15.71%)	na
	Metformine	n/N (%)	0/94 (0.00%)	358/358 (100%)	358/458 (79.20%)	na
	Thiazolidinedione	n/N (%)	0/94 (0.00%)	1/358 (0.28%)	1/458 (0.22%)	na
	Sulfonylurea	n/N (%)	45/94 (47.87%)	71/358 (19.83%)	116/458 (25.66%)	na
	Other	n/N (%)	23/94 (24.47%)	18/358 (5.03%)	41/458 (9.07%)	na
	Patient characteristics_individual matching
	Variable	Statistic	Matched control (non-diabetes)	Metformin	Total
	Age (y)
	<50	n/N (%)	84/715 (11.75%)	42/358 (11.73%)	126/1073 (11.74%)
	>50	n/N (%)	631/715 (88.25%)	316/358 (88.27%)	947/1073 (88.26%)
	BMI (kg/m^2)
	<30	n/N (%)	396/715 (55.38%)	198/358 (55.31%)	594/1073 (55.36%)
	>30	n/N (%)	319/715 (44.62%)	160/358 (44.69%)	479/1073 (44.64%)
	Grade
	Grade 1-2	n/N (%)	516/715 (72.17%)	258/358 (72.07%)	774/1073 (72.13%)
	Grade 3	n/N (%)	199/715 (27.83%)	100/358 (27.93%)	299/1073 (27.87%)
	HR status
	single_pos	n/N (%)	108/715 (15.10%)	51/358 (14.25%)	159/1073 (14.82%)
	double_pos	n/N (%)	607/715 (84.90%)	307/358 (85.75%)	914/1073 (85.18%)
	Stage
	Stage I-II	n/N (%)	592/715 (82.80%)	296/358 (82.68%)	888/1073 (82.76%)
	Stage III	n/N (%)	123/715 (17.20%)	62/358 (17.32%)	185/1073 (17.24%)
	(a) P-value based on the CHI^2 test of independence
	(b) HbA1c (%) and diabetic treatment was not assessed for non-diabetic patients
	(c) For calculation of % only diabetic patients were taken into account
	BMI - body mass index
	Grade - histological differentiation grade
	Grade 1: well differentiated
	Grade 2: moderately differentiated
	Grade 3: poorly differentiated
	HR - hormone receptor status, based on the immunostaining for the estrogen- and progesteron receptor on breast cancer tissue
	Stage - IUCC cancer stage according to the 8th edition
	HbA1c - Hemoglobin A1c; % indicates the average amount of glucose attached to hemoglobin in the last 3 months
	na - not applicable

## Sheet: Events&survival rates
Supplementary Data 6: Clinical correlation
Events and survival rates in the primary and secondary outcomes
	Outcome: event frequencies_all patients							Outcome: event frequencies_individual matching *
	Variable	Statistic	Control	Metformin	Total			Variable	Statistic	Matched control	Metformin	Total
	BCSS - event							BCSS - event
	No	n/N (%)	3073/4290 (71.63%)	225/358 (62.85%)	3298/4648 (70.96%)			No	n/N (%)	491/715 (68.67%)	225/358 (62.85%)	716/1073 (66.73%)
	Yes	n/N (%)	580/4290 (13.52%)	43/358 (12.01%)	623/4648 (13.40%)			Yes	n/N (%)	112/715 (15.66%)	43/358 (12.01%)	155/1073 (14.45%)
	Death other cause	n/N (%)	637/4290 (14.85%)	90/358 (25.14%)	727/4648 (15.64%)			Death other cause	n/N (%)	112/715 (15.66%)	90/358 (25.14%)	202/1073 (18.83%)
	DRFI - event							DRFI - event
	No	n/N (%)	2942/4290 (68.58%)	214/358 (59.78%)	3156/4648 (67.90%)			No	n/N (%)	467/715 (65.31%)	214/358 (59.78%)	681/1073 (63.47%)
	Yes	n/N (%)	766/4290 (17.86%)	57/358 (15.92%)	823/4648 (17.71%)			Yes	n/N (%)	146/715 (20.42%)	57/358 (15.92%)	203/1073 (18.92%)
	Death other cause	n/N (%)	582/4290 (13.57%)	87/358 (24.30%)	669/4648 (14.39%)			Death other cause	n/N (%)	102/715 (14.27%)	87/358 (24.30%)	189/1073 (17.61%)
	Breast cancer-specific survival rates by group_all patients							Breast cancer-specific survival rates by group_individual matching *
		% BCSS (95% CI)							% BCSS (95% CI)
		Years	Control	Metformin				Years	Matched control	Metformin
		5	97.80 (1.79;2.68)	98.32 (0.70;3.45)				5	96.77 (2.11;4.73)	98.32 (0.70;3.45)
		10	92.64 (6.59;8.18)	94.65 (3.34;8.03)				10	91.48 (6.59;10.75)	94.65 (3.34;8.03)
		15	87.40 (11.52;13.72)	90.51 (6.46;13.20)				15	82.84 (13.90;20.71)	90.51 (6.46;13.20)
		CI: confidence interval						CI: confidence interval
	Distant relapse-free rates rates by group_all patients							Distant relapse-free rates rates by group_individual matching *
		% DRFI (95% CI)							% DRFI (95% CI)
		Years	Control	Metformin				Years	Matched control	Metformin
		5	92.74 (6.51;8.07)	95.81 (2.45;6.63)				5	91.86 (6.28;10.30)	95.81 (2.45;6.63)
		10	86.06 (12.92;15.01)	90.45 (6.78;12.87)				10	82.43 (14.83;20.50)	90.45 (6.78;12.87)
		15	81.73 (17.03;19.55)	84.27 (11.94;19.99)				15	77.44 (19.15;26.15)	84.27 (11.94;19.99)
		CI: confidence interval						CI: confidence interval
	BCSS - breast cancer specific survival, event is mortality							* Each BC patient treated with a Metformin was compared to two control patients
	DRFI - distant relapse free interval, events are mortality or distant relapse (metastasis)							(non-diabetic BC patient not treated with a Metformin) matched for age, BMI, pathological stage and histological grade.

## Sheet: Cox proport. hazard analysis
Supplementary Data 6: Clinical correlation
Cox proportional hazard analysis
	Breast cancer-specific survival (BCSS)_all patients					Distant relapse-free interval (DRFI)_all patients
	Test	Hazard Ratio (95% CI)	P-value	N patients	N events	Test	Hazard Ratio (95% CI)	P-value	N patients	N events
	Metformin vs control	0.686 (0.498;0.944)	0.0208 (a)	4648	623	Metformin vs control	0.744 (0.564;0.982)	0.0370 (b)	4648	823
	Analysis corrected for age, BMI, Grade, Stage, HR status					Analysis corrected for age, BMI, Grade, Stage, HR status
	test for non-proportional hazards: P-value Group*time interaction (PH): 0.0601 (c)					test for non-proportional hazards: P-value Group*time interaction (PH): 0.0232 (d)
	Breast cancer-specific survival (BCSS)_individual matching					Distant relapse-free interval (DRFI)_individual matching
	Test	Hazard Ratio (95% CI)	P-value	N patients	N events	Test	Hazard Ratio (95% CI)	P-value	N patients	N events
	Metformin vs matched control	0.562 (0.397;0.797)	0.0012 (a)	1073	155	Metformin vs matched control	0.670 (0.496;0.906)	0.0092 (b)	1073	203
	test for non-proportional hazards: P-value Group*time interaction (PH): 0.375 (c)					test for non-proportional hazards: P-value Group*time interaction (PH): 0.0696 (e)
	(a) The table shows a significantly better breast cancer-specific survival for the Metformin patients using the proportional hazards assumption (thus assuming that the ratio of the risk for the BCSS event in both groups remains constant over time).
	(b) The table shows a significantly better distant relapse-free interval for the Metformin patients using the proportional hazards assumption (thus assuming that the ratio of the risk for the DRFI event in both groups remains constant over time).
	(c) The test for non-proportional hazards is not significant. This implies that the group-effect is not constant over the follow-up time indicating that a non-proportional hazards model (to determine outcome differences at different time points) could not be applied. The outcome is thus compared over the entire observation period.
	(d) The test for non-proportional hazards is significant. The effect of Metformin is greater at 5 years than at 8 years follow-up.
		Test	Hazard Ratio (95% CI)	P-value
		Group*time interaction		0.0232
		Metformin vs control: 5y	0.667 (0.490;0.908)	0.0202
		Metformin vs control: 8y	0.818 (0.617;1.085)	0.1629
		Analysis corrected for age, BMI, Grade, Stage, HR status; Pairwise comparisons with Holm correction
	(e) The test for non- proportional hazards is not significant. Nevertheless, given the 'borderline' significant p-value and for reasons of comparability with DRFI in all patients, we additionally present the hazard ratios for a group effect at two distinct follow-up times.
		Test	Hazard Ratio (95% CI)	P-value
		Group*time interaction		0.0696
		Metformin vs matched control: 5y	0.608 (0.433;0.853)	0.0080
		Metformint vs matched control: 8y	0.745 (0.539;1.030)	0.0749
		Analysis corrected for age, BMI, Grade, Stage, HR status; Pairwise comparisons with Holm correction
	HR - Hazard ratio
	HR >(<)1: higher (lower) risk of event in Metformin group
	CI - confidence interval

## Sheet: DGEA LIPEC TEC vs. pEC
Supplementary Data 6: Clinical correlation
Differential gene expression analysis - LIPEC TEC vs. LIPEC pEC
Marker genes for each cluster were calculated by pairwise differential analysis of LIPEC TEC versus LIPEC pEC (using BIOMEX, see Methods for more detail).
Adjusted p-value = Benjamini-Hochberg adjusted p-values
	Feature	Log fold change	Average expression	Pvalue	Adjusted pvalue
	HES1	0.378545	0.718671	2.51258e-06	0.0306887
	CFD	-0.156296	0.132459	2.42633e-05	0.148176
	AREG	0.361581	0.793656	7.41657e-05	0.246382
	GSN	-0.381102	2.32846	8.06883e-05	0.246382
	DCAF5	0.115376	0.0948832	0.000246374	0.601842
	ATP5L	0.263751	0.730028	0.000423702	0.805025
	FOXN3	-0.157153	0.210316	0.00046137	0.805025
	FABP4	0.185421	5.70925	0.000595515	0.811077
	HLA-DMA	-0.255828	0.654949	0.00059765	0.811077
	NUCKS1	-0.217492	0.463638	0.000684075	0.835529
	AQP1	-0.373101	1.77299	0.000823606	0.914502
	FAM107A	-0.213	0.441337	0.00109933	0.962386
	MT-ND3	-0.234332	3.81178	0.00100984	0.962386
	TCN2	-0.274208	0.863893	0.00110311	0.962386
	MT2A	0.359136	3.41198	0.00187957	1
	CLDN5	0.319618	3.37116	0.0019047	1
	CD59	0.284006	2.32484	0.00310105	1
	ICAM2	0.280327	1.38519	0.00256556	1
	FKBP1A	0.271123	1.21653	0.00307864	1
	EIF1	0.269597	2.28097	0.00612333	1
	MT1E	0.269258	1.69777	0.0146473	1
	MT1M	0.268704	1.35342	0.00951184	1
	HSP90AB1	0.266936	1.0355	0.00212007	1
	ACTG1	0.263904	1.88684	0.00856699	1
	DUSP1	0.244663	0.960437	0.00479701	1
	RPS17	0.242632	2.14216	0.013389	1
	PABPC1	0.240612	0.943559	0.00686179	1
	RPL23A	0.230387	2.46645	0.0137273	1
	ATP5E	0.223289	1.61491	0.0180367	1
	DDIT4	0.220758	0.671574	0.00530023	1
	SERF2	0.218857	1.72305	0.0216305	1
	ACTB	0.214627	2.82956	0.0262009	1
	LGALS1	0.210485	2.24342	0.0419536	1
	RPS14	0.209046	2.49613	0.0289196	1
	KLF6	0.208215	1.15879	0.0253073	1
	RPS2	0.20352	1.97474	0.0410743	1
	ZFP36L1	0.202785	1.34263	0.0320041	1
	LDHA	0.202324	0.6432	0.00535544	1
	S100A16	0.199793	0.821339	0.0111294	1
	UBC	0.195567	2.25367	0.051006	1
	NNMT	0.194842	1.35437	0.0381927	1
	TBCA	0.192828	0.517832	0.00373195	1
	DNAJA1	0.192112	0.534366	0.0043097	1
	SAT1	0.191787	0.646475	0.0105591	1
	CYR61	0.191444	0.98593	0.0444852	1
	JUNB	0.190258	1.37062	0.0642187	1
	PTMA	0.188348	2.5863	0.0504884	1
	MYL6	0.183257	2.62534	0.0446212	1
	RPL29	0.182085	1.97104	0.0624374	1
	IFITM3	0.180578	2.7788	0.0451639	1
	TSC22D3	0.178814	0.668097	0.0178198	1
	SPRY1	0.178555	1.48049	0.0841492	1
	ZFP36	0.177124	1.78948	0.103345	1
	MRPL33	0.173177	0.499962	0.00770258	1
	RPS15A	0.172664	2.68735	0.0612409	1
	CXCL2	0.172526	0.445575	0.0175881	1
	RBM8A	0.171841	0.645187	0.0140512	1
	NDUFB4	0.170778	0.691594	0.0190781	1
	CYB5R3	0.170355	0.732174	0.0265356	1
	F2RL3	0.167268	0.341077	0.00397888	1
	RPS19	0.164471	2.41947	0.0815636	1
	ANXA2	0.164281	1.12342	0.065788	1
	LITAF	0.163962	0.846749	0.047537	1
	TAGLN2	0.162941	1.14624	0.063719	1
	RPL35A	0.162371	2.36681	0.087806	1
	BTG2	0.161628	0.818336	0.0481761	1
	GPX1	0.161491	0.56459	0.0178656	1
	TUBA1B	0.161022	1.2054	0.0731218	1
	MT1X	0.160088	1.31683	0.125811	1
	GAPDH	0.158404	1.28048	0.0805365	1
	MGST3	0.156769	1.63293	0.105262	1
	RSRP1	0.155234	0.297297	0.00445452	1
	C1orf21	0.155039	0.309402	0.00262063	1
	FN1	0.153536	0.234234	0.00398825	1
	APOLD1	0.153382	1.54928	0.117162	1
	GNG11	0.15211	2.67013	0.104409	1
	ATP5I	0.151878	0.894801	0.0651262	1
	PRDX1	0.148577	0.748291	0.0502877	1
	NR4A1	0.146903	0.298663	0.00965544	1
	SUB1	0.145062	0.524548	0.0285847	1
	RPS12	0.143949	2.53555	0.133906	1
	TSC22D1	0.143362	1.13223	0.118824	1
	RPL35	0.143361	2.13136	0.140397	1
	MYH9	0.142721	0.912636	0.0905797	1
	COL15A1	0.141603	0.695996	0.0753423	1
	RPL18	0.138885	1.80095	0.145588	1
	HSPA1A	0.137479	0.35718	0.0235243	1
	EFCAB14	0.137108	0.326107	0.013204	1
	OST4	0.135806	0.746186	0.0737781	1
	IGLC2	0.135347	0.193474	0.00539534	1
	SRSF3	0.134859	0.885847	0.0992632	1
	NDUFA13	0.134535	0.718853	0.0733266	1
	PLIN2	0.134255	0.53435	0.0549664	1
	CYSTM1	0.133714	0.572685	0.0508811	1
	DNAJB1	0.133365	0.201052	0.00305369	1
	RPL18A	0.133323	2.29033	0.160566	1
	SNRPE	0.132091	0.347612	0.0158334	1
	RPL10A	0.131055	1.66267	0.16748	1
	SYPL1	0.130866	0.668543	0.0743137	1
	TMBIM6	0.130512	1.1465	0.138784	1
	ATF3	0.128446	0.327939	0.0241721	1
	COX6C	0.126938	0.985698	0.135305	1
	RPL8	0.125915	2.14978	0.187228	1
	FOS	0.125666	1.43473	0.248729	1
	AKAP12	0.125233	0.222801	0.0125604	1
	ESAM	0.123847	1.37601	0.179541	1
	ADAMTS9	0.122434	0.603196	0.10671	1
	RAN	0.122092	0.519083	0.0627871	1
	FDPS	0.121588	0.564403	0.0786815	1
	ARHGDIB	0.120739	0.307528	0.0193776	1
	PIGT	0.12054	0.17741	0.00380364	1
	CLEC2B	0.120378	0.461264	0.0552483	1
	ECI2	0.119578	0.22376	0.00697261	1
	POLR2G	0.119524	0.219383	0.00744282	1
	CSNK2B	0.11919	0.312099	0.0210947	1
	CFL1	0.119096	1.40025	0.200444	1
	S100A11	0.119022	0.901627	0.152196	1
	SEC62	0.117169	1.41442	0.198204	1
	SLC25A5	0.117104	0.295088	0.0210124	1
	RPS23	0.116888	2.32742	0.229821	1
	RPL7	0.116266	2.10966	0.233459	1
	COX17	0.116238	0.559208	0.0905257	1
	UQCRH	0.116218	0.434089	0.0587982	1
	HSPB1	0.115878	1.8925	0.240119	1
	HRCT1	0.115396	0.521035	0.0929773	1
	SSR2	0.115345	0.520959	0.0813586	1
	DYNC1I2	0.114736	0.65558	0.115501	1
	NEDD9	0.114474	0.888484	0.163727	1
	ROMO1	0.113758	0.518442	0.0845235	1
	NAA38	0.11275	0.746241	0.14458	1
	MATN2	0.112682	0.151111	0.00357955	1
	CALM1	0.111287	1.52031	0.250035	1
	IGFBP7	0.110551	1.85106	0.298421	1
	RPL10	0.110069	3.14835	0.210532	1
	RPSA	0.10974	1.07412	0.205779	1
	EDN1	0.109157	0.145384	0.0163364	1
	SAP18	0.109052	0.573579	0.105651	1
	FIS1	0.108751	0.62326	0.119053	1
	HSPA8	0.108408	0.723591	0.154337	1
	DYNLL1	0.108144	0.933305	0.202613	1
	ID2	0.107001	0.468084	0.111616	1
	NDUFAF3	0.106342	0.298638	0.0381497	1
	ENO1	0.106207	0.478702	0.0951582	1
	CDC42EP3	0.106201	0.486491	0.105132	1
	POMP	0.105522	0.894369	0.195589	1
	MECOM	0.1054	0.238828	0.0240225	1
	RPL27A	0.105359	2.44748	0.2728	1
	RPLP1	0.105346	2.67507	0.274213	1
	RPL7A	0.105101	1.73824	0.274592	1
	EEF1B2	0.104988	0.694165	0.157812	1
	RPS19BP1	0.104937	0.271045	0.0319577	1
	NDUFS5	0.10436	0.688796	0.158321	1
	MYDGF	0.104338	0.472441	0.0996388	1
	INSR	0.104311	0.217538	0.0302909	1
	NUPR1	0.10404	0.679159	0.159264	1
	TUBB6	0.10346	0.177362	0.0131514	1
	EIF5	0.103405	0.479758	0.110067	1
	FAU	0.103369	2.00395	0.284687	1
	TCEAL4	0.102998	0.32882	0.0566853	1
	CFDP1	0.102921	0.251362	0.0324278	1
	DDX24	0.102559	0.38119	0.0824541	1
	TFPI2	0.102342	0.464073	0.122457	1
	TCP1	0.102248	0.277823	0.0384433	1
	CD9	0.101607	0.351326	0.0757197	1
	ITPRIP	0.101448	0.304674	0.0623514	1
	COL4A2	0.101341	0.805957	0.215335	1
	PFDN2	0.100611	0.30022	0.0467276	1
	RABAC1	0.100074	0.835893	0.209987	1
	COX7B	0.100021	0.526928	0.130038	1
	ADRB2	0.0999719	0.4094	0.10442	1
	CAV2	0.0997273	0.762928	0.195122	1
	SF3B6	0.099297	0.355477	0.0750573	1
	RPS15	0.0980229	2.53896	0.30527	1
	PPIA	0.0979279	1.05714	0.254401	1
	H2AFZ	0.0977828	0.577868	0.149214	1
	COL4A1	0.0977635	1.06549	0.284585	1
	JCHAIN	0.097616	0.0892001	0.00165232	1
	RPL28	0.0975295	2.14698	0.306727	1
	IGHA1	0.0973085	0.392099	0.148545	1
	C19orf70	0.0970322	0.305682	0.0621238	1
	JUN	0.0969218	1.39005	0.337821	1
	NDUFS6	0.0968515	0.433289	0.111383	1
	ESRRA	0.0968181	0.152343	0.012615	1
	TMEM204	0.0965971	0.491639	0.139299	1
	FAM96B	0.0956657	0.348044	0.0750549	1
	RPL24	0.0956478	1.723	0.313503	1
	LBR	0.0955699	0.382198	0.112539	1
	PRMT2	0.0951514	0.246437	0.0501655	1
	HEXIM1	0.0950949	0.263286	0.0575291	1
	LUC7L2	0.0949099	0.163467	0.0161772	1
	JAK1	0.0940149	0.384768	0.113531	1
	CIRBP	0.0931796	0.846768	0.240651	1
	SRSF11	0.0928627	0.514843	0.163661	1
	TMED2	0.0926775	0.277888	0.0626968	1
	RPLP0	0.0926092	1.31096	0.312249	1
	ANP32B	0.0923896	0.242587	0.049839	1
	TMEM219	0.0922163	0.461	0.144706	1
	DNAJC8	0.0922037	0.385049	0.110575	1
	IGFBP4	0.0920859	0.88438	0.275144	1
	PPP1R13B	0.0920448	0.0846232	0.0019363	1
	UPP1	0.0920033	0.183403	0.0261773	1
	EIF3G	0.0919176	0.387691	0.111034	1
	RPL6	0.0911961	1.65396	0.346376	1
	RBX1	0.0906859	0.497976	0.156466	1
	NDUFB9	0.0905815	0.534938	0.177718	1
	ATP5J2	0.0902485	0.514093	0.161379	1
	GADD45B	0.0898333	0.526003	0.218515	1
	TMCC3	0.0893652	0.287118	0.085308	1
	GABARAPL2	0.089218	0.713938	0.22766	1
	MTRNR2L8	0.0892151	0.270581	0.0916376	1
	RSL24D1	0.0887436	0.286901	0.0810787	1
	PCAT19	0.0882454	1.25659	0.342848	1
	SERPINH1	0.0880609	0.696773	0.251038	1
	DNASE1L3	0.0866536	0.426661	0.204944	1
	DNAJB11	0.0866116	0.230799	0.0620613	1
	COLGALT1	0.0865752	0.158824	0.0369708	1
	ADM	0.0863867	0.407774	0.196136	1
	LSM2	0.0860798	0.182715	0.0287428	1
	POLR2J	0.0854082	0.228282	0.0571006	1
	NASP	0.0853982	0.42704	0.172433	1
	RPL4	0.0853056	1.03313	0.325171	1
	SOX17	0.0846207	0.572379	0.250143	1
	USMG5	0.0838086	0.741657	0.276443	1
	MAP1LC3B	0.0836896	0.588389	0.231833	1
	NUP50	0.0833094	0.100882	0.00984273	1
	PLPP3	0.0831431	0.510742	0.214288	1
	LAMP2	0.0831425	0.249365	0.0889998	1
	TKT	0.0831358	0.297712	0.110218	1
	FTH1	0.0829449	2.67495	0.389715	1
	PPDPF	0.0827878	0.554654	0.221691	1
	COX4I1	0.0827798	1.06667	0.330198	1
	DUSP23	0.0826321	0.319781	0.127706	1
	IL32	0.0824943	0.948936	0.355364	1
	MRPS21	0.0824643	0.267941	0.0933919	1
	ATP6V0B	0.0824192	0.386242	0.145487	1
	NFKBIA	0.0822004	0.926385	0.342127	1
	SERPINB6	0.0818917	0.259142	0.0963753	1
	S100A10	0.0818602	1.40276	0.396666	1
	NMT2	0.0817289	0.255733	0.0960053	1
	RPS29	0.0816455	2.67456	0.382955	1
	GNB1	0.0815933	0.214431	0.0690905	1
	KDELR2	0.0812727	0.303356	0.125856	1
	SERTAD1	0.0812667	0.280151	0.0991493	1
	RGL2	0.0810532	0.269289	0.101831	1
	CYYR1	0.0807439	0.353677	0.162297	1
	NXF1	0.080659	0.134905	0.0292992	1
	CDC26	0.0805116	0.232615	0.0754097	1
	RPL41	0.0801898	3.26101	0.354405	1
	SQSTM1	0.0801567	0.623882	0.250237	1
	PDCD5	0.0800591	0.19574	0.0549204	1
	2007-09-01	0.080002	0.739144	0.28654	1
	NDUFA10	0.0799249	0.194591	0.0586363	1
	SH3BGRL3	0.0798879	0.67824	0.272858	1
	CYTH2	0.0797311	0.206554	0.0634758	1
	ENSA	0.0793022	0.252312	0.100381	1
	KTN1	0.0785291	0.751344	0.316416	1
	ARF1	0.07839	0.645092	0.269641	1
	ATRAID	0.0783858	0.45684	0.209277	1
	STX4	0.0782525	0.176695	0.0566138	1
	RNF7	0.0781858	0.210782	0.0651868	1
	EMG1	0.0775109	0.0831076	0.00437775	1
	CHD2	0.0775013	0.111895	0.0221006	1
	UBE2L3	0.0773438	0.347996	0.157833	1
	FAM49A	0.0768794	0.0973504	0.0138499	1
	DBI	0.0766499	1.15396	0.392049	1
	RPS8	0.0766167	2.31276	0.426142	1
	DDX39A	0.0762428	0.188884	0.0745734	1
	ARF4	0.075958	0.259113	0.112965	1
	EIF3I	0.0758553	0.37702	0.186567	1
	SUMO3	0.0758056	0.206302	0.0787805	1
	OS9	0.0757867	0.414722	0.21065	1
	KIAA0141	0.0756535	0.164091	0.0691745	1
	GSTP1	0.0754573	0.895694	0.35928	1
	DAD1	0.0753079	0.774946	0.334212	1
	EEF2	0.075234	0.937614	0.366469	1
	LDHB	0.0749519	0.202392	0.0799992	1
	CAPZA2	0.0748021	0.403355	0.20091	1
	MRPL52	0.0747697	0.31451	0.161335	1
	TMEM255B	0.07444	0.1932	0.0833695	1
	CUTA	0.0742569	0.29781	0.150535	1
	CDH13	0.0742252	0.48827	0.270887	1
	BCAS2	0.0738817	0.142868	0.0410596	1
	PCMT1	0.0737343	0.234591	0.110777	1
	SPTLC2	0.0736491	0.415109	0.234232	1
	MPHOSPH6	0.0730136	0.0614597	0.00279735	1
	ACTN4	0.0727515	0.718146	0.344707	1
	SDHAF2	0.0726701	0.162867	0.0674249	1
	DSTN	0.0726625	0.559862	0.283937	1
	SNHG8	0.0726284	0.37616	0.201479	1
	HDAC1	0.0725111	0.17058	0.0701321	1
	FRY	0.0724049	0.235272	0.118072	1
	SPTAN1	0.0723355	0.227316	0.133741	1
	RPS3	0.0722453	1.96017	0.461007	1
	TAX1BP3	0.0722261	0.227903	0.10632	1
	MMADHC	0.0721596	0.194115	0.0753737	1
	DLL4	0.072049	0.18735	0.0956948	1
	TRAM1	0.071935	0.36941	0.211712	1
	ARPC5	0.0718339	0.314882	0.16878	1
	NEMF	0.0714965	0.284464	0.173178	1
	ARL2	0.0714517	0.481518	0.262964	1
	EIF3M	0.0713878	0.223652	0.121853	1
	RPS24	0.0713593	2.17216	0.467337	1
	LAPTM5	0.0712975	0.348975	0.218506	1
	TCF12	0.0712878	0.0802107	0.0137383	1
	PSMB3	0.0711577	0.476922	0.254349	1
	MYCT1	0.0710474	0.370798	0.217144	1
	RBM3	0.0709898	0.631047	0.321688	1
	AP1S1	0.0709731	0.0847705	0.00857674	1
	MRPS14	0.0708609	0.136046	0.0426187	1
	ARAP3	0.0707274	0.200085	0.119109	1
	PSMA7	0.0706534	0.937097	0.391304	1
	PHB	0.0706311	0.219074	0.118179	1
	SDCBP	0.0705216	0.798328	0.373125	1
	TMSB10	0.0703699	4.07035	0.284855	1
	NOP10	0.0702585	0.44929	0.255124	1
	COX7A2L	0.0701777	0.31432	0.175322	1
	FLNB	0.0701507	0.535858	0.316404	1
	GYPC	0.0701057	0.552842	0.301182	1
	MCAM	0.0700524	0.240732	0.160341	1
	DYNLRB1	0.0699398	0.438436	0.261665	1
	LSM4	0.0699351	0.183406	0.0933539	1
	C11orf58	0.0697239	0.464716	0.270187	1
	SRI	0.0696866	0.583308	0.30816	1
	STC1	0.0696798	0.141376	0.0917322	1
	NEDD8	0.0694351	0.671536	0.331212	1
	MRPL22	0.0692623	0.199531	0.108572	1
	LYPLA1	0.0691557	0.141972	0.0610283	1
	EIF3E	0.069146	0.577917	0.317191	1
	NACA	0.0690736	1.48653	0.461977	1
	TXN2	0.0688319	0.196359	0.120159	1
	RDH11	0.068645	0.122463	0.042248	1
	NPC2	0.0684052	0.564353	0.313277	1
	RPL37A	0.0681938	2.74687	0.443042	1
	LLPH	0.0681629	0.102129	0.0220567	1
	ARPC1A	0.0680647	0.275986	0.153972	1
	CD99	0.0678959	0.482709	0.278522	1
	BUD31	0.0677102	0.24968	0.147583	1
	NDUFC1	0.0674449	0.461399	0.281064	1
	SNAI1	0.0673107	0.0894551	0.0200373	1
	YWHAQ	0.0672172	0.38084	0.237639	1
	NCOR1	0.0671502	0.339269	0.227103	1
	TANK	0.0671396	0.15211	0.0792736	1
	PRDX2	0.0669718	0.428974	0.266832	1
	HSPE1	0.0669706	0.330766	0.207087	1
	SLC25A37	0.0667834	0.092433	0.0271635	1
	SIVA1	0.0666693	0.290425	0.193611	1
	FSCN1	0.0666651	0.322886	0.236628	1
	PRDX5	0.06663	0.516944	0.312394	1
	EIF6	0.0663645	0.211896	0.127647	1
	RPL26	0.0663091	2.72511	0.459752	1
	AK6	0.06597	0.114859	0.0351042	1
	SEC61B	0.0658012	0.493396	0.295386	1
	APRT	0.0655139	0.297757	0.210202	1
	TXN	0.0653428	0.545308	0.325827	1
	PEPD	0.0652856	0.184092	0.1045	1
	TM2D2	0.0651598	0.108407	0.047439	1
	RPL36	0.0647844	2.46755	0.495763	1
	INHBB	0.0647487	0.438772	0.325429	1
	PPP4C	0.0645451	0.334186	0.232949	1
	MAP3K13	0.0644793	0.113461	0.0512734	1
	TMEM141	0.064465	0.129287	0.0657422	1
	TXNDC12	0.0641802	0.250231	0.171376	1
	GALNT10	0.063991	0.0704924	0.0221995	1
	MRPS15	0.0639896	0.159277	0.091291	1
	CPNE2	0.0638716	0.1334	0.0776741	1
	CNPY2	0.0638243	0.197666	0.125412	1
	CCDC130	0.063563	0.109413	0.0523539	1
	CAPZB	0.0634812	0.460996	0.310197	1
	TMSB4X	0.0633671	4.36652	0.295605	1
	BMP6	0.0633107	0.0658731	0.0158691	1
	EMP1	0.0630195	1.10784	0.47779	1
	EIF3J	0.0626795	0.283166	0.222125	1
	TPM1	0.0626009	1.01125	0.459958	1
	HNRNPM	0.0623908	0.420028	0.29664	1
	IFITM2	0.0623703	1.67199	0.512177	1
	NFYC	0.0621193	0.125515	0.069165	1
	SRRM2	0.062095	0.678486	0.406279	1
	RSL1D1	0.0613828	0.195333	0.144996	1
	DDRGK1	0.0613455	0.225114	0.190841	1
	EIF3K	0.0612477	0.635233	0.385918	1
	SKIL	0.0611736	0.108525	0.0664249	1
	HLX	0.0611679	0.165525	0.120358	1
	MT1F	0.0611258	0.147955	0.103293	1
	COX5B	0.0607514	0.966032	0.456749	1
	STOM	0.0606345	0.909598	0.468571	1
	DNAJC19	0.0606304	0.210233	0.167987	1
	RPS11	0.0603741	1.58663	0.529058	1
	PSMG2	0.0602657	0.215637	0.175572	1
	MRPL51	0.0602631	0.262926	0.208525	1
	CALR	0.0601986	0.942331	0.47124	1
	ARPC5L	0.0601809	0.229127	0.185246	1
	COX7A2	0.0600604	0.902922	0.456462	1
	APPBP2	0.0600154	0.105411	0.0555592	1
	BTG1	0.059945	1.10433	0.502772	1
	HAGH	0.0597332	0.118761	0.0731944	1
	ELF1	0.0597165	0.294363	0.252254	1
	ATF4	0.0596211	0.563914	0.381929	1
	ATP1B3	0.0596104	0.271388	0.22552	1
	NAMPT	0.0595891	0.647728	0.425291	1
	PSMG4	0.0593172	0.103503	0.0541869	1
	PSMB7	0.0592974	0.357121	0.296923	1
	SLC20A1	0.0592973	0.0993747	0.0798425	1
	PPP1R10	0.0592188	0.17916	0.146175	1
	SON	0.0592026	1.3088	0.514385	1
	RND3	0.0591265	0.0932341	0.060154	1
	MARCKSL1	0.0589886	0.316847	0.262384	1
	NDUFA3	0.0589597	0.544963	0.387494	1
	RBM7	0.0589484	0.124992	0.0816475	1
	C7orf50	0.058912	0.131105	0.0888038	1
	BAIAP2	0.0587129	0.244651	0.231415	1
	BCL2L1	0.0586876	0.15308	0.1222	1
	TSPAN12	0.0586378	0.167288	0.130549	1
	OAZ2	0.0586337	0.255242	0.214081	1
	UBA52	0.0585264	1.61604	0.539344	1
	CMC1	0.0584347	0.143767	0.115302	1
	AP2S1	0.0583452	0.351439	0.297946	1
	ADSS	0.0582001	0.10996	0.0774093	1
	PPP4R1	0.0579811	0.0916538	0.0644199	1
	ACTR3	0.0579165	0.331209	0.274123	1
	TXNL1	0.0578844	0.211685	0.195125	1
	EEF1D	0.057824	1.05866	0.502564	1
	CD46	0.0578073	0.50201	0.387881	1
	BRD2	0.057699	0.299922	0.272516	1
	CHSY1	0.0576837	0.0854288	0.0473548	1
	MRPL20	0.0575314	0.270518	0.240269	1
	IGHM	0.0574328	0.0318526	0.00240589	1
	HNRNPDL	0.0573919	0.537053	0.393882	1
	ARHGEF10	0.0573912	0.122969	0.127055	1
	TM4SF1	0.0573485	1.44608	0.553106	1
	MGMT	0.0573466	0.208455	0.193721	1
	HTRA1	0.0570541	0.0864688	0.0579263	1
	ARL6IP4	0.0569764	0.461972	0.356801	1
	ZPR1	0.0569174	0.0802863	0.0363658	1
	RSRC1	0.0568557	0.114527	0.0900599	1
	DEGS1	0.0563294	0.273588	0.26856	1
	NGDN	0.0562516	0.130677	0.120728	1
	IPO8	0.056203	0.0545237	0.0202683	1
	RPL30	0.0561344	2.18126	0.560377	1
	FNIP2	0.0560662	0.238877	0.241331	1
	ARHGEF7	0.0560233	0.444236	0.400779	1
	WDR1	0.0559585	0.242017	0.241164	1
	MEA1	0.0557864	0.123728	0.101124	1
	VASP	0.0557792	0.320837	0.30198	1
	RPS5	0.0557325	1.53523	0.555779	1
	CNFN	0.0556927	0.115243	0.0912609	1
	STRAP	0.0555985	0.254535	0.240695	1
	GATA2	0.0555819	0.0810769	0.0558266	1
	RBFOX2	0.0555493	0.0948596	0.0640334	1
	HSPA1B	0.0553158	0.208417	0.233563	1
	RAB27A	0.0552986	0.0771252	0.0556562	1
	TMEM9B	0.0552499	0.209889	0.197531	1
	CD320	0.0551922	0.993781	0.535741	1
	PPP1CA	0.0551787	0.30579	0.296892	1
	SKAP2	0.0551058	0.261033	0.26531	1
	TGFB1I1	0.0550539	0.153753	0.144892	1
	PEMT	0.055044	0.153941	0.144086	1
	PKN1	0.0550292	0.188098	0.212215	1
	TMEM44	0.055004	0.0738168	0.0495334	1
	INTS6	0.0548495	0.248199	0.267759	1
	BANF1	0.0548248	0.402789	0.354181	1
	MGAT1	0.054695	0.656387	0.468377	1
	RBM39	0.054648	0.731398	0.469724	1
	TUBB	0.0544605	0.484459	0.393851	1
	MRPS16	0.0543759	0.113596	0.0945097	1
	UBE2D2	0.0542704	0.310195	0.296407	1
	CALD1	0.0542396	0.526162	0.417517	1
	SMIM7	0.054237	0.163613	0.165799	1
	CXorf36	0.0541866	0.641465	0.461988	1
	MRPL18	0.0541193	0.14419	0.13487	1
	NSL1	0.054073	0.0953374	0.0711893	1
	MRPS25	0.0538	0.0680935	0.0449245	1
	TMEM14C	0.0537853	0.294703	0.288302	1
	AAMDC	0.0536573	0.243474	0.265564	1
	VAPB	0.0536165	0.0617327	0.0278156	1
	GNG5	0.0535523	0.483752	0.398468	1
	HSP90AA1	0.0534875	1.11634	0.55481	1
	FAM177A1	0.0534194	0.33466	0.326928	1
	SDE2	0.0533487	0.0699261	0.0427419	1
	CCT5	0.0532883	0.236185	0.241615	1
	IFRD1	0.0532636	0.204208	0.230602	1
	GAR1	0.0532188	0.0626616	0.0296907	1
	ANGPTL4	0.0530464	0.0496437	0.0150801	1
	PRR4	0.0529947	0.0472233	0.0203215	1
	RAB35	0.0529698	0.0971324	0.0928181	1
	TXNDC17	0.052936	0.231646	0.249152	1
	MIR4458HG	0.0527968	0.117323	0.117134	1
	EIF2S1	0.0527956	0.132323	0.136327	1
	ARPP19	0.0527911	0.178283	0.186836	1
	TRPC4AP	0.0527663	0.097385	0.104033	1
	PIEZO1	0.0526002	0.314395	0.355497	1
	ISOC1	0.052462	0.343563	0.343179	1
	ASNA1	0.0524159	0.147659	0.150223	1
	PRKACA	0.0523459	0.133677	0.146878	1
	ANXA2R	0.0522306	0.050713	0.0191834	1
	CLTA	0.0521962	0.642957	0.465335	1
	ZBTB17	0.0519966	0.0464399	0.0220235	1
	EXOSC6	0.0519584	0.102092	0.10237	1
	SDF2	0.0519451	0.22387	0.235663	1
	SLCO4A1	0.05169	0.111234	0.132312	1
	SNRPD3	0.0515571	0.191039	0.201868	1
	RPS13	0.0512845	2.06818	0.598478	1
	CHTOP	0.0511009	0.144614	0.182706	1
	EML4	0.0509314	0.188147	0.228191	1
	LY6K	0.0509053	0.100931	0.1139	1
	UGCG	0.0508687	0.275955	0.342163	1
	NFKBIZ	0.0508425	0.385939	0.395883	1
	TMEM230	0.0507663	0.260081	0.276485	1
	LAMB1	0.0506914	0.491245	0.456279	1
	SYNCRIP	0.0504906	0.196225	0.245321	1
	PHIP	0.050338	0.225863	0.295223	1
	ABLIM1	0.0502167	0.458753	0.430373	1
	CHKA	0.0501494	0.0667086	0.0610234	1
	TXNIP	0.050143	2.92875	0.577283	1
	COX14	0.050038	0.198745	0.241855	1
	GRAMD1A	0.0499678	0.230155	0.297136	1
	CANX	0.0499579	0.445759	0.4334	1
	PHB2	0.0498325	0.237876	0.28186	1
	NDUFB2	0.0498186	0.550608	0.469909	1
	C9orf16	0.0498129	0.31749	0.347727	1
	COPE	0.0497354	0.327824	0.354979	1
	DGCR6L	0.0495523	0.119366	0.125095	1
	RAPGEF2	0.0490685	0.170179	0.248573	1
	TMEM115	0.0490434	0.112273	0.145718	1
	RER1	0.0488306	0.212062	0.276447	1
	MIS18BP1	0.0487201	0.169301	0.247619	1
	YIF1A	0.0486404	0.182456	0.237683	1
	TNS2	0.0485641	0.4192	0.43996	1
	HBEGF	0.0485485	0.205602	0.266429	1
	MYL9	0.04853	0.558508	0.477287	1
	ATP5A1	0.0483698	0.339902	0.37018	1
	TM6SF1	0.048347	0.0377666	0.0131407	1
	VPS25	0.0483366	0.125463	0.157859	1
	ZNF667-AS1	0.0481281	0.0891239	0.0855458	1
	BCL7B	0.0480449	0.082646	0.0782156	1
	KDSR	0.0480395	0.113708	0.150129	1
	EGR1	0.0479534	0.882127	0.593795	1
	KIAA1324L	0.0478994	0.12045	0.18565	1
	KIAA0355	0.0478967	0.697666	0.532424	1
	ESF1	0.0478191	0.231421	0.306638	1
	PRPF4B	0.0477884	0.38139	0.424426	1
	APMAP	0.0477595	0.146007	0.210189	1
	EPHB4	0.0477368	0.221893	0.330664	1
	ANXA7	0.0476037	0.260583	0.316184	1
	RAB2A	0.047466	0.334006	0.379958	1
	NMT1	0.0474127	0.25288	0.337414	1
	DYNLT1	0.0473816	0.24814	0.301533	1
	SDF2L1	0.0473495	0.15386	0.215102	1
	ABL2	0.0472734	0.119156	0.170155	1
	GNL1	0.0472498	0.145171	0.198019	1
	SNRPD1	0.0472094	0.284702	0.356303	1
	ACLY	0.0471794	0.118541	0.162337	1
	ATP5H	0.0471591	0.361072	0.407761	1
	FGFR1	0.0470957	0.241105	0.332968	1
	SMAD7	0.0469643	0.0531376	0.0504798	1
	SMARCA4	0.046962	0.114573	0.166548	1
	P4HB	0.0469439	0.400022	0.434237	1
	MTCH1	0.0469316	0.244562	0.313759	1
	TRAK1	0.0469139	0.093968	0.135443	1
	SLC2A3	0.0467954	0.603864	0.518453	1
	OTUB1	0.0467664	0.162718	0.234363	1
	CCDC28A	0.0466983	0.0630814	0.0430407	1
	SMAD1	0.0466895	0.175849	0.249231	1
	CCDC90B	0.0466617	0.119666	0.157481	1
	PPIB	0.0466428	0.811308	0.555609	1
	TRAPPC6A	0.0466409	0.0629911	0.0624232	1
	BCKDK	0.0465998	0.0965064	0.112366	1
	KIFC3	0.0465968	0.126758	0.185936	1
	ATP6V0D1	0.0465591	0.15048	0.195993	1
	POR	0.0464651	0.16303	0.257074	1
	PSMD8	0.046455	0.353092	0.390657	1
	BLOC1S1	0.0464462	0.354954	0.398246	1
	MRPL54	0.0464244	0.114084	0.161774	1
	UBA1	0.0463802	0.173576	0.270399	1
	NUDT14	0.0463759	0.156101	0.213859	1
	TUBB4B	0.0463334	0.360604	0.426824	1
	HDDC3	0.0462816	0.158932	0.227052	1
	TMEM258	0.0462757	0.646483	0.516998	1
	SMIM3	0.0461921	0.215746	0.320671	1
	LYRM4	0.0460983	0.282246	0.359344	1
	FUBP1	0.0460799	0.0860402	0.103324	1
	STMN1	0.0460709	0.235494	0.311033	1
	IDS	0.0459799	0.103118	0.136779	1
	CLDN15	0.0459341	0.0704235	0.0908943	1
	ZNF721	0.045902	0.0996889	0.156727	1
	TDG	0.0458864	0.129931	0.188151	1
	PCGF3	0.0458444	0.16019	0.267177	1
	BID	0.0456605	0.130211	0.182822	1
	EIF4EBP1	0.0456246	0.0526288	0.0368998	1
	ASXL2	0.0456215	0.0721835	0.0986786	1
	CDC42	0.0456184	0.535437	0.499096	1
	CLTB	0.0455923	0.152139	0.214707	1
	RRBP1	0.0455606	0.332715	0.416847	1
	PSMC4	0.045555	0.201617	0.288811	1
	TOMM7	0.0455512	1.09071	0.601405	1
	ZSCAN16-AS1	0.0454921	0.0655754	0.0817683	1
	RAB18	0.0453572	0.175822	0.25258	1
	RAPGEF4	0.045347	0.121869	0.199378	1
	IQCK	0.0453311	0.0921116	0.118666	1
	PRKAA1	0.045265	0.176583	0.266541	1
	ADCY4	0.0452272	0.427214	0.472403	1
	STUB1	0.0452013	0.204461	0.301891	1
	SMPDL3A	0.0450052	0.0807481	0.124354	1
	ICAM1	0.0449909	0.112201	0.204441	1
	DDT	0.0449626	0.231479	0.329482	1
	EFNA1	0.044934	0.350936	0.442636	1
	SPATA33	0.0447807	0.0798356	0.127795	1
	CDKN1A	0.0446675	0.793537	0.575995	1
	ITGA5	0.0445941	0.21158	0.335889	1
	TP53TG1	0.0445654	0.0641257	0.0691276	1
	SHKBP1	0.0445627	0.112318	0.172649	1
	MRPL55	0.0444932	0.180305	0.294462	1
	ATP13A2	0.0444056	0.100217	0.185996	1
	FLYWCH1	0.0443251	0.057604	0.0794057	1
	MAP3K11	0.0441126	0.218783	0.344902	1
	GNAI3	0.0440354	0.235782	0.339643	1
	IRAK3	0.0440101	0.142726	0.250747	1
	UNC50	0.0440026	0.190228	0.307805	1
	MYO1C	0.0439253	0.468739	0.507711	1
	G3BP2	0.0439211	0.144712	0.226653	1
	CACHD1	0.0439109	0.0821238	0.150187	1
	TOP1MT	0.0438783	0.056894	0.0560151	1
	PSENEN	0.0438515	0.209305	0.326545	1
	LSM1	0.0438264	0.125313	0.187101	1
	HEBP1	0.0437963	0.356643	0.421486	1
	CAV1	0.0437729	2.27402	0.654833	1
	PDAP1	0.0436177	0.260238	0.356965	1
	C14orf2	0.0436154	0.450685	0.479744	1
	CSNK1G2	0.0435838	0.0790519	0.137027	1
	FNDC3B	0.0435347	0.109354	0.185973	1
	AQP7	0.0435272	0.576274	0.535156	1
	EZR	0.0434963	0.0863242	0.132681	1
	NCBP2	0.0434903	0.112237	0.179109	1
	DNMT1	0.0434283	0.0940593	0.156326	1
	ZMYM5	0.0433922	0.0681717	0.0939295	1
	MRRF	0.0433059	0.090901	0.131879	1
	SLC25A11	0.0432969	0.119764	0.206996	1
	PHC2	0.0431477	0.164012	0.302139	1
	ANAPC11	0.0431434	0.358617	0.432543	1
	INIP	0.0431344	0.0390754	0.0300578	1
	WFS1	0.043083	0.324025	0.44965	1
	VARS	0.0430529	0.0310082	0.012745	1
	GUCD1	0.0429428	0.0460106	0.036702	1
	THOC2	0.0428964	0.190533	0.325283	1
	CDV3	0.0428624	0.115274	0.198372	1
	SVBP	0.0427821	0.128272	0.213549	1
	SMDT1	0.0427364	0.34002	0.421414	1
	PAPSS2	0.0427164	0.180024	0.324008	1
	PYURF	0.0426844	0.301768	0.391039	1
	IGF2	0.0425359	0.719155	0.598324	1
	TRA2B	0.0425077	0.726557	0.58418	1
	RGCC	0.0424454	1.02043	0.64493	1
	FIBP	0.0424098	0.165524	0.287462	1
	EIF4EBP2	0.0423695	0.231098	0.367332	1
	PRCP	0.042317	0.287533	0.429774	1
	TIMM44	0.0422843	0.114681	0.203953	1
	TMEM248	0.042277	0.12543	0.240396	1
	CFL2	0.0422718	0.0902148	0.145564	1
	ERCC1	0.0421867	0.0878062	0.139637	1
	ETFA	0.0421403	0.295754	0.423068	1
	C8orf33	0.0421099	0.123098	0.212596	1
	CLK4	0.0420869	0.0966141	0.174154	1
	DDX21	0.0420796	0.398285	0.484355	1
	FAM45A	0.0420583	0.0625995	0.0828049	1
	MFSD12	0.0419796	0.0609624	0.101892	1
	STOML2	0.0419604	0.162963	0.272594	1
	FLYWCH2	0.041906	0.162767	0.271883	1
	PML	0.041863	0.529293	0.541448	1
	SLC3A2	0.0418399	0.144759	0.261449	1
	ZCCHC8	0.0418295	0.0479011	0.0626377	1
	CHMP2B	0.041826	0.182201	0.305283	1
	ARL4A	0.0418094	0.216794	0.350502	1
	HEXA	0.0417531	0.405799	0.494281	1
	TMED4	0.0416808	0.0864224	0.164039	1
	SZRD1	0.0416791	0.111087	0.193854	1
	FUNDC2	0.0415882	0.252259	0.375977	1
	SIRPA	0.0414999	0.357382	0.490294	1
	ATP5G2	0.0414949	0.707207	0.573788	1
	PDLIM1	0.0414237	0.788089	0.604928	1
	ZNF428	0.0414116	0.139167	0.253845	1
	VTI1A	0.0412872	0.0340913	0.0380226	1
	NSMCE4A	0.0412405	0.13662	0.23655	1
	TEAD1	0.0412111	0.0650173	0.124549	1
	ANXA6	0.041188	0.403657	0.494665	1
	C9orf78	0.0411868	0.125194	0.220678	1
	AIDA	0.0411178	0.262002	0.401106	1
	YLPM1	0.0409547	0.0580889	0.0885348	1
	ATP6V1F	0.0407944	0.302571	0.421653	1
	MAN1A2	0.040793	0.109631	0.210928	1
	DR1	0.04076	0.0841728	0.1443	1
	NLGN2	0.0407459	0.0249803	0.0205491	1
	MRPS35	0.0406876	0.0692065	0.110639	1
	USP32	0.0406454	0.0767283	0.168074	1
	JTB	0.0405866	0.362025	0.463025	1
	TIMM17B	0.0405716	0.0833784	0.14001	1
	TMEM150A	0.0405098	0.103728	0.193383	1
	RBMX	0.0404618	0.498267	0.533567	1
	CNST	0.0403734	0.089389	0.185534	1
	MEF2A	0.040363	0.260936	0.41927	1
	TBRG1	0.0403534	0.100606	0.191791	1
	CTSD	0.0403163	0.672855	0.596803	1
	RNF144A	0.040114	0.0743923	0.154969	1
	DCTN6	0.0400849	0.177549	0.309005	1
	PLSCR1	0.0400211	0.488791	0.541104	1
	TIMP1	0.0399986	0.218008	0.393189	1
	UQCRQ	0.0399844	0.660661	0.578977	1
	BCAT2	0.0399396	0.0514587	0.0799525	1
	ROBO4	0.0399247	0.86728	0.633384	1
	RPL27	0.039897	1.71346	0.682738	1
	ADAMTS5	0.0398415	0.111043	0.242481	1
	SEL1L	0.039835	0.13312	0.283838	1
	YAF2	0.0397328	0.112608	0.203805	1
	PSMD14	0.0396807	0.116503	0.237801	1
	SMG1	0.0396675	0.130588	0.289446	1
	GMFB	0.0396562	0.0728197	0.132212	1
	ATG101	0.0396109	0.108164	0.211317	1
	GABARAPL1	0.0395751	0.645841	0.58059	1
	ITSN2	0.0395227	0.201338	0.376101	1
	TINAGL1	0.0394588	0.85097	0.629266	1
	TDP2	0.0394586	0.0819065	0.15802	1
	PITHD1	0.0394379	0.138898	0.256472	1
	NMD3	0.0394082	0.0923187	0.198471	1
	C11orf54	0.0393188	0.0452609	0.0501596	1
	SAYSD1	0.0393091	0.0735452	0.143063	1
	SSR1	0.0392977	0.177672	0.354168	1
	ATAD1	0.0392494	0.0836273	0.166363	1
	ZMIZ1	0.039221	0.111264	0.257861	1
	KLRG1	0.0391608	0.0650828	0.140402	1
	NIN	0.0391448	0.0582754	0.0943608	1
	MT1A	0.0390968	0.360571	0.535206	1
	EIF4H	0.0390562	0.300405	0.449152	1
	CWC15	0.0390489	0.249121	0.391807	1
	YIPF2	0.039002	0.0566034	0.0931126	1
	KCMF1	0.0389938	0.0611232	0.106799	1
	DUSP16	0.0389685	0.0177177	0.00545446	1
	LINC00847	0.0389407	0.0599076	0.0941547	1
	HNRNPR	0.038917	0.21061	0.372783	1
	AFF4	0.0388754	0.280137	0.453044	1
	SNRPF	0.0388642	0.289067	0.42557	1
	DENND4A	0.038857	0.0720028	0.178873	1
	NUDT6	0.0388212	0.025962	0.0244149	1
	HNRNPF	0.0387906	0.448969	0.5323	1
	FKBP4	0.0387327	0.098272	0.194161	1
	ANO10	0.0387016	0.128343	0.274632	1
	FAM129B	0.0385929	0.0582229	0.1053	1
	SMC6	0.03857	0.0768613	0.172004	1
	NME1	0.0385591	0.102344	0.198925	1
	ZNF207	0.0385517	0.324506	0.481309	1
	CLK1	0.0384565	0.366291	0.508182	1
	JMJD6	0.0384476	0.0742052	0.143801	1
	OTUD6B-AS1	0.0384203	0.121688	0.244909	1
	ATN1	0.038389	0.132291	0.2935	1
	IFI27L1	0.0383865	0.105456	0.230403	1
	HSD17B12	0.0383667	0.224041	0.397474	1
	DNAJC9	0.0383473	0.0553653	0.0762562	1
	SGK1	0.0382977	0.481736	0.573702	1
	SLC35C2	0.0382937	0.0512738	0.0731164	1
	SLC25A13	0.0382346	0.0660382	0.156318	1
	EMC2	0.0381709	0.16033	0.342356	1
	NGLY1	0.0381193	0.10777	0.234641	1
	ARHGDIA	0.0380623	0.434743	0.545374	1
	AES	0.0380564	0.299561	0.473482	1
	RASIP1	0.0380555	0.377184	0.537003	1
	CNN3	0.0380154	0.280788	0.447862	1
	PPM1G	0.0378807	0.175299	0.351434	1
	STARD7	0.0378461	0.0811005	0.174377	1
	NOL11	0.0378439	0.0733763	0.147901	1
	TMEM5	0.0378308	0.0516035	0.0856525	1
	DDX27	0.0377991	0.106424	0.241691	1
	MFGE8	0.0377085	0.105922	0.247238	1
	MFSD11	0.0376732	0.0731487	0.161787	1
	PFKL	0.0376726	0.258772	0.45314	1
	KLF7	0.0376581	0.33158	0.495091	1
	TSPYL2	0.0376001	0.0413688	0.0531585	1
	PPP1R16A	0.0375923	0.023794	0.0194519	1
	RPL34	0.0375649	2.92695	0.670806	1
	AGFG2	0.0374121	0.0532651	0.103735	1
	LEO1	0.0374106	0.0468945	0.0599417	1
	PLK3	0.0373642	0.147821	0.322299	1
	TNXB	0.0373474	0.161123	0.368216	1
	MXRA7	0.0372735	0.0840916	0.21509	1
	SEC23A	0.0372604	0.143808	0.31913	1
	SLC38A2	0.0372152	0.167757	0.353904	1
	MIER2	0.0372088	0.148023	0.341453	1
	TRAPPC3	0.0372048	0.145357	0.312248	1
	ARPC4	0.0371981	0.308303	0.481238	1
	LIMK2	0.0371726	0.104075	0.253305	1
	SPPL2A	0.0371412	0.172895	0.384097	1
	SNX5	0.0370412	0.0779569	0.186104	1
	SP110	0.0370398	0.167595	0.380029	1
	MYSM1	0.0369639	0.0733678	0.188847	1
	TIMM22	0.0369414	0.0484253	0.095871	1
	UBE2A	0.0369248	0.114005	0.237018	1
	CALCOCO1	0.0369142	0.131131	0.328748	1
	EMC4	0.0369086	0.277139	0.458131	1
	PHC3	0.0368718	0.0674124	0.170143	1
	NENF	0.0367996	0.112615	0.266394	1
	TRADD	0.0367385	0.0733993	0.167779	1
	CLIC1	0.0367059	1.03994	0.666981	1
	TUBA1A	0.0366237	0.61903	0.616296	1
	PTMS	0.0365964	0.23633	0.428899	1
	HMGB1	0.0365183	1.47264	0.70204	1
	SMARCA5	0.036483	0.161786	0.342229	1
	ABCE1	0.0364818	0.105106	0.268402	1
	COMT	0.0364774	0.270443	0.452744	1
	TRIM28	0.0364772	0.0999173	0.26987	1
	AGA	0.0364753	0.0546212	0.117691	1
	BHLHE40	0.0364425	0.244218	0.447863	1
	POLR3K	0.0364326	0.073428	0.153689	1
	AKAP13	0.036421	0.179152	0.392156	1
	TSSC4	0.0363982	0.147235	0.326409	1
	GTPBP2	0.0362926	0.0546587	0.138356	1
	KIAA0319L	0.0361956	0.129104	0.3207	1
	TIMM8B	0.0361507	0.238359	0.429416	1
	TAP1	0.0361055	0.388363	0.550076	1
	KLHL7	0.0361003	0.0326956	0.0380538	1
	SMC5	0.0360833	0.17438	0.40269	1
	FXR2	0.0360451	0.0371275	0.0786804	1
	PFKP	0.0359814	0.147085	0.348098	1
	GADD45G	0.03596	0.0910173	0.262383	1
	ZNF226	0.0358783	0.0780734	0.182002	1
	CYB5D2	0.0358008	0.14339	0.351335	1
	SRA1	0.0357868	0.117465	0.303975	1
	UNKL	0.0357664	0.0266688	0.0275457	1
	PHF10	0.0357552	0.0628635	0.160413	1
	SCYL1	0.0357453	0.0740461	0.192098	1
	ALG5	0.0357371	0.18929	0.394277	1
	SLC4A2	0.0357245	0.0700957	0.168534	1
	RPAIN	0.0356993	0.155835	0.330037	1
	FXR1	0.0356522	0.159979	0.358121	1
	STX6	0.0356365	0.0282801	0.0384556	1
	PNKD	0.035624	0.203121	0.398781	1
	SNRNP35	0.0355762	0.0378218	0.0590754	1
	RPA1	0.0355683	0.103327	0.265451	1
	FAM98A	0.0355315	0.0491058	0.105529	1
	DCUN1D5	0.0355283	0.105328	0.258819	1
	PPP1R15B	0.0355226	0.102357	0.267989	1
	PARP1	0.0353653	0.133956	0.326532	1
	CCDC66	0.0353297	0.110036	0.276888	1
	VEZF1	0.0352545	0.0970774	0.258345	1
	ELMSAN1	0.0351905	0.140532	0.352576	1
	LETMD1	0.0351651	0.0519157	0.131947	1
	DNAJC13	0.0350748	0.0314689	0.0632598	1
	IER5	0.0350542	0.0344255	0.0589731	1
	LRRC28	0.0350191	0.0388111	0.0798755	1
	BNIP2	0.0349742	0.257682	0.470842	1
	QSER1	0.0349323	0.0430814	0.0937844	1
	TUBA1C	0.0349177	0.0820608	0.225507	1
	RNF4	0.0348981	0.0978861	0.262435	1
	SIPA1	0.0348948	0.0400556	0.11824	1
	SLC35B3	0.0348801	0.0498661	0.12719	1
	PPP4R2	0.0347959	0.111358	0.290751	1
	RPN2	0.034757	0.335443	0.532418	1
	INPP5E	0.0347317	0.0814374	0.240379	1
	MAP4	0.0347053	0.263855	0.48523	1
	DACH1	0.0347039	0.0705352	0.207038	1
	MIDN	0.0346954	0.293588	0.511746	1
	AKR1C3	0.0346508	0.678075	0.648905	1
	ZHX1	0.0346411	0.080323	0.214605	1
	NCOA3	0.0346184	0.201167	0.433609	1
	CEP97	0.0345925	0.0287829	0.0513778	1
	CEP192	0.0345911	0.0272864	0.0458105	1
	MRPL27	0.0345428	0.122406	0.304916	1
	THBD	0.034524	0.246056	0.492631	1
	PABPC4	0.034485	0.139096	0.359641	1
	CKS1B	0.0344809	0.0601858	0.138715	1
	TRMT112	0.0344767	0.49681	0.590044	1
	CDK2AP2	0.0344386	0.152027	0.368658	1
	MTPN	0.0343959	0.183479	0.402077	1
	COA6	0.0343832	0.0928543	0.235881	1
	EXOC3L1	0.0343633	0.0725547	0.200611	1
	AASDH	0.0343124	0.0645225	0.211386	1
	XAB2	0.0342883	0.0842967	0.23108	1
	PIK3C2B	0.0342835	0.0671164	0.19163	1
	PLD3	0.0342724	0.314046	0.532399	1
	WIPF1	0.0342638	0.0642998	0.175705	1
	PHLDA3	0.0342486	0.202828	0.449857	1
	H3F3B	0.0341835	2.20353	0.72577	1
	NR2F1-AS1	0.0341377	0.0202144	0.0207365	1
	KDM7A	0.0341134	0.117487	0.320199	1
	MRPS22	0.0340556	0.141224	0.341393	1
	TOX4	0.0340509	0.179195	0.405011	1
	RAMP2	0.0340258	1.6253	0.727086	1
	TMEM189	0.0339913	0.0640251	0.179515	1
	SHISA5	0.0339528	0.313875	0.524341	1
	KBTBD4	0.0339234	0.041042	0.103678	1
	TMEM181	0.0337943	0.0766398	0.227647	1
	OXR1	0.0337675	0.174844	0.407618	1
	ZNF117	0.0337441	0.0317644	0.064653	1
	UXT	0.0336784	0.239452	0.457769	1
	UQCRB	0.0336537	0.858134	0.674426	1
	ARRDC2	0.0336482	0.166964	0.429699	1
	UBXN8	0.0336349	0.0368745	0.0858308	1
	RPL26L1	0.033611	0.112184	0.293939	1
	RXRB	0.0335861	0.0889135	0.274105	1
	ZNF593	0.0335576	0.103744	0.282381	1
	DDX60L	0.0335514	0.102906	0.314153	1
	DLST	0.0335513	0.0843262	0.249206	1
	LDLR	0.033538	0.22354	0.480145	1
	TNFAIP1	0.0335044	0.198321	0.445109	1
	HMGN1	0.0334979	0.266858	0.491418	1
	RBM18	0.0334931	0.0262539	0.0502166	1
	TBK1	0.0334895	0.0568276	0.152737	1
	TRNAU1AP	0.0334775	0.0927207	0.272423	1
	MPG	0.0334523	0.14341	0.352915	1
	ARL16	0.0334413	0.0988091	0.269068	1
	MMP2	0.0334334	0.0428354	0.0950826	1
	COX6B1	0.0334139	0.667965	0.648179	1
	JOSD2	0.0333832	0.103005	0.278777	1
	ARHGAP18	0.0333329	0.282418	0.522275	1
	ABCA1	0.0333177	0.089686	0.281982	1
	GPAA1	0.0333168	0.200911	0.454398	1
	AGPAT4	0.0333155	0.0560895	0.178067	1
	CAMLG	0.0332557	0.166055	0.400286	1
	CDC16	0.0332161	0.0770531	0.25177	1
	CERS2	0.0332115	0.164054	0.39597	1
	CNBP	0.0332095	0.65044	0.638513	1
	ZNF512	0.0332027	0.0222535	0.0295815	1
	PKM	0.0331271	0.225763	0.478179	1
	CTDSP1	0.0331119	0.188914	0.42167	1
	DDX3X	0.033079	0.629909	0.653465	1
	PURA	0.0330518	0.102985	0.303052	1
	DRAP1	0.0330359	0.312651	0.540737	1
	COG3	0.0330197	0.047408	0.138074	1
	CLK2	0.0330077	0.042346	0.127275	1
	SSR4	0.0329936	0.692858	0.652605	1
	POLR2F	0.0329928	0.215812	0.45479	1
	ATP5J	0.032876	1.02306	0.703072	1
	METTL2B	0.0327595	0.0629258	0.204682	1
	MFAP3	0.032711	0.0252843	0.0370142	1
	AZIN1	0.0327073	0.140141	0.388081	1
	SRSF6	0.032685	0.144339	0.383879	1
	FER	0.032667	0.0438322	0.130207	1
	NOP56	0.0326652	0.139616	0.369755	1
	EXOC6B	0.0326493	0.072491	0.224421	1
	LAMTOR5	0.0325954	0.389385	0.577032	1
	RNF170	0.0324916	0.050978	0.170539	1
	RBMS3	0.0324778	0.27702	0.523374	1
	DSC2	0.0324769	0.0926797	0.280891	1
	SH2B1	0.032458	0.0703378	0.23662	1
	IPO11	0.0323855	0.110461	0.329371	1
	ISG20L2	0.032364	0.0475069	0.130118	1
	ITGA9	0.0322735	0.0487322	0.161212	1
	TMEM39B	0.032255	0.0388212	0.0915566	1
	PITPNA-AS1	0.0321004	0.0171248	0.00491704	1
	ARRB2	0.0320908	0.0171532	0.00902936	1
	NDEL1	0.0320355	0.122832	0.35691	1
	FZD8	0.0320042	0.0289861	0.068076	1
	SMCO4	0.031976	0.095756	0.28237	1
	DNAJC2	0.031929	0.0866599	0.26809	1
	TMEM208	0.0319279	0.140512	0.367711	1
	ATF1	0.0318901	0.0705271	0.219824	1
	STRN4	0.0318725	0.0865133	0.276827	1
	P4HA1	0.0318623	0.0423279	0.113517	1
	NRM	0.0318318	0.0721687	0.234625	1
	EFNB1	0.0318248	0.364301	0.591265	1
	UBE2Q1	0.0317843	0.0557179	0.185742	1
	FBXO9	0.031771	0.0460332	0.130651	1
	PRPF38A	0.0317661	0.146877	0.380432	1
	PRMT7	0.0317625	0.0429227	0.145221	1
	RPP25L	0.0317195	0.0580653	0.168355	1
	SGCB	0.0317126	0.068557	0.218503	1
	COMMD8	0.0316892	0.0792115	0.261523	1
	FAM133B	0.0316779	0.283378	0.546183	1
	MGA	0.0316573	0.028325	0.0747343	1
	COL4A3BP	0.0316557	0.0964726	0.31395	1
	FHOD1	0.0316541	0.0927892	0.295538	1
	MRPL11	0.0316393	0.105971	0.301259	1
	VPS28	0.0316104	0.512733	0.627982	1
	BACE2	0.0315786	0.0547801	0.172622	1
	TPRKB	0.0315047	0.108716	0.307305	1
	PGRMC2	0.0314779	0.357627	0.587181	1
	LRRC8C	0.0314422	0.22083	0.492042	1
	PPP2R5B	0.0314055	0.0625217	0.198705	1
	GFOD2	0.0313787	0.120147	0.374616	1
	ABCB8	0.0313701	0.042836	0.148622	1
	PELO	0.0313623	0.133256	0.378689	1
	SLC22A23	0.0312916	0.0681841	0.256071	1
	WDR75	0.0312898	0.0429599	0.152444	1
	USP1	0.0312864	0.111441	0.323919	1
	CD1D	0.0312624	0.0161564	0.0166576	1
	TMEM161A	0.0312605	0.0465788	0.153197	1
	SPATC1L	0.0312601	0.0413968	0.105699	1
	PRPF4	0.0312444	0.0255104	0.0375164	1
	UHMK1	0.0312395	0.0396316	0.117399	1
	NFE2L1	0.0312385	0.12977	0.398495	1
	SNHG25	0.0312001	0.175303	0.439777	1
	ZNFX1	0.0311789	0.0784204	0.300049	1
	SND1	0.0311763	0.0697571	0.256488	1
	MAGI1	0.0311636	0.623588	0.67388	1
	GNG12	0.0311548	0.096743	0.288034	1
	WRAP73	0.031145	0.0589736	0.192345	1
	ADCK5	0.0311397	0.0327866	0.102709	1
	PSMD6	0.0311141	0.167123	0.417303	1
	TAF9	0.0310496	0.236048	0.500499	1
	SMC1A	0.0309702	0.0699759	0.235131	1
	HERPUD2	0.0309659	0.0864122	0.267499	1
	SLC35A1	0.0309058	0.0773457	0.274406	1
	HMGN2	0.0308617	0.308362	0.554481	1
	MMRN1	0.030832	0.0336637	0.0928451	1
	ADAMTS4	0.0307025	0.043355	0.176166	1
	CDIP1	0.0306498	0.0801916	0.232871	1
	2001-03-01	0.0306401	0.109725	0.379496	1
	DKC1	0.0305858	0.0557747	0.204038	1
	EXOC6	0.0305593	0.0873383	0.318792	1
	CYB5B	0.0305385	0.152353	0.41964	1
	ABCG2	0.0305331	0.0341975	0.105248	1
	NOP14	0.0305297	0.0265302	0.0699973	1
	RECK	0.0304987	0.0475851	0.171758	1
	JUP	0.0304666	0.233217	0.51734	1
	LSM10	0.0304616	0.072258	0.216724	1
	MBTPS1	0.0304511	0.140511	0.416042	1
	PMF1	0.0304327	0.0854236	0.263915	1
	ALDH16A1	0.0303989	0.0835552	0.29682	1
	MKL1	0.0303698	0.0355016	0.127987	1
	SRP68	0.0303365	0.0971499	0.300857	1
	TMEM167A	0.0303262	0.0907569	0.313467	1
	PIGQ	0.0303142	0.0339529	0.109304	1
	CHD1L	0.0302511	0.0165066	0.0179127	1
	DDX41	0.0302155	0.052787	0.204589	1
	AKT2	0.0301888	0.0805075	0.281638	1
	CKS2	0.0301753	0.0411757	0.105471	1
	ELAVL1	0.0301738	0.0871792	0.320056	1
	RHEB	0.0301681	0.549574	0.65131	1
	NR2C2	0.0301677	0.0563675	0.231929	1
	POP7	0.030148	0.0878543	0.274824	1
	TOR4A	0.030126	0.0494135	0.232593	1
	ATP5C1	0.0301033	0.399353	0.594232	1
	RAD51C	0.0300976	0.0599225	0.211564	1
	RAB14	0.0300885	0.241394	0.524848	1
	IL15RA	0.0300409	0.102096	0.347145	1
	TMEM120A	0.0300405	0.0780208	0.289946	1
	ANXA3	0.0300402	0.615476	0.684811	1
	TBC1D10A	0.0300264	0.119157	0.383692	1
	DAP	0.0300119	0.0232001	0.054538	1
	NDUFA9	0.0300004	0.161449	0.441106	1
	ZRANB1	0.0299893	0.0491132	0.171073	1
	COX8A	0.0299779	0.488057	0.639577	1
	BDH2	0.0299682	0.0697603	0.247039	1
	FLT4	0.0299538	0.15306	0.457174	1
	RNF121	0.0299414	0.0425301	0.149478	1
	C1orf43	0.0298961	0.255593	0.534583	1
	APOE	0.0298935	0.0222719	0.0399547	1
	PDRG1	0.0298916	0.050349	0.181115	1
	PSMB6	0.0298477	0.366703	0.593163	1
	PLEKHM2	0.0297855	0.0431068	0.147089	1
	CNPPD1	0.0297483	0.138525	0.419466	1
	TMEM2	0.0296962	0.25083	0.551024	1
	SYF2	0.0296927	0.344727	0.593197	1
	MSH3	0.0296813	0.0338894	0.0979959	1
	TBL3	0.0296669	0.050123	0.190202	1
	NUDCD1	0.0296375	0.0632624	0.221926	1
	GUK1	0.0296269	0.781108	0.700014	1
	MRPS18C	0.0296073	0.273561	0.546299	1
	SDAD1	0.0296021	0.0755374	0.270239	1
	MRPL1	0.0295582	0.106585	0.36946	1
	IMPA1	0.029538	0.0409518	0.140721	1
	AP1AR	0.0295098	0.0343328	0.117142	1
	SP140L	0.0294897	0.0672073	0.253617	1
	PLA2G16	0.029466	0.508243	0.648672	1
	ALDH9A1	0.0294583	0.258438	0.550399	1
	MKKS	0.029455	0.182825	0.471001	1
	FEM1B	0.0294394	0.0528777	0.199304	1
	AGK	0.0293764	0.0478622	0.178398	1
	NUTM2A-AS1	0.0293669	0.0434124	0.150699	1
	DGCR2	0.0293536	0.0969495	0.345389	1
	ADIPOR2	0.0293394	0.212875	0.531472	1
	TOR1AIP1	0.0292747	0.0773678	0.285424	1
	SH3BP5L	0.029271	0.0241003	0.0563508	1
	CLN5	0.0292641	0.104775	0.357851	1
	DMPK	0.029248	0.0421303	0.190205	1
	IPO5	0.0292479	0.04598	0.163241	1
	PLXNB2	0.0292363	0.0581749	0.254905	1
	MOV10	0.0292227	0.0932344	0.351049	1
	CPLX1	0.0292037	0.0961282	0.3316	1
	TLE4	0.0291753	0.175338	0.490131	1
	ANAPC5	0.0291712	0.192723	0.496829	1
	OSBPL2	0.0291428	0.0942497	0.353945	1
	CCL21	0.0290917	0.0547589	0.214381	1
	MAP2K4	0.0290899	0.0365971	0.166706	1
	MIR22HG	0.029086	0.0934656	0.339411	1
	PRPF31	0.029068	0.120502	0.383975	1
	REEP3	0.0290484	0.174187	0.469919	1
	FAM167B	0.0290299	0.12589	0.402875	1
	PSME3	0.0290125	0.0516708	0.183928	1
	RRM1	0.0289812	0.0459778	0.154139	1
	WDR33	0.0289755	0.141381	0.438534	1
	COBLL1	0.028965	0.0877246	0.330623	1
	NSMCE2	0.0289645	0.0446636	0.169931	1
	ZNF227	0.0289575	0.0244321	0.0591246	1
	MED26	0.0289218	0.014292	0.0198121	1
	GPN3	0.0289195	0.0285675	0.0515209	1
	CRTAP	0.0289148	0.154049	0.474361	1
	SRPX2	0.0288948	0.0346147	0.105502	1
	SAP30BP	0.0288746	0.241455	0.547909	1
	STX10	0.0288743	0.0922124	0.324852	1
	PIAS3	0.0288716	0.0551468	0.237763	1
	NEK7	0.0288574	0.0656342	0.295019	1
	EIF2D	0.0288447	0.0252137	0.0410491	1
	GPX4	0.0288275	0.70266	0.699357	1
	ATG5	0.0287982	0.0855904	0.313602	1
	SNCG	0.0287416	0.340279	0.599076	1
	HDAC2	0.0287379	0.156667	0.457793	1
	SCMH1	0.0287117	0.0156049	0.0344738	1
	PDCD11	0.0287041	0.0539215	0.254156	1
	AP3D1	0.0287039	0.126047	0.415478	1
	GIPC2	0.0286865	0.076279	0.317905	1
	TPM3	0.0286801	0.435375	0.64031	1
	TRAP1	0.028589	0.0780726	0.317416	1
	MRPS30	0.0285875	0.0746313	0.285858	1
	PRAF2	0.0285782	0.0832167	0.302013	1
	CNOT10	0.0285687	0.0314626	0.114858	1
	C2orf49	0.0285358	0.0549875	0.217821	1
	CDC42EP2	0.0284969	0.121517	0.401753	1
	KEAP1	0.0284958	0.102163	0.359311	1
	PPP2R5C	0.0284923	0.101021	0.37504	1
	DAP3	0.0284694	0.0730189	0.273644	1
	RPS4X	0.0284654	2.28613	0.771742	1
	GOLM1	0.0284191	0.0181156	0.0484431	1
	RABL6	0.0283927	0.0660129	0.293061	1
	MRPL39	0.0283825	0.0467207	0.163085	1
	MVP	0.0283715	0.166101	0.491502	1
	WDR70	0.0283389	0.0730833	0.294502	1
	RPS6	0.0283384	2.40365	0.771771	1
	IFNGR2	0.0283132	0.167449	0.484329	1
	LASP1	0.0282766	0.201832	0.538996	1
	RELA	0.028265	0.135084	0.434425	1
	GPCPD1	0.0282615	0.0521435	0.241392	1
	CTNNB1	0.0282384	0.27589	0.584242	1
	AKR7A2	0.0282342	0.139059	0.427906	1
	CCT6A	0.0282308	0.265362	0.563103	1
	GRAP	0.0281856	0.0473992	0.212386	1
	S100A13	0.0281754	0.502945	0.667363	1
	WDFY3	0.0281702	0.062377	0.266034	1
	SLIRP	0.028167	0.545318	0.673992	1
	NUP88	0.0281523	0.0440168	0.183103	1
	TMEM54	0.02815	0.014681	0.0127991	1
	RPS27A	0.0281461	2.64134	0.763936	1
	MICAL3	0.0281303	0.0726793	0.307955	1
	ATF6B	0.0281179	0.207687	0.53788	1
	NSMCE1	0.0281076	0.124527	0.404723	1
	ZCRB1	0.0281032	0.12425	0.416624	1
	MAN2A1	0.0280831	0.0391057	0.180766	1
	CCL2	0.0280778	0.13307	0.501729	1
	EBPL	0.0280496	0.0665895	0.266045	1
	CBWD1	0.0280429	0.0521667	0.207133	1
	TMEM138	0.0280249	0.0391276	0.133604	1
	C18orf21	0.0280223	0.0318702	0.0901963	1
	MIA3	0.0280205	0.115882	0.416453	1
	NARF	0.0279975	0.117826	0.421569	1
	ZFAS1	0.0279955	0.356347	0.61923	1
	THAP5	0.0279776	0.0617699	0.239889	1
	PRNCR1	0.0279764	0.0233044	0.0724775	1
	MED6	0.0279735	0.117564	0.408068	1
	IMMP1L	0.0279195	0.0542167	0.208528	1
	CCNK	0.0278854	0.0484955	0.202843	1
	FKBP11	0.0278827	0.0735896	0.313363	1
	MTX2	0.0278755	0.146242	0.469893	1
	VHL	0.0278696	0.0190353	0.0393386	1
	GFPT1	0.0278635	0.0395427	0.179809	1
	SPIN1	0.027861	0.046275	0.181327	1
	MLF2	0.0278405	0.210657	0.525206	1
	SUMO2	0.0278176	0.873246	0.728243	1
	PAM	0.0278074	0.131268	0.440509	1
	CYP1B1	0.0277725	0.0550109	0.264181	1
	DPH5	0.0277723	0.0450229	0.164447	1
	PTEN	0.0277652	0.110413	0.410111	1
	WSB1	0.0277514	0.625394	0.70356	1
	NEK1	0.0277178	0.03471	0.158373	1
	ILKAP	0.0277077	0.0842562	0.335254	1
	RCBTB2	0.027702	0.106877	0.386335	1
	PPRC1	0.027689	0.0497549	0.223487	1
	NARFL	0.0276871	0.034781	0.161512	1
	RPS6KA2	0.0276851	0.170132	0.501117	1
	POLG	0.0276688	0.0730581	0.331235	1
	DHRS1	0.0276221	0.0632138	0.262151	1
	SEC11A	0.0276172	0.459077	0.653833	1
	LETM1	0.0275972	0.0470533	0.21352	1
	NSMAF	0.0275846	0.0350252	0.152249	1
	KDM5C	0.0275793	0.0732475	0.319348	1
	AFMID	0.0275624	0.0418894	0.178968	1
	PSMC1	0.0275585	0.298967	0.58546	1
	SSRP1	0.0275546	0.0922028	0.374834	1
	E2F4	0.0275477	0.112003	0.39667	1
	NOC4L	0.0275428	0.0522695	0.185184	1
	DRG1	0.0275358	0.074588	0.278849	1
	AHSA1	0.0274916	0.108463	0.390605	1
	C6orf48	0.0274888	0.249747	0.553911	1
	PNKP	0.0274858	0.0954309	0.377031	1
	THUMPD3-AS1	0.0274784	0.211751	0.544227	1
	REV3L	0.02746	0.407621	0.666566	1
	CXCL3	0.0274298	0.015608	0.0410538	1
	MALAT1	0.0273887	6.2596	0.719179	1
	RMDN3	0.0273669	0.129298	0.434646	1
	PHF23	0.0273646	0.032241	0.160956	1
	ACSL5	0.0273587	0.146524	0.484782	1
	RALGAPA2	0.0273366	0.297817	0.612556	1
	MAFF	0.0273343	0.152285	0.4784	1
	CBR1	0.0273117	0.0700334	0.301446	1
	C12orf57	0.0272867	0.466783	0.672225	1
	CAMTA1	0.0272796	0.296707	0.587458	1
	HLA-A	0.0272765	3.60573	0.705844	1
	PIGG	0.0272764	0.0654388	0.284867	1
	C1orf115	0.0272397	0.130307	0.432958	1
	RHBDF2	0.0272306	0.114546	0.427583	1
	SLC25A39	0.0272265	0.0941778	0.364415	1
	PAPSS1	0.0272238	0.0539136	0.214734	1
	FN3KRP	0.0271795	0.0435431	0.183775	1
	IRF1	0.0271508	0.375753	0.640155	1
	KRR1	0.0270839	0.160928	0.488788	1
	TIMM10	0.0270794	0.129219	0.441342	1
	POP5	0.0270669	0.0672621	0.30166	1
	CUL9	0.0270654	0.0278766	0.133212	1
	THSD7A	0.0270598	0.107452	0.436644	1
	UIMC1	0.0270468	0.0745828	0.306208	1
	TPI1	0.0269503	0.625732	0.699798	1
	ALG14	0.0269423	0.0450615	0.183085	1
	ELOF1	0.0269227	0.100261	0.369004	1
	UBE2N	0.0268909	0.191957	0.507229	1
	RAB5A	0.0268756	0.173642	0.493583	1
	FBL	0.0268699	0.126625	0.409486	1
	RSRC2	0.0268608	0.357527	0.634062	1
	PRDX3	0.0268441	0.179008	0.506524	1
	INTS3	0.0268223	0.156356	0.515284	1
	C10orf88	0.0268206	0.0265847	0.105885	1
	C1orf50	0.0268143	0.0350255	0.174802	1
	SCOC	0.0268007	0.117576	0.411103	1
	JMJD8	0.0268004	0.0773111	0.327984	1
	SIRT7	0.0267783	0.0734354	0.337559	1
	EML2	0.0267308	0.0145172	0.0230575	1
	MBNL2	0.0267141	0.166705	0.508713	1
	GRN	0.026689	0.552315	0.70256	1
	IMPDH2	0.0266545	0.157005	0.485432	1
	WBP4	0.0266371	0.15937	0.501688	1
	TPMT	0.0266286	0.0298237	0.107735	1
	PCBP1	0.0265882	0.423755	0.668512	1
	CH25H	0.0265708	0.152053	0.5085	1
	FGD5	0.0265625	0.167792	0.518385	1
	APAF1	0.0265601	0.0230003	0.0845228	1
	SSH2	0.0265561	0.0502369	0.23911	1
	GOLGA7	0.0265485	0.200798	0.533845	1
	C1D	0.0265054	0.134061	0.463065	1
	HERC3	0.0265019	0.0245133	0.102254	1
	CLCN7	0.0264939	0.0786156	0.369291	1
	SLC12A9	0.0264744	0.0219091	0.0535383	1
	LOX	0.0264733	0.0332234	0.165342	1
	PYM1	0.0264696	0.0486654	0.226621	1
	PDP1	0.0264695	0.0429613	0.211012	1
	NAA25	0.0264345	0.0689344	0.326605	1
	FNTA	0.0264238	0.20347	0.5483	1
	ERRFI1	0.0264176	0.121671	0.440407	1
	FNBP1L	0.0263898	0.26631	0.594324	1
	FTO	0.0263891	0.0421684	0.203286	1
	CSK	0.0263786	0.04222	0.224901	1
	GPR160	0.0263709	0.109803	0.39562	1
	SPG21	0.0263538	0.0669692	0.310297	1
	TTC3	0.0263373	0.18663	0.538321	1
	ATP8B1	0.0263286	0.0449824	0.236542	1
	RPAP3	0.0262711	0.0326422	0.136577	1
	CPNE3	0.0262601	0.186906	0.538513	1
	ZSWIM8	0.0262585	0.121767	0.470208	1
	TMEM134	0.0261816	0.0969294	0.373249	1
	ACTN1	0.0261728	0.0745848	0.332884	1
	GALNT11	0.02615	0.0802676	0.347836	1
	SHANK3	0.0261416	0.283467	0.638555	1
	RAB30-AS1	0.0261369	0.0564535	0.278675	1
	SPEN	0.0261149	0.05543	0.294314	1
	SIK2	0.0261107	0.0385524	0.207556	1
	NXPE3	0.0261027	0.0833397	0.374457	1
	COPS4	0.0260605	0.0866652	0.344017	1
	BPTF	0.0260495	0.266284	0.616426	1
	RASSF1	0.0260266	0.237332	0.583796	1
	C1GALT1	0.0260196	0.069603	0.320388	1
	PDE4C	0.0260059	0.0210183	0.0336688	1
	TWISTNB	0.0259918	0.112975	0.411731	1
	CDC42EP5	0.0259676	0.0529179	0.304852	1
	CCSER2	0.0259387	0.147607	0.488007	1
	ZNF280D	0.0258934	0.0849719	0.384219	1
	ULK3	0.0258798	0.0467945	0.230198	1
	NUDT4	0.0258774	0.0317811	0.1375	1
	SGSM3	0.0258676	0.0647075	0.291314	1
	MAF1	0.0258641	0.215736	0.549944	1
	RBBP9	0.0258619	0.0302225	0.149306	1
	SERPINB9	0.0258337	0.0439311	0.200242	1
	NFATC3	0.025804	0.0846109	0.393267	1
	AGAP3	0.0257094	0.0422241	0.243225	1
	LYPLAL1	0.0257087	0.0530432	0.254181	1
	GBP3	0.0257045	0.0920079	0.414755	1
	VPS4A	0.0256703	0.11209	0.425774	1
	PTPN18	0.0256121	0.119367	0.448455	1
	PARP6	0.0256094	0.0502864	0.283725	1
	STAB1	0.0255787	0.187258	0.573549	1
	MKRN2	0.0255749	0.0392585	0.155	1
	NDUFB3	0.0255634	0.166261	0.493037	1
	SNAPC1	0.025563	0.0437243	0.214008	1
	TUBA4A	0.0255606	0.0425126	0.220363	1
	SLC37A3	0.0255604	0.0335219	0.171736	1
	MZT2B	0.0255364	0.441739	0.679515	1
	RHOG	0.0255327	0.172667	0.513214	1
	BMS1	0.0255211	0.0665348	0.315679	1
	C19orf25	0.025507	0.110812	0.437545	1
	DOK5	0.0254941	0.0362481	0.131242	1
	TMEM87B	0.025494	0.0661842	0.367509	1
	R3HDM4	0.0254755	0.0665841	0.345936	1
	PRCC	0.0254648	0.0783912	0.366218	1
	MAML2	0.0254256	0.0347008	0.166616	1
	TMCO1	0.0254178	0.320749	0.640373	1
	SLC15A4	0.0253499	0.0266625	0.149567	1
	NSFL1C	0.0253401	0.174137	0.528985	1
	C17orf75	0.0253382	0.02261	0.0573703	1
	TULP3	0.0253378	0.0489737	0.259368	1
	NAA20	0.0253201	0.192992	0.54521	1
	ZFR	0.0253148	0.110906	0.435187	1
	2009-09-01	0.025306	0.156971	0.511069	1
	SERPING1	0.0252994	0.565255	0.715014	1
	ZC3H15	0.0252735	0.238646	0.587027	1
	GRK6	0.0252722	0.0141172	0.0464604	1
	MRPL9	0.0252558	0.111988	0.422178	1
	GABBR1	0.0252557	0.0420394	0.244427	1
	LRRC32	0.0252554	0.145846	0.531539	1
	GSTT2B	0.0252476	0.0313672	0.127262	1
	IGF1R	0.025244	0.0524396	0.27311	1
	WDR45	0.025233	0.128653	0.478087	1
	ALKBH1	0.0252298	0.0453102	0.278137	1
	CERS5	0.0252022	0.0820093	0.390285	1
	MRPL17	0.0252021	0.120197	0.450221	1
	TIMM8A	0.025197	0.0203988	0.0657213	1
	SHC1	0.0251963	0.221874	0.58553	1
	DAAM1	0.0251795	0.111413	0.454088	1
	FAM193A	0.0251594	0.0591228	0.316284	1
	A4GALT	0.0251484	0.136863	0.488016	1
	ATG10	0.0251395	0.020696	0.07812	1
	GAS6	0.0251329	0.240462	0.622651	1
	RYK	0.0250807	0.173216	0.542162	1
	PLGRKT	0.0250782	0.0793941	0.382649	1
	GHITM	0.0250438	0.29405	0.618989	1
	CCND3	0.0250242	0.310313	0.648783	1
	FAM200B	0.0250058	0.0906809	0.370353	1
	IQSEC3	0.0249843	0.0426081	0.215564	1
	SLC25A1	0.0249602	0.0654966	0.31726	1
	RNF44	0.0249536	0.0241195	0.0982127	1
	AP3B1	0.0249532	0.0783713	0.364231	1
	MED27	0.0249388	0.0425608	0.208261	1
	CRY2	0.0249113	0.0589506	0.337321	1
	ARPC1B	0.0249035	0.592582	0.722096	1
	NPM1	0.0248723	0.616273	0.720992	1
	SFXN5	0.0248385	0.0205813	0.0862937	1
	MTHFD2	0.0247893	0.0248553	0.0947619	1
	RNF113A	0.024785	0.031219	0.130996	1
	BYSL	0.0247599	0.0304543	0.151611	1
	KIAA0895L	0.0247042	0.0335776	0.200294	1
	ACTR10	0.0246977	0.227007	0.582788	1
	POLR2K	0.0246962	0.230424	0.585225	1
	SLC27A1	0.0246662	0.14466	0.512853	1
	RNF185	0.0246547	0.0366907	0.21745	1
	TSPO	0.0246302	0.428315	0.684154	1
	RPF2	0.0246301	0.109129	0.447997	1
	WDR45B	0.0246205	0.182211	0.543877	1
	FCHSD2	0.0246142	0.110924	0.460592	1
	CCNH	0.0246094	0.102891	0.426934	1
	PREPL	0.0246051	0.0286529	0.129116	1
	UBE2V2	0.0245973	0.139988	0.479765	1
	CIR1	0.0245968	0.247053	0.608072	1
	SPCS3	0.0245827	0.214269	0.586896	1
	FAM57A	0.0245744	0.0213025	0.111343	1
	HSPA5	0.0245471	0.507014	0.706306	1
	SUGP2	0.0244814	0.0571501	0.349352	1
	MRPL47	0.0244693	0.12998	0.478395	1
	CHMP4B	0.024463	0.298007	0.630906	1
	NIFK	0.0244273	0.0791018	0.356067	1
	TSR1	0.0244112	0.0289159	0.129105	1
	PCDHB2	0.0244089	0.0408281	0.265423	1
	MRPS26	0.0244074	0.0913481	0.412338	1
	MYRIP	0.0243958	0.0251764	0.11348	1
	TCEAL3	0.0243819	0.084526	0.383639	1
	ECH1	0.0243677	0.359319	0.662617	1
	HIGD1A	0.0243393	0.101138	0.426221	1
	OGFOD1	0.0242975	0.0313866	0.190872	1
	XPNPEP3	0.0242942	0.0169729	0.0299574	1
	MOB3A	0.0242921	0.0261041	0.125835	1
	CBX1	0.0242909	0.0638809	0.331916	1
	WDR83	0.0242896	0.049961	0.289371	1
	RBM15B	0.0242644	0.0301642	0.19536	1
	ABHD14A	0.0242548	0.0360137	0.170404	1
	ARL6IP1	0.0242471	0.83959	0.764248	1
	VKORC1	0.0242291	0.327356	0.655709	1
	FRMD8	0.0242245	0.0773387	0.384012	1
	EDF1	0.0242111	0.778851	0.754633	1
	SUN2	0.0241974	0.21696	0.612577	1
	NFU1	0.0241938	0.103592	0.449191	1
	NOC2L	0.0241934	0.0560582	0.288242	1
	PPWD1	0.0241765	0.110026	0.481435	1
	MAN1C1	0.0241256	0.0293032	0.164681	1
	VMA21	0.0240947	0.0621611	0.327049	1
	PARP10	0.0240891	0.0849381	0.413918	1
	DYSF	0.0240889	0.124121	0.510023	1
	HSPB11	0.0240871	0.0773541	0.393062	1
	NOL4L	0.0240454	0.0775195	0.408717	1
	COMMD4	0.0240228	0.14008	0.500798	1
	RYBP	0.023945	0.0945011	0.433771	1
	C6orf141	0.0239274	0.128542	0.505269	1
	UBE2J2	0.0239074	0.113646	0.471851	1
	SP3	0.023898	0.0556893	0.316488	1
	ISOC2	0.023839	0.064844	0.339307	1
	THUMPD3	0.0238315	0.0349318	0.21672	1
	KITLG	0.0238314	0.057898	0.292564	1
	C1orf122	0.0238291	0.1027	0.453294	1
	GORASP2	0.0238281	0.101984	0.418487	1
	PRRC1	0.0238268	0.0553142	0.303703	1
	CCNY	0.0237987	0.138282	0.5303	1
	CASP7	0.0237926	0.171015	0.548726	1
	BRMS1	0.0237696	0.1123	0.472299	1
	MRPL2	0.0237581	0.0959391	0.439327	1
	NARS	0.0237536	0.126007	0.480249	1
	CPOX	0.0237338	0.0212417	0.122499	1
	ADAL	0.0237261	0.0226545	0.0716163	1
	STIP1	0.0237216	0.118496	0.47179	1
	SEC22B	0.0237028	0.0769099	0.381145	1
	EML3	0.023698	0.191258	0.593591	1
	YWHAZ	0.0236815	0.296317	0.64388	1
	TP53INP1	0.0236728	0.0584542	0.345272	1
	METAP2	0.0236528	0.240837	0.613276	1
	NUDCD2	0.0236407	0.112539	0.456082	1
	NINJ2	0.0236379	0.129996	0.481607	1
	SRP72	0.0236289	0.208507	0.584849	1
	SMARCE1	0.0236076	0.198889	0.581475	1
	POLR2J3	0.0235883	0.253027	0.630129	1
	FAM204A	0.0235582	0.178648	0.55819	1
	HCCS	0.0235322	0.0510795	0.272006	1
	BBX	0.0235316	0.212457	0.612667	1
	RPS7	0.0235283	2.2571	0.806799	1
	PPIH	0.0234877	0.0627031	0.346617	1
	C6orf47	0.0234549	0.0383379	0.2287	1
	CCDC9	0.0234507	0.0446278	0.257657	1
	RAPGEF5	0.0234228	0.270477	0.647984	1
	RAB22A	0.0234045	0.0391341	0.222017	1
	IGKV1D-8	0.0233884	0.00896512	0.0289218	1
	TTLL12	0.0233842	0.0104314	0.0257559	1
	TSPAN31	0.0233827	0.0584252	0.305991	1
	SYTL4	0.0233794	0.0429588	0.274417	1
	NUFIP1	0.0233757	0.0185056	0.0797137	1
	SPNS2	0.0233664	0.0530457	0.321656	1
	SETD7	0.0233306	0.0510606	0.275568	1
	FANCG	0.0233185	0.019757	0.115388	1
	HOXD9	0.0232988	0.170741	0.592309	1
	LENG1	0.0232942	0.103279	0.449831	1
	EVA1C	0.0232846	0.181641	0.576373	1
	SLC1A1	0.0232686	0.0472647	0.321571	1
	LONRF1	0.0232635	0.0540841	0.335894	1
	GTF2A2	0.0232629	0.225579	0.602827	1
	RPLP2	0.0232522	2.86083	0.795935	1
	IFT27	0.0232505	0.0959373	0.44791	1
	TMEM101	0.0232239	0.111077	0.475666	1
	UBA2	0.0231975	0.11871	0.489687	1
	PHF5A	0.0231719	0.11615	0.482038	1
	VPS37B	0.0231496	0.179022	0.599837	1
	IDH3B	0.0231492	0.208648	0.60389	1
	ZMAT5	0.0231413	0.06729	0.355694	1
	FBXO21	0.0231064	0.0758337	0.398264	1
	COA3	0.0230992	0.191737	0.573573	1
	APOC1	0.02309	0.0171479	0.0992584	1
	CREM	0.0230641	0.193213	0.577272	1
	TSPAN17	0.0230569	0.0547643	0.332201	1
	MKLN1	0.0230267	0.119047	0.504715	1
	IMPACT	0.0230219	0.0338918	0.179	1
	OLFM1	0.022977	0.0616846	0.358786	1
	RPF1	0.0229554	0.1223	0.476221	1
	AIP	0.0229452	0.143039	0.528419	1
	OSTM1	0.0229038	0.117915	0.508607	1
	AP1G1	0.0228765	0.0962367	0.482626	1
	GPS1	0.022875	0.120004	0.503557	1
	LIMCH1	0.0228729	0.31838	0.680636	1
	MAU2	0.0228626	0.0528066	0.345519	1
	CDPF1	0.0228431	0.0190144	0.0899264	1
	TRPV2	0.0228333	0.0987304	0.460044	1
	BOK	0.0227849	0.0802025	0.439816	1
	CKAP4	0.0227788	0.0519473	0.344578	1
	NUP133	0.0227726	0.0678729	0.39182	1
	SNRPN	0.0227712	0.155345	0.554052	1
	SWI5	0.022759	0.0863389	0.429959	1
	CRTC3	0.0227402	0.0514951	0.332946	1
	MGAT5	0.0227222	0.0403348	0.257021	1
	FAM96A	0.0227145	0.0765114	0.404094	1
	DIMT1	0.0227113	0.0498157	0.282889	1
	KMT5A	0.0227096	0.025493	0.191754	1
	ZBTB25	0.0226841	0.0230484	0.138324	1
	ZNF407	0.0226818	0.0239405	0.153098	1
	TMEM136	0.0226345	0.0352233	0.238515	1
	TOMM34	0.0226025	0.0262279	0.141676	1
	SOX4	0.0225983	0.21814	0.61175	1
	PDZD11	0.0225947	0.0590013	0.307651	1
	BOLA3	0.0225902	0.108889	0.475583	1
	ADPRM	0.0225844	0.0193846	0.117167	1
	FDFT1	0.0225528	0.146349	0.554979	1
	MOSPD1	0.0225522	0.0312324	0.198181	1
	SLC25A17	0.022542	0.0297621	0.222032	1
	UBE3C	0.0225285	0.0932648	0.475246	1
	ATP6V1C2	0.0224944	0.0206773	0.152275	1
	PLP2	0.0224492	0.140331	0.529843	1
	DYRK4	0.0224343	0.032447	0.196488	1
	WWP2	0.0224186	0.0334997	0.240796	1
	GPR4	0.0224072	0.0854615	0.420596	1
	ZNF337	0.0223993	0.0321668	0.242581	1
	LSS	0.0223837	0.0727893	0.414309	1
	KIF5C	0.0223832	0.0132818	0.0836249	1
	EBF3	0.0223671	0.0478358	0.330951	1
	POMGNT1	0.0223386	0.063315	0.359633	1
	BRWD1	0.0223366	0.115593	0.507769	1
	CDK4	0.022336	0.0861817	0.402325	1
	COPS8	0.0223278	0.133506	0.520902	1
	ACTR1A	0.0222918	0.184026	0.594428	1
	UEVLD	0.0222802	0.035353	0.214332	1
	GRPEL2	0.0222755	0.0581072	0.364946	1
	COX20	0.0222606	0.124979	0.518216	1
	RIPK2	0.0222011	0.0380025	0.214593	1
	CHERP	0.0222006	0.0670716	0.391433	1
	DYNLT3	0.0221623	0.133609	0.538175	1
	TMEM220	0.0221581	0.0205506	0.107285	1
	DDX50	0.0221436	0.094505	0.438211	1
	CPT1C	0.0221283	0.0380563	0.281027	1
	CCDC150	0.0221258	0.0110009	0.0592285	1
	SMARCD1	0.0221124	0.0686407	0.408436	1
	RNF130	0.0221057	0.150561	0.563436	1
	PHF14	0.0221031	0.268	0.653607	1
	TP53I3	0.0220837	0.0450175	0.292151	1
	IGHG2	0.0220717	0.0162031	0.0827467	1
	STAU2	0.0220636	0.111591	0.501515	1
	UTP14A	0.0220442	0.0322809	0.213451	1
	JAK3	0.0220358	0.00844664	0.0306551	1
	ZNF513	0.0220355	0.0345098	0.252763	1
	UBE2F	0.0220128	0.0432284	0.255136	1
	KCNQ1	0.0220113	0.0145599	0.0840633	1
	BCCIP	0.0219937	0.0695531	0.403825	1
	MGAT4A	0.0219745	0.142472	0.552616	1
	FASTKD5	0.0219612	0.0249412	0.163781	1
	CASP3	0.0219456	0.0557548	0.351808	1
	SMAD3	0.0219166	0.0437834	0.297622	1
	DTYMK	0.0219076	0.0821681	0.434381	1
	MTHFSD	0.0218607	0.0155664	0.091752	1
	SPRYD4	0.0218244	0.0269684	0.171147	1
	ASCC1	0.0218161	0.0562244	0.33119	1
	MINPP1	0.0218121	0.0680173	0.398225	1
	SLC2A4RG	0.0218048	0.0759354	0.440467	1
	STARD4	0.0217689	0.0114142	0.0388944	1
	EIF4ENIF1	0.0217586	0.0176802	0.104046	1
	ESD	0.0217427	0.360018	0.691305	1
	PNPO	0.0217331	0.0273861	0.228403	1
	UBXN2A	0.0217322	0.0826267	0.44909	1
	MFSD8	0.0217321	0.0256985	0.172277	1
	NAT6	0.0216839	0.0672121	0.406228	1
	XRRA1	0.0216662	0.0940482	0.480267	1
	EIF3B	0.0216531	0.12493	0.554834	1
	C11orf96	0.0216492	0.290783	0.696096	1
	ARL1	0.0216382	0.142742	0.560225	1
	TEX261	0.0216381	0.0593324	0.353583	1
	FAP	0.0216326	0.02346	0.15719	1
	SNRNP27	0.021614	0.138064	0.546708	1
	CLASP1	0.0216038	0.0795523	0.454366	1
	ARAP1	0.0215991	0.0282866	0.206132	1
	TP53	0.021593	0.0372193	0.235775	1
	CUEDC2	0.021555	0.128294	0.52201	1
	MFAP1	0.0215402	0.0657347	0.408954	1
	USP6NL	0.0215075	0.0222979	0.133621	1
	SORBS3	0.0215043	0.230785	0.642491	1
	CDKAL1	0.0214584	0.0346373	0.246041	1
	DENND2A	0.0213946	0.0858266	0.482414	1
	KCTD10	0.021392	0.074376	0.414499	1
	ZNF548	0.0213806	0.0269612	0.201707	1
	MFSD7	0.0213804	0.0227321	0.112481	1
	FAM32A	0.0213699	0.213362	0.625011	1
	FAM120A	0.0213639	0.153878	0.599539	1
	AKAP8L	0.0213433	0.086446	0.479778	1
	EFCAB2	0.0213333	0.0472353	0.327644	1
	ARHGAP23	0.0213217	0.0607621	0.381743	1
	RARA-AS1	0.0213126	0.0689682	0.393836	1
	PAFAH1B2	0.0212928	0.11555	0.518318	1
	FAM131A	0.0212866	0.0891742	0.462623	1
	PKNOX1	0.021273	0.0268787	0.184158	1
	MRPL45	0.0212611	0.069927	0.392787	1
	VASH1	0.0212478	0.0279368	0.199272	1
	AKNA	0.02123	0.0883086	0.508674	1
	LYRM2	0.0212295	0.0691052	0.40239	1
	DNAJC17	0.0212224	0.0939582	0.470255	1
	LINC-PINT	0.0212171	0.0349953	0.221063	1
	HDDC2	0.0211926	0.0666938	0.397502	1
	IDH1	0.0211827	0.0348975	0.246467	1
	GATAD1	0.0211598	0.0943624	0.506599	1
	FTSJ1	0.0211477	0.043039	0.281423	1
	INTS12	0.0211441	0.0425522	0.266134	1
	CLUH	0.021127	0.0170427	0.147699	1
	POLR3D	0.0211208	0.0394956	0.256809	1
	ZNF583	0.0211139	0.0129779	0.0805649	1
	TCF20	0.0210859	0.0476189	0.376717	1
	IDH3G	0.0210272	0.132801	0.555163	1
	RABGGTA	0.0210225	0.0452168	0.289935	1
	CCNT2	0.0210196	0.0451619	0.337574	1
	SRD5A3	0.0209988	0.0727354	0.446808	1
	MED12	0.0209903	0.0585377	0.408203	1
	PARP11	0.0209802	0.013657	0.0763032	1
	INAFM1	0.0209775	0.0324245	0.252314	1
	SMARCA1	0.0209606	0.0401131	0.320928	1
	SQLE	0.020959	0.0453961	0.288302	1
	LGMN	0.0209554	0.0916285	0.499126	1
	LSM3	0.0209325	0.330055	0.691064	1
	ZNF781	0.0209256	0.0146337	0.0762441	1
	COL12A1	0.0209076	0.0273753	0.24119	1
	PCED1B	0.0208993	0.008011	0.0302317	1
	NDUFA1	0.0208793	0.646448	0.770249	1
	SPSB3	0.0208684	0.212927	0.649063	1
	NAV3	0.0208598	0.0707548	0.441045	1
	CHCHD2	0.0208507	0.869079	0.791735	1
	EGR3	0.0208491	0.0860802	0.484563	1
	COA5	0.0208433	0.105623	0.514158	1
	CPNE5	0.0208306	0.0144618	0.0937987	1
	JKAMP	0.0208306	0.120664	0.531637	1
	FAM114A1	0.0208235	0.102575	0.50713	1
	GCFC2	0.0207851	0.0285047	0.208505	1
	NDUFAF4	0.0207719	0.0800844	0.448611	1
	PDLIM5	0.0207462	0.239727	0.659833	1
	ZADH2	0.0207289	0.113434	0.549157	1
	CPSF2	0.0207115	0.0330871	0.255824	1
	LRP12	0.0206947	0.0315091	0.30557	1
	ODC1	0.0206794	0.0428832	0.309961	1
	NOP16	0.0206366	0.0309487	0.216086	1
	RAB3GAP2	0.0206143	0.127734	0.581612	1
	GTPBP10	0.020594	0.0104195	0.0304429	1
	SAR1B	0.0205807	0.147416	0.582888	1
	SNRPG	0.0205735	0.53931	0.75818	1
	SRPRB	0.0205289	0.0716557	0.425667	1
	PTPN4	0.020483	0.0605914	0.412894	1
	H2AFY2	0.0204816	0.00785091	0.0121832	1
	STEAP4	0.0204809	0.0208437	0.154813	1
	SMIM8	0.0204576	0.0697294	0.433643	1
	PTPN2	0.0204453	0.0482984	0.336355	1
	CCDC84	0.0204431	0.0393814	0.311942	1
	C7	0.0204242	0.0103382	0.0338955	1
	PLEKHA8	0.0204092	0.018805	0.0904182	1
	NOL12	0.020404	0.0399485	0.252723	1
	LAYN	0.020394	0.0327912	0.216327	1
	BAIAP2-AS1	0.0203914	0.0183698	0.121514	1
	EIF4E	0.0203365	0.119699	0.531729	1
	DNAJC21	0.0203354	0.0471392	0.36667	1
	ZBTB8A	0.0203276	0.0693356	0.459246	1
	IWS1	0.0203218	0.0688378	0.425644	1
	SLC37A4	0.0203155	0.0491221	0.388616	1
	SPIDR	0.0203075	0.0557199	0.405254	1
	NDUFA7	0.0203034	0.0881137	0.477248	1
	MARCKS	0.0202765	0.161781	0.609688	1
	PLD2	0.0202249	0.0374149	0.307763	1
	GAPVD1	0.0202121	0.0812053	0.475578	1
	OSBPL7	0.0202116	0.024149	0.215609	1
	RANGAP1	0.0202065	0.0473698	0.3392	1
	DTNBP1	0.0202007	0.0828065	0.467179	1
	BRF2	0.0201953	0.0126445	0.0676402	1
	ZDBF2	0.0201717	0.0124923	0.11787	1
	SMARCC2	0.0201457	0.0977344	0.506322	1
	EXOSC1	0.0201357	0.0830306	0.454072	1
	ZNF174	0.0201337	0.0165196	0.109535	1
	ELL2	0.0201313	0.036867	0.347232	1
	C15orf61	0.0201223	0.0821184	0.469275	1
	MAPK7	0.0201139	0.0352508	0.271759	1
	IGHA2	0.0200959	0.0310981	0.248404	1
	IGBP1	0.0200341	0.159986	0.593073	1
	GMEB1	0.0200334	0.0431992	0.350129	1
	TSTD2	0.0200137	0.0329999	0.287516	1
	DDIT3	0.0199942	0.109162	0.5459	1
	HIPK3	0.0199719	0.197425	0.651451	1
	DTL	0.0199538	0.0103791	0.0471184	1
	BTBD10	0.0199287	0.055338	0.387036	1
	LCP2	0.0199189	0.0505608	0.379894	1
	ACVR1B	0.0199162	0.0271994	0.230489	1
	MLX	0.0199068	0.0942779	0.492014	1
	JMJD4	0.0199032	0.0424409	0.376771	1
	PEX14	0.0198923	0.0329484	0.300553	1
	PSMC3	0.0198595	0.275542	0.687892	1
	OPA3	0.019854	0.0437425	0.308242	1
	MIR222HG	0.0198286	0.0523366	0.381758	1
	DTNB	0.0198178	0.0163657	0.0928301	1
	TMEM147	0.0198074	0.323713	0.708531	1
	IKBKG	0.0197945	0.0804971	0.500451	1
	PCGF2	0.0197799	0.162485	0.615275	1
	ITFG1	0.019745	0.146673	0.608886	1
	CD82	0.0197388	0.402738	0.746518	1
	NEK6	0.0197159	0.0209213	0.188182	1
	WASF3	0.0196993	0.0172498	0.115313	1
	ANKRD49	0.0196956	0.0855685	0.481132	1
	NPHP3	0.0196907	0.0913896	0.521411	1
	CTTN	0.0196804	0.209506	0.66791	1
	CRIPT	0.0196699	0.0764944	0.430647	1
	RAB21	0.0196413	0.139461	0.597045	1
	ODF3B	0.01964	0.25	0.68922	1
	MRPL28	0.0196376	0.163289	0.610375	1
	ATG12	0.0196318	0.133557	0.577896	1
	ATP11A	0.0196207	0.0356625	0.33374	1
	TGIF2	0.0195914	0.0174857	0.107713	1
	SPAG7	0.01957	0.165156	0.615815	1
	CCM2	0.0195108	0.058228	0.389039	1
	GTF2F2	0.0195065	0.0668418	0.434078	1
	RPP30	0.0194943	0.101243	0.541115	1
	RUNDC1	0.0194899	0.0355339	0.336918	1
	CBY1	0.0194886	0.0508129	0.387839	1
	TRAPPC12	0.0194738	0.0646226	0.463346	1
	EIF3F	0.0194715	0.442819	0.750782	1
	UTP6	0.0194689	0.0866911	0.506956	1
	CNRIP1	0.0194558	0.0846288	0.485831	1
	QRSL1	0.0194506	0.0339641	0.283581	1
	DEK	0.0194007	0.297426	0.704167	1
	UTP18	0.0193907	0.0563389	0.412857	1
	NAAA	0.0193907	0.0431385	0.385748	1
	MAP3K7CL	0.0193839	0.00743015	0.0474709	1
	CAAP1	0.0193507	0.0378229	0.319434	1
	SGK494	0.0193505	0.0151656	0.124854	1
	GSTO1	0.0193328	0.259557	0.692592	1
	POLE3	0.0193122	0.0457979	0.333337	1
	COX11	0.0193056	0.130254	0.58817	1
	EIF2A	0.0193045	0.142322	0.594322	1
	PIN4	0.0192941	0.203095	0.664627	1
	LINC00324	0.0192879	0.02304	0.194601	1
	MCM3AP	0.0192839	0.0782048	0.522659	1
	GNPDA1	0.019278	0.0155777	0.12092	1
	TMEM17	0.0192717	0.0111915	0.0727233	1
	PISD	0.0192599	0.037923	0.322086	1
	CARD19	0.0192552	0.0491806	0.34964	1
	SMAD2	0.0192337	0.122815	0.594843	1
	FAM208A	0.0192155	0.0516995	0.406943	1
	PARVB	0.019155	0.114562	0.561029	1
	MRPL41	0.0191336	0.22223	0.662762	1
	XPO7	0.0191138	0.0440973	0.389416	1
	DGUOK	0.0191113	0.146763	0.592778	1
	LRBA	0.0191096	0.029553	0.306341	1
	GGA2	0.0191049	0.0399268	0.365251	1
	ERN1	0.0190887	0.0152524	0.114707	1
	ARL17B	0.0190729	0.0073109	0.0354278	1
	SEPSECS	0.0190542	0.0160306	0.136857	1
	MED20	0.0190527	0.032911	0.305641	1
	ACAD8	0.019046	0.0235918	0.224041	1
	GAB1	0.0190092	0.0253632	0.229688	1
	TYW5	0.0190045	0.010156	0.0436931	1
	PAIP2	0.0189996	0.350996	0.722777	1
	ST7L	0.0189937	0.0325807	0.286763	1
	NONO	0.0189914	0.168486	0.628882	1
	RAB11FIP1	0.018986	0.00842415	0.0414417	1
	INSIG1	0.018974	0.111327	0.543433	1
	RHOBTB2	0.0189367	0.0236436	0.209734	1
	CLDND2	0.0189294	0.0184029	0.145098	1
	GHDC	0.0189254	0.0940971	0.552943	1
	SULT1A3	0.0188984	0.0605048	0.46419	1
	PLEKHA3	0.0188892	0.0907631	0.524561	1
	CPSF6	0.0188881	0.0473775	0.367284	1
	KMT2C	0.0188873	0.202423	0.679134	1
	NTMT1	0.0188562	0.0653452	0.439559	1
	CLNS1A	0.018839	0.108584	0.550167	1
	CHST3	0.0188338	0.060399	0.461355	1
	TRMU	0.0188271	0.0469955	0.370389	1
	MEX3D	0.018824	0.0137921	0.0728207	1
	GMPR2	0.0188078	0.0958596	0.535066	1
	CDA	0.0188066	0.0386989	0.333445	1
	USB1	0.018805	0.0338939	0.278024	1
	SNRPA1	0.0187988	0.0986809	0.542733	1
	ZNF263	0.0187901	0.0505241	0.412878	1
	ELP2	0.0187599	0.11229	0.58382	1
	ALDH1B1	0.0187511	0.0133456	0.125796	1
	PGAM1	0.0187455	0.241142	0.687791	1
	SLC16A7	0.0187452	0.0261574	0.269551	1
	SLC39A1	0.0187152	0.212735	0.673675	1
	FAM184B	0.0187041	0.0303303	0.247182	1
	NFKB1	0.0186718	0.0820648	0.518045	1
	PI4KA	0.0186535	0.0593033	0.478941	1
	POLB	0.0186496	0.0273473	0.260989	1
	PPP1R13L	0.018644	0.0761153	0.511598	1
	UNG	0.0186338	0.072806	0.48467	1
	B4GALT3	0.0186189	0.0570484	0.436941	1
	MT-ATP8	0.0186155	0.178093	0.663477	1
	CGRRF1	0.0186075	0.0473913	0.389419	1
	RPL9	0.0186063	2.2427	0.847828	1
	KIF2A	0.018583	0.0459553	0.398998	1
	HAT1	0.0185826	0.160635	0.632732	1
	EPB41	0.0185757	0.0539847	0.405944	1
	XPO1	0.0185727	0.100399	0.573937	1
	TADA2B	0.0185668	0.00818477	0.0615257	1
	PTRH2	0.0185476	0.0371801	0.310419	1
	FAM220A	0.0185294	0.0131113	0.0867313	1
	RPL19	0.0185114	2.26994	0.850178	1
	ZNF773	0.0185055	0.00709342	0.0115709	1
	ZNF808	0.0185006	0.0270289	0.261449	1
	ARMC10	0.0184764	0.0319161	0.302332	1
	CLDN12	0.0184749	0.0117445	0.104794	1
	ZNF768	0.018469	0.0237209	0.25597	1
	LYSMD2	0.0184666	0.0513221	0.383613	1
	ST13	0.0184639	0.339931	0.734145	1
	ACAT1	0.0184433	0.210187	0.675208	1
	LINC01235	0.0184407	0.0289104	0.268289	1
	TRAF5	0.0184326	0.0334533	0.332028	1
	WDR83OS	0.0184222	0.516112	0.775014	1
	LEPROTL1	0.0184155	0.300055	0.725064	1
	SLC25A22	0.0184119	0.0200753	0.184535	1
	CEBPZ	0.0184095	0.172336	0.65012	1
	COG7	0.0184075	0.0366268	0.3367	1
	ME3	0.0183877	0.0667981	0.492232	1
	TNIP2	0.018358	0.0869166	0.531782	1
	C6orf62	0.0183422	0.238401	0.701346	1
	ZNF266	0.0183223	0.026359	0.279966	1
	MVK	0.018309	0.0279768	0.325794	1
	DONSON	0.0183	0.0178892	0.175025	1
	CLEC11A	0.0182951	0.0168074	0.154136	1
	LAMTOR3	0.018295	0.0706302	0.49027	1
	NRAS	0.0182946	0.0534396	0.416722	1
	KLC2	0.0182912	0.03771	0.343892	1
	CYC1	0.0182881	0.23129	0.690286	1
	ZNF326	0.0182866	0.076325	0.500228	1
	MRPL49	0.0182771	0.0732781	0.491014	1
	EOGT	0.0182682	0.0597447	0.436903	1
	XXYLT1	0.0182531	0.013672	0.0443696	1
	INTS9	0.0182364	0.0169248	0.171458	1
	MFN2	0.0182185	0.0651117	0.48522	1
	ZZZ3	0.0182142	0.0417391	0.392609	1
	DCUN1D3	0.0181733	0.0340371	0.343512	1
	USP10	0.018136	0.0447264	0.379442	1
	SLC44A4	0.0181157	0.0223406	0.189578	1
	GYG1	0.0181046	0.12674	0.598305	1
	PDIA6	0.0180989	0.645724	0.802787	1
	RNASEH2C	0.0180953	0.232402	0.696106	1
	TSC22D2	0.0180833	0.0627563	0.460544	1
	TMEM106C	0.0180739	0.0258036	0.244105	1
	TTC7B	0.0180683	0.0312624	0.331488	1
	IGLV3-1	0.0180605	0.0102851	0.0590893	1
	MCAT	0.0180562	0.0198062	0.199393	1
	ANGPTL2	0.0180489	0.274364	0.730833	1
	LINC00667	0.0180308	0.0986503	0.552508	1
	PPFIA1	0.018025	0.081698	0.514364	1
	PCDH17	0.0180021	0.0954538	0.560642	1
	XRCC6	0.0180005	0.349073	0.745054	1
	THAP4	0.0179423	0.058678	0.462439	1
	RFX1	0.017915	0.0791361	0.530151	1
	TMEM68	0.0179071	0.0411658	0.350174	1
	GPX7	0.0178998	0.0200318	0.182611	1
	CA11	0.0178909	0.0217919	0.247084	1
	GOLPH3	0.0178611	0.0723023	0.518719	1
	ARHGAP5	0.017824	0.0835304	0.509738	1
	ST3GAL5	0.0178153	0.0606109	0.494345	1
	BOP1	0.017815	0.0199196	0.188065	1
	RNF122	0.0177882	0.065177	0.509369	1
	2006-09-01	0.0177857	0.0657644	0.494149	1
	SH3RF1	0.0177845	0.0179868	0.206776	1
	ZNF22	0.0177771	0.205053	0.679784	1
	STXBP1	0.01776	0.0666818	0.499246	1
	DCAF16	0.017757	0.0254589	0.244722	1
	PSMA3	0.0177569	0.284123	0.725512	1
	MBD2	0.0176773	0.0486934	0.432129	1
	CDR2L	0.0176683	0.0313222	0.341608	1
	ZNF302	0.0176679	0.0636432	0.477971	1
	TMX4	0.0176649	0.114258	0.609658	1
	MYL5	0.0176503	0.0286548	0.333925	1
	NPRL3	0.0176462	0.0462641	0.401207	1
	DIP2B	0.0176372	0.0395542	0.398165	1
	GBP1	0.0176364	0.24095	0.717073	1
	COCH	0.0176304	0.0239958	0.226542	1
	EIF4A1	0.017627	0.685944	0.813791	1
	MPV17	0.0175656	0.0501533	0.440477	1
	EDNRB	0.0175393	0.278692	0.734229	1
	COG8	0.0175229	0.0404186	0.362184	1
	TFPI	0.0175213	0.109316	0.60928	1
	WDR24	0.0175174	0.0226229	0.294023	1
	COG6	0.0175151	0.027822	0.287426	1
	RBM42	0.017503	0.196553	0.685682	1
	ALDH1A2	0.0174999	0.0536503	0.428978	1
	HS3ST1	0.0174631	0.00669386	0.0289569	1
	SKP1	0.0174586	0.812047	0.823386	1
	ESYT1	0.0174548	0.390529	0.777888	1
	NOL7	0.0174487	0.212121	0.675279	1
	MICALL2	0.0174339	0.0250279	0.319755	1
	GOLGB1	0.0174301	0.184382	0.684431	1
	ARHGEF17	0.0174219	0.0092985	0.0844166	1
	PDXDC1	0.0174201	0.0946456	0.565387	1
	NOV	0.0174162	0.0565678	0.467962	1
	URI1	0.0174012	0.0644927	0.514052	1
	PIGH	0.0173803	0.0366784	0.340167	1
	B9D2	0.0173782	0.0201382	0.157603	1
	EAF1	0.0173765	0.013341	0.104104	1
	POLD2	0.0173558	0.0417772	0.390815	1
	GNA11	0.0173169	0.12752	0.636354	1
	URB1-AS1	0.0173014	0.0236597	0.191646	1
	HDHD2	0.0173005	0.0490555	0.436697	1
	CMTR1	0.0172928	0.0583619	0.493961	1
	RMND5A	0.0172894	0.0637729	0.508593	1
	MTMR12	0.0172815	0.0676679	0.534565	1
	MTERF2	0.0172691	0.032284	0.315076	1
	HNRNPUL1	0.0172626	0.121658	0.598446	1
	ZNF7	0.0172496	0.0571588	0.455712	1
	IFI16	0.0172486	0.721891	0.822618	1
	ASB6	0.0172336	0.0295565	0.307122	1
	SLC38A1	0.0172336	0.0162354	0.182641	1
	USP47	0.0172162	0.102024	0.602563	1
	ZNF799	0.0172072	0.0122445	0.100094	1
	AKAP8	0.0171997	0.0656656	0.527495	1
	CCDC25	0.0171808	0.114076	0.609812	1
	RPL13	0.0171781	2.70976	0.855379	1
	NUDT2	0.0171324	0.0505802	0.463755	1
	RPP14	0.0171287	0.016606	0.173096	1
	DHX57	0.0171277	0.0321187	0.374894	1
	SEH1L	0.0171192	0.0524217	0.471087	1
	PRDM2	0.0171165	0.0940913	0.584738	1
	TMEM80	0.0171087	0.0371963	0.367737	1
	TCTEX1D1	0.0171034	0.0282887	0.313143	1
	CMTM3	0.0170937	0.133993	0.6392	1
	RARG	0.0170861	0.0234772	0.218878	1
	ATAD3A	0.0170777	0.018822	0.189311	1
	SLC26A11	0.0170655	0.0391924	0.412657	1
	RMI1	0.0170628	0.0111321	0.114131	1
	DLGAP1-AS1	0.017057	0.0151191	0.166824	1
	MAP3K5	0.0170559	0.0321266	0.331063	1
	PRR26	0.0170435	0.04547	0.442636	1
	C1orf54	0.0170356	0.35018	0.766599	1
	PHF19	0.0170336	0.00652923	0.0282325	1
	HSPH1	0.0170139	0.0860593	0.548104	1
	RC3H2	0.0170129	0.0816868	0.556246	1
	CYBA	0.0170022	0.26235	0.736045	1
	FBXL7	0.017002	0.0383828	0.40613	1
	ITPRIPL2	0.0169936	0.0676091	0.52916	1
	COA4	0.0169933	0.0563311	0.44089	1
	PPP2R5E	0.0169925	0.0948269	0.597795	1
	DHRS7	0.0169923	0.336795	0.752933	1
	PPP1R21	0.0169897	0.0393189	0.4055	1
	TIFA	0.0169655	0.0257025	0.290345	1
	LARP1	0.016962	0.115416	0.623937	1
	FGFRL1	0.0169504	0.00649733	0.0370409	1
	LRCH4	0.0169346	0.0485492	0.468048	1
	NUCB2	0.0169313	0.334043	0.751218	1
	WDR61	0.0169205	0.147536	0.652349	1
	SMYD2	0.01692	0.0143629	0.107801	1
	ACSF2	0.0169185	0.0313073	0.373622	1
	FKBP7	0.0169125	0.0321426	0.295037	1
	TBCE	0.0168952	0.0305692	0.345977	1
	FBXO22	0.0168767	0.0434352	0.407426	1
	C12orf76	0.016873	0.0310892	0.280206	1
	HNRNPLL	0.0168698	0.0699051	0.53287	1
	YEATS4	0.0168552	0.0445011	0.422377	1
	PIGV	0.0168552	0.0182845	0.194726	1
	ANKHD1	0.0168502	0.0332961	0.357047	1
	ZNF160	0.0168402	0.092285	0.577554	1
	BRK1	0.0168213	0.566398	0.804255	1
	RALA	0.0168147	0.145988	0.645589	1
	PSMG3	0.0168025	0.0756765	0.526684	1
	FPGT	0.016802	0.0254853	0.280654	1
	CMTM7	0.0168002	0.0315615	0.30663	1
	ZYG11B	0.0167939	0.0703718	0.533865	1
	TMUB1	0.016786	0.0863923	0.548291	1
	NCAM1	0.0167749	0.0837178	0.569849	1
	GSAP	0.0167681	0.040573	0.415517	1
	GLB1L	0.0167535	0.00642187	0.032259	1
	SLC43A1	0.0167522	0.0191318	0.200583	1
	NBEAL2	0.0167478	0.0624304	0.538188	1
	WTAP	0.0167448	0.19845	0.709637	1
	PARP4	0.0167293	0.0387238	0.375799	1
	TRPT1	0.0167196	0.0414464	0.362837	1
	SENP3	0.0167026	0.0102135	0.113156	1
	SIAE	0.0166898	0.0128938	0.141902	1
	GDI1	0.0166845	0.142376	0.656409	1
	NDRG1	0.016684	0.194628	0.704328	1
	ABHD17B	0.016659	0.0411401	0.422121	1
	WRN	0.0166568	0.0487421	0.467503	1
	CYCS	0.0166381	0.312839	0.74512	1
	PPP2R1B	0.0166375	0.0437759	0.429562	1
	GFM2	0.0166334	0.0269483	0.30706	1
	OTUD7B	0.0166305	0.0198776	0.268439	1
	ABCG1	0.0166168	0.104724	0.624664	1
	KHDRBS3	0.0166154	0.0161353	0.219768	1
	ZNF720	0.016602	0.0440683	0.430727	1
	ORC3	0.0165911	0.0429529	0.423923	1
	MED19	0.0165867	0.161099	0.665156	1
	IFNAR2	0.0165623	0.156304	0.66384	1
	PRR5	0.0165554	0.0118603	0.119546	1
	PA2G4	0.016545	0.315427	0.753716	1
	MICAL1	0.0165317	0.026618	0.331712	1
	TMEM186	0.0165285	0.018421	0.243634	1
	CAMK2D	0.0165271	0.0791236	0.593731	1
	NIPA2	0.0165256	0.0710969	0.54161	1
	RRP1B	0.0165185	0.0313374	0.346704	1
	TBL2	0.0165142	0.0394935	0.419651	1
	AKT1	0.0164854	0.0973677	0.608326	1
	SH2B3	0.0164709	0.0971844	0.595477	1
	ULK4	0.0164567	0.0103146	0.129601	1
	MAPK8	0.016449	0.0439381	0.439148	1
	RUNDC3B	0.0164465	0.0146586	0.191048	1
	CCDC82	0.0164328	0.110103	0.608491	1
	TRAF4	0.0164305	0.0104668	0.0997408	1
	ATPAF2	0.0164264	0.0339229	0.349763	1
	PATL1	0.0164168	0.0468274	0.46124	1
	DFFB	0.0164168	0.0138503	0.212105	1
	MPZL3	0.0164139	0.0062917	0.0290486	1
	MRPS31	0.0164029	0.114499	0.611206	1
	ZNF287	0.0163989	0.00628593	0.0286533	1
	BRD4	0.0163334	0.147238	0.673724	1
	PAPOLA	0.0163248	0.275469	0.742325	1
	SCML1	0.0163225	0.120426	0.642312	1
	CCDC106	0.0163217	0.0388736	0.409511	1
[truncated: 10,219 more rows]
